# Supplementary material for: Electrothermally controlled origami fabricated by 4D printing of continuous fiber-reinforced composites
Source: Nat Commun. 2024 Mar 14;15:2322. doi: 10.1038/s41467-024-46591-3 (PMC10940589; doi:10.1038/s41467-024-46591-3)
Supplement: Supplementary file 11 — Source Data [file 41467_2024_46591_MOESM11_ESM.xlsx]

## Sheet: Figure 1e
	Pure-SMP (25 °C)		Pure-SMP (70 °C)		CF-SMP (25 °C)		CF-SMP (70 °C)
	Strain	Stress	Strain	Stress	Strain	Stress	Strain	Stress
	0	0.08821	0	0	0	0.45404	0	0.05222
	-7.38688e-06	0.08792	0.53965	0.00542	-0.000543865	0.44776	5.19006e-05	0.05224
	-1.47738e-05	0.08763	0.54398	0.00581	0.000190077	0.44179	0.000103801	0.05236
	-2.21606e-05	0.08733	0.54792	0.00602	0.000303356	0.4348	0.000155702	0.05246
	-2.95475e-05	0.08704	0.55199	0.006	-0.000161349	0.42795	0.000259503	0.05246
	-3.69344e-05	0.08675	0.55618	0.0058	7.65236e-05	0.4231	0.000519006	0.05234
	0.000268879	0.0874	0.56025	0.00559	0.000557432	0.42095	0.00119	0.05228
	0.000574693	0.08806	0.56419	0.00539	0.000950912	0.46519	0.00202	0.05302
	0.000880506	0.08871	0.56826	0.00524	0.00085442	0.50962	0.00337	0.05732
	0.00119	0.08937	0.57259	0.00523	0.00113	0.55443	0.00519	0.07108
	0.00149	0.09002	0.57704	0.00537	0.0012	0.60096	0.0067	0.10444
	0.00136	0.08987	0.58123	0.00565	0.00142	0.64804	0.00789	0.1677
	0.00123	0.08971	0.5853	0.00594	0.00154	0.69294	0.00888	0.26399
	0.0011	0.08956	0.5895	0.00617	0.00163	0.73784	0.00976	0.38556
	0.00097039	0.08941	0.59369	0.00626	0.00192	0.78645	0.01054	0.51733
	0.000839954	0.08926	0.59776	0.00624	0.00227	0.83251	0.01126	0.64292
	0.000885328	0.08961	0.60183	0.00616	0.00259	0.88175	0.01194	0.75008
	0.000930703	0.08997	0.6059	0.00615	0.00281	0.92727	0.01261	0.83314
	0.000976077	0.09033	0.6101	0.00625	0.003	0.97511	0.01334	0.89314
	0.00102	0.09068	0.61429	0.00655	0.00326	1.02516	0.01401	0.93585
	0.00107	0.09104	0.61836	0.00699	0.00347	1.06889	0.01469	0.96907
	0.00105	0.09073	0.62269	0.00746	0.00361	1.1139	0.01536	0.99976
	0.00103	0.09042	0.62714	0.00782	0.00379	1.16127	0.01609	1.0328
	0.00101	0.09012	0.63133	0.00809	0.00395	1.20988	0.01676	1.07038
	0.000985489	0.08981	0.63527	0.00835	0.00414	1.2595	0.01744	1.11237
	0.000965155	0.0895	0.63934	0.00861	0.00437	1.3101	0.01806	1.15705
	0.00107	0.09099	0.64367	0.00879	0.00464	1.36202	0.01874	1.20237
	0.00118	0.09249	0.64786	0.00896	0.00483	1.40583	0.01941	1.24657
	0.00129	0.09399	0.65193	0.00909	0.00504	1.45063	0.02003	1.28867
	0.0014	0.09548	0.65613	0.00914	0.00523	1.49665	0.02071	1.32849
	0.00151	0.09698	0.66045	0.00903	0.00544	1.5436	0.02138	1.36655
	0.00177	0.10708	0.66465	0.00894	0.00562	1.59145	0.02211	1.40366
	0.00203	0.11717	0.66859	0.0089	0.00579	1.63988	0.02278	1.44066
	0.00229	0.12727	0.67279	0.00892	0.00595	1.68896	0.02351	1.47814
	0.00255	0.13737	0.67711	0.00902	0.00614	1.73913	0.02419	1.51647
	0.00281	0.14747	0.68156	0.00919	0.00634	1.79011	0.02491	1.55569
	0.00361	0.17024	0.6855	0.00939	0.00654	1.84185	0.02559	1.59565
	0.0044	0.19301	0.68944	0.00959	0.00678	1.89457	0.02626	1.63608
	0.00582	0.22171	0.69364	0.00975	0.00703	1.94805	0.02688	1.6765
	0.00735	0.25255	0.69784	0.00984	0.00727	2.00229	0.02756	1.71631
	0.00848	0.28925	0.7019	0.00985	0.00746	2.04611	0.02818	1.75488
	0.00953	0.32908	0.70597	0.00984	0.00767	2.09035	0.02886	1.7918
	0.01102	0.3718	0.71042	0.00982	0.0079	2.13485	0.02953	1.82691
	0.01293	0.41657	0.71475	0.00986	0.00813	2.1796	0.03021	1.86061
	0.0147	0.46322	0.71882	0.01005	0.00836	2.22511	0.03093	1.89356
	0.01633	0.51324	0.72289	0.01032	0.00857	2.27029	0.03161	1.92669
	0.01795	0.56632	0.72683	0.01056	0.00877	2.3158	0.03228	1.96068
	0.02016	0.62172	0.73102	0.01081	0.00896	2.36174	0.03296	1.9959
	0.02183	0.67997	0.73509	0.01112	0.00914	2.40801	0.03358	2.03204
	0.02315	0.74065	0.73929	0.01145	0.00931	2.45395	0.03425	2.06856
	0.02568	0.80327	0.74336	0.01171	0.00947	2.49972	0.03493	2.10461
	0.02815	0.86813	0.74793	0.01183	0.00963	2.54523	0.0356	2.13962
	0.03002	0.93625	0.75226	0.01188	0.00978	2.59125	0.03628	2.17346
	0.03215	1.0058	0.7562	0.01192	0.00991	2.63685	0.03701	2.20659
	0.03521	1.07882	0.76014	0.012	0.01001	2.68185	0.03773	2.23953
	0.03803	1.15482	0.76434	0.01211	0.01009	2.72771	0.03846	2.27306
	0.04024	1.23315	0.76866	0.01227	0.01019	2.77339	0.03913	2.30787
	0.04232	1.31469	0.7726	0.01246	0.01031	2.81814	0.03981	2.34428
	0.04551	1.39941	0.77667	0.01261	0.01047	2.86331	0.04048	2.38192
	0.04874	1.48699	0.781	0.01267	0.01069	2.90823	0.04116	2.42001
	0.05209	1.57678	0.78519	0.01263	0.01093	2.95281	0.04183	2.45763
	0.05501	1.66798	0.78926	0.01253	0.01119	2.99731	0.04245	2.49421
	0.05848	1.75969	0.79333	0.01245	0.01148	3.04198	0.04308	2.5293
	0.06129	1.85192	0.79765	0.01247	0.01171	3.08681	0.04375	2.56277
	0.06359	1.94418	0.80198	0.01267	0.01196	3.13131	0.04443	2.59468
	0.06616	2.03565	0.80592	0.01297	0.01216	3.1758	0.04515	2.62551
	0.07001	2.1266	0.80999	0.01326	0.01235	3.2203	0.04583	2.65613
	0.07346	2.21822	0.81418	0.0135	0.01254	3.26471	0.04655	2.68751
	0.0766	2.30977	0.81851	0.01369	0.0127	3.30904	0.04723	2.72023
	0.07991	2.40071	0.82258	0.01381	0.01286	3.35336	0.0479	2.75433
	0.08296	2.49194	0.82664	0.0139	0.01298	3.39795	0.04858	2.78925
	0.08483	2.58377	0.83071	0.01395	0.01306	3.44219	0.04925	2.82423
	0.08732	2.67582	0.83516	0.01399	0.01315	3.48711	0.04998	2.85848
	0.09045	2.7669	0.83936	0.01408	0.01322	3.53143	0.05066	2.89176
	0.09408	2.8583	0.84356	0.01423	0.01332	3.57593	0.05138	2.92412
	0.09737	2.94928	0.84763	0.01436	0.01346	3.62	0.05211	2.95581
	0.10039	3.03965	0.85208	0.01448	0.01362	3.66416	0.05283	2.98728
	0.10373	3.12945	0.8564	0.01467	0.01382	3.70832	0.05356	3.01908
	0.10669	3.21894	0.8606	0.01493	0.01401	3.75264	0.05418	3.05144
	0.1089	3.30846	0.86454	0.01515	0.01424	3.79697	0.05486	3.08386
	0.11119	3.39823	0.86873	0.01527	0.01451	3.8413	0.05548	3.11522
	0.1143	3.48794	0.87268	0.01533	0.0148	3.88605	0.0561	3.14429
	0.11785	3.57737	0.87662	0.01539	0.01513	3.93037	0.05673	3.17039
	0.12114	3.66781	0.88081	0.01544	0.01542	3.97495	0.0574	3.19342
	0.12418	3.7575	0.88552	0.01547	0.0157	4.01928	0.05808	3.21387
	0.1268	3.84697	0.88997	0.0155	0.01594	4.06361	0.0588	3.23267
	0.12941	3.93751	0.89391	0.01561	0.01615	4.10768	0.05953	3.25102
	0.13177	4.03033	0.89798	0.01577	0.01634	4.15175	0.0602	3.26985
	0.13527	4.12207	0.90205	0.01599	0.01652	4.19642	0.06093	3.28964
	0.13916	4.21339	0.90612	0.0162	0.01669	4.241	0.06161	3.31017
	0.1423	4.30444	0.91019	0.01637	0.01684	4.28541	0.06228	3.33076
	0.145	4.3933	0.91438	0.01647	0.01697	4.3294	0.0629	3.35053
	0.14757	4.4814	0.91871	0.0165	0.01705	4.3733	0.06358	3.369
	0.15044	4.56872	0.92303	0.01641	0.01714	4.41712	0.06425	3.38598
	0.15272	4.657	0.92723	0.01628	0.01724	4.46144	0.06493	3.40168
	0.15546	4.74521	0.93129	0.01622	0.0174	4.50552	0.06565	3.41658
	0.15917	4.8347	0.93536	0.01629	0.01762	4.54993	0.06638	3.43141
	0.16288	4.92423	0.93956	0.0165	0.01786	4.59442	0.06716	3.44677
	0.16596	5.01344	0.9435	0.01679	0.01813	4.63841	0.06783	3.46304
	0.16868	5.10281	0.94757	0.01705	0.01839	4.68282	0.06851	3.48003
	0.17113	5.19285	0.95177	0.01726	0.01864	4.72724	0.06913	3.4972
	0.17419	5.28178	0.95596	0.01744	0.01885	4.77114	0.06975	3.51359
	0.17727	5.37077	0.96016	0.01762	0.01905	4.81479	0.07043	3.52845
	0.18037	5.45933	0.96423	0.01791	0.01925	4.85886	0.07105	3.5414
	0.18326	5.5475	0.9683	0.0183	0.01945	4.90319	0.07167	3.55271
	0.18684	5.63541	0.97275	0.01864	0.01965	4.94726	0.07235	3.56285
	0.18959	5.72341	0.97682	0.01892	0.01984	4.99081	0.07302	3.57252
	0.19139	5.81202	0.98089	0.01916	0.02001	5.03454	0.07375	3.58247
	0.19409	5.90089	0.98508	0.01931	0.02016	5.07827	0.07448	3.59356
	0.19776	5.98956	0.98953	0.0193	0.02035	5.13243	0.0752	3.60638
	0.20052	6.07845	0.99386	0.01914	0.02049	5.17642	0.07588	3.62104
	0.20331	6.16701	0.99792	0.01894	0.02061	5.21998	0.07655	3.63695
	0.20688	6.25562	1.00199	0.0188	0.02079	5.27401	0.07723	3.65314
	0.21006	6.34423	1.00619	0.01879	0.021	5.31745	0.07785	3.66863
	0.21238	6.43292	1.01051	0.01887	0.02125	5.3611	0.07853	3.68284
	0.21497	6.5216	1.01471	0.01897	0.02152	5.40483	0.0792	3.69554
	0.21816	6.6097	1.01852	0.01907	0.02183	5.45861	0.07988	3.70704
	0.22162	6.69709	1.02259	0.01917	0.02209	5.50221	0.08055	3.71795
	0.22444	6.78399	1.02704	0.01931	0.02235	5.54586	0.08122	3.729
	0.22752	6.87197	1.03099	0.01948	0.02261	5.58926	0.0819	3.7408
	0.23038	6.95966	1.03505	0.01964	0.02289	5.64337	0.08257	3.75354
	0.23315	7.04828	1.03912	0.01984	0.02313	5.69719	0.08325	3.76697
	0.23536	7.13709	1.04345	0.01999	0.02336	5.75127	0.08392	3.78065
	0.23821	7.22654	1.04752	0.02013	0.02354	5.79508	0.0846	3.79413
	0.24127	7.31475	1.05171	0.02026	0.02372	5.83865	0.08532	3.8073
	0.24502	7.40372	1.05604	0.02044	0.02387	5.88221	0.086	3.82024
	0.24787	7.49147	1.06061	0.02064	0.02401	5.9359	0.08673	3.8332
	0.25123	7.5787	1.06468	0.02085	0.02409	5.97972	0.08745	3.84647
	0.25367	7.66508	1.06862	0.02096	0.02423	6.03379	0.08818	3.86037
	0.25665	7.75191	1.07257	0.02102	0.02442	6.0874	0.08891	3.87501
	0.25904	7.83897	1.07663	0.02105	0.02462	6.1308	0.08953	3.89024
	0.26205	7.92635	1.08096	0.02115	0.02487	6.17444	0.0902	3.90555
	0.26533	8.01365	1.08515	0.02131	0.02522	6.22801	0.09088	3.92027
	0.26882	8.1019	1.08935	0.02156	0.02549	6.27149	0.0915	3.93393
	0.27205	8.18948	1.0938	0.02188	0.02576	6.31497	0.09218	3.9464
	0.27538	8.27714	1.09812	0.02223	0.02596	6.35836	0.09285	3.95795
	0.27848	8.36467	1.10232	0.02248	0.02618	6.41222	0.09358	3.96902
	0.28093	8.45253	1.10639	0.02259	0.0264	6.46634	0.09425	3.98021
	0.28309	8.54039	1.11059	0.02258	0.02661	6.52003	0.09498	3.99205
	0.28655	8.62905	1.11491	0.02254	0.02682	6.57372	0.09565	4.00493
	0.28983	8.71724	1.11872	0.02258	0.02703	6.62758	0.09633	4.01881
	0.29276	8.80525	1.12267	0.02273	0.02723	6.68085	0.097	4.03333
	0.29582	8.89334	1.12661	0.02296	0.0274	6.73404	0.09768	4.04786
	0.29875	8.97993	1.13093	0.0232	0.02754	6.78705	0.0983	4.06189
	0.30094	9.06596	1.135	0.0234	0.02766	6.83951	0.09897	4.07502
	0.30385	9.15336	1.13907	0.02353	0.02783	6.89206	0.09965	4.08728
	0.30685	9.24082	1.14339	0.02353	0.02804	6.94495	0.10032	4.09893
	0.3101	9.32864	1.14797	0.02351	0.02832	6.998	0.101	4.11045
	0.31328	9.41698	1.15217	0.02357	0.02867	7.05059	0.10173	4.12228
	0.31641	9.5056	1.15611	0.02371	0.02904	7.10323	0.1024	4.13496
	0.31939	9.5931	1.1603	0.02389	0.02939	7.15603	0.10313	4.14868
	0.32244	9.68007	1.16463	0.02399	0.02969	7.20875	0.1038	4.16336
	0.32514	9.76659	1.1687	0.02406	0.02999	7.26197	0.10442	4.17848
	0.32745	9.85385	1.17277	0.02417	0.03026	7.31511	0.1051	4.19351
	0.33028	9.94023	1.17683	0.02434	0.03048	7.36834	0.10577	4.20777
	0.33353	10.0271	1.18116	0.02453	0.0307	7.4214	0.10645	4.22091
	0.33667	10.1138	1.18535	0.02472	0.03088	7.47462	0.10712	4.23286
	0.33977	10.2003	1.18942	0.02488	0.03108	7.52768	0.1078	4.24409
	0.34283	10.2867	1.19362	0.02498	0.03127	7.58111	0.10852	4.25505
	0.34586	10.3731	1.19794	0.02503	0.03153	7.63493	0.10925	4.2664
	0.3483	10.459	1.20239	0.02514	0.03181	7.68799	0.10998	4.27873
	0.35103	10.5456	1.20646	0.02532	0.0321	7.741	0.11065	4.29236
	0.35433	10.6322	1.21028	0.0256	0.03237	7.7941	0.11133	4.30713
	0.35753	10.7185	1.21435	0.02589	0.03263	7.84695	0.112	4.32244
	0.36081	10.8054	1.21841	0.02619	0.03288	7.90017	0.11268	4.3374
	0.36418	10.892	1.22236	0.02643	0.03313	7.95353	0.1133	4.35132
	0.36705	10.9779	1.22655	0.02658	0.03339	8.0065	0.11392	4.3638
	0.36962	11.0637	1.231	0.02657	0.03363	8.05998	0.1146	4.37487
	0.37224	11.1487	1.23558	0.02637	0.03386	8.11299	0.11527	4.38492
	0.37482	11.2336	1.23978	0.02605	0.03408	8.16592	0.11595	4.39466
	0.37768	11.3187	1.24372	0.02574	0.03431	8.21936	0.11662	4.40486
	0.38137	11.404	1.24779	0.02554	0.03454	8.27288	0.1173	4.41611
	0.3843	11.49	1.25211	0.02559	0.03476	8.32619	0.11797	4.4286
	0.38723	11.5767	1.25618	0.0258	0.03494	8.38027	0.11864	4.44199
	0.39038	11.6624	1.26012	0.02605	0.03514	8.43358	0.11932	4.45572
	0.39305	11.7479	1.26419	0.02621	0.03536	8.48706	0.11999	4.46932
	0.39528	11.8336	1.26851	0.0263	0.03566	8.54058	0.12067	4.48249
	0.39859	11.9192	1.27271	0.02641	0.03601	8.5938	0.1214	4.49528
	0.40181	12.0039	1.27678	0.02654	0.03636	8.64716	0.12217	4.50808
	0.40491	12.0891	1.2811	0.02666	0.0367	8.70089	0.1229	4.52134
	0.40792	12.1742	1.28543	0.02685	0.03697	8.75463	0.12363	4.5354
	0.41088	12.2591	1.28962	0.02714	0.03722	8.80853	0.1243	4.55026
	0.4135	12.3436	1.29369	0.02754	0.03747	8.86205	0.12498	4.56576
	0.41591	12.4278	1.29763	0.0279	0.03773	8.91536	0.1256	4.58133
	0.41865	12.5127	1.30183	0.02813	0.038	8.96897	0.12627	4.59622
	0.422	12.5972	1.30615	0.02816	0.03826	9.0222	0.1269	4.60974
	0.42544	12.6819	1.31022	0.02812	0.03848	9.07551	0.12757	4.62171
	0.42841	12.7674	1.31442	0.02808	0.03867	9.12852	0.12819	4.63224
	0.431	12.8525	1.31887	0.02811	0.03884	9.18208	0.12887	4.64178
	0.43361	12.9376	1.32332	0.02817	0.03905	9.2348	0.1296	4.65092
	0.43621	13.0225	1.32739	0.02827	0.0393	9.28714	0.13027	4.66053
	0.43889	13.1077	1.33133	0.02837	0.03959	9.33973	0.131	4.67134
	0.44186	13.1921	1.3354	0.02849	0.03989	9.3927	0.13162	4.68372
	0.44539	13.2768	1.33947	0.02865	0.04019	9.44542	0.13229	4.69737
	0.44884	13.3613	1.34354	0.02887	0.04047	9.49839	0.13297	4.71159
	0.4517	13.4453	1.34748	0.02912	0.04073	9.55132	0.13364	4.72554
	0.45473	13.53	1.35167	0.0293	0.04097	9.60387	0.13432	4.73878
	0.45767	13.6156	1.35587	0.02942	0.04121	9.65679	0.13499	4.7512
	0.46031	13.7007	1.35994	0.02954	0.04145	9.70922	0.13567	4.76316
	0.46308	13.7857	1.36401	0.02968	0.0417	9.76181	0.13639	4.77507
	0.46663	13.8711	1.3682	0.02983	0.04194	9.81418	0.13712	4.78739
	0.4697	13.9565	1.37266	0.03008	0.04216	9.86648	0.1378	4.8003
	0.4723	14.0415	1.37698	0.03039	0.04237	9.91869	0.13852	4.81375
	0.4753	14.127	1.3813	0.03075	0.04254	9.97073	0.1392	4.8275
	0.47792	14.2116	1.38524	0.03115	0.04271	10.0231	0.13982	4.84126
	0.48034	14.2961	1.38944	0.03156	0.04291	10.0757	0.1405	4.85455
	0.48309	14.38	1.39338	0.03188	0.04316	10.1278	0.14117	4.86717
	0.4862	14.4635	1.39745	0.03211	0.04343	10.1798	0.14184	4.87907
	0.4895	14.5466	1.40165	0.03231	0.04371	10.2323	0.14252	4.89046
	0.49286	14.6304	1.40622	0.03251	0.04399	10.2848	0.14319	4.90155
	0.49592	14.7145	1.4108	0.0327	0.04425	10.3375	0.14392	4.91266
	0.4987	14.7994	1.41487	0.03284	0.04451	10.3901	0.14465	4.92413
	0.50181	14.8836	1.41881	0.03281	0.04476	10.4423	0.14532	4.93639
	0.50456	14.9687	1.42288	0.03255	0.045	10.495	0.14605	4.94959
	0.50754	15.0542	1.42721	0.03218	0.04523	10.547	0.14667	4.96365
	0.51048	15.1391	1.43102	0.03195	0.04547	10.599	0.14735	4.97806
	0.51403	15.2237	1.43509	0.03196	0.0457	10.6516	0.14802	4.99219
	0.51721	15.308	1.43929	0.03214	0.04593	10.7039	0.14864	5.00539
	0.51965	15.3925	1.44361	0.03236	0.04613	10.7561	0.14932	5.01725
	0.52249	15.4766	1.44768	0.03261	0.04632	10.8082	0.14994	5.02776
	0.52548	15.561	1.45175	0.03291	0.04651	10.8607	0.15067	5.03732
	0.52819	15.6451	1.45594	0.03319	0.04676	10.9132	0.15134	5.04667
	0.53118	15.73	1.46027	0.03336	0.04701	10.9662	0.15207	5.05668
	0.53428	15.8144	1.46446	0.03335	0.04726	11.0189	0.15274	5.06798
	0.53741	15.8985	1.46853	0.03315	0.04752	11.0717	0.15342	5.0806
	0.54055	15.9828	1.47273	0.03293	0.04781	11.1245	0.15409	5.09405
	0.54352	16.0677	1.47692	0.03284	0.04811	11.1773	0.15472	5.10761
	0.54617	16.1522	1.48112	0.03299	0.04842	11.2302	0.15539	5.12073
	0.54912	16.2378	1.48532	0.03337	0.04867	11.2832	0.15607	5.13314
	0.55215	16.3229	1.48951	0.03384	0.04888	11.3367	0.15679	5.14496
	0.55559	16.4066	1.49396	0.03424	0.04905	11.3899	0.15752	5.15661
	0.55876	16.4902	1.49829	0.03455	0.04925	11.4425	0.15825	5.16865
	0.56183	16.5732	1.5021	0.03472	0.04947	11.4953	0.15897	5.18144
	0.56483	16.655	1.5063	0.03471	0.04967	11.5478	0.15965	5.19517
	0.56804	16.738	1.51062	0.03456	0.04989	11.6006	0.16032	5.20965
	0.57086	16.8211	1.51469	0.03441	0.05015	11.6537	0.16094	5.22439
	0.57341	16.9043	1.51876	0.03433	0.05045	11.7064	0.16157	5.2386
	0.57599	16.9885	1.52283	0.03435	0.05073	11.759	0.16224	5.25167
	0.57911	17.0724	1.52715	0.03445	0.05097	11.8117	0.16286	5.26333
	0.58249	17.1554	1.53135	0.03459	0.05121	11.8638	0.16354	5.27382
	0.58585	17.24	1.53529	0.03473	0.05146	11.9159	0.16427	5.28356
	0.58857	17.3236	1.53936	0.03484	0.05169	11.9689	0.16499	5.29336
	0.59144	17.4073	1.54355	0.03487	0.05191	12.021	0.16572	5.30392
	0.59394	17.4911	1.54775	0.03483	0.05214	12.0732	0.16639	5.31585
	0.59676	17.576	1.55195	0.03473	0.05238	12.1258	0.16707	5.32929
	0.59975	17.6603	1.55576	0.03465	0.05261	12.178	0.16774	5.34397
	0.60285	17.744	1.55983	0.03473	0.05281	12.2308	0.16842	5.35905
	0.60606	17.828	1.56403	0.03491	0.05302	12.2833	0.16904	5.3736
	0.6093	17.9118	1.56809	0.03508	0.0532	12.3357	0.16972	5.38691
	0.61216	17.9944	1.57229	0.03518	0.0534	12.3882	0.17039	5.39885
	0.61488	18.0779	1.57661	0.03531	0.05362	12.4411	0.17106	5.40967
	0.61783	18.1618	1.58119	0.03556	0.05391	12.4933	0.17174	5.42006
	0.62088	18.2462	1.58552	0.03589	0.05421	12.5459	0.17247	5.4306
	0.62431	18.3303	1.58958	0.03622	0.05447	12.5985	0.17314	5.44187
	0.62789	18.4145	1.59365	0.03646	0.0547	12.6502	0.17382	5.45412
	0.63084	18.4979	1.59785	0.03655	0.05495	12.7023	0.17449	5.4673
	0.63355	18.5805	1.60192	0.03645	0.05519	12.7543	0.17516	5.48088
	0.63623	18.6631	1.60599	0.03626	0.05544	12.8059	0.17579	5.49422
	0.6391	18.7454	1.61018	0.03615	0.05569	12.8572	0.17646	5.50679
	0.642	18.8279	1.61463	0.03619	0.05594	12.9094	0.17714	5.51854
	0.64513	18.9106	1.61883	0.03635	0.0562	12.9609	0.17786	5.52973
	0.64813	18.9932	1.6229	0.03652	0.05645	13.0126	0.17854	5.54084
	0.65132	19.0763	1.62684	0.03667	0.05665	13.0643	0.17926	5.55228
	0.65395	19.1597	1.63091	0.03677	0.05682	13.1164	0.17999	5.56437
	0.65674	19.2422	1.63511	0.03688	0.05697	13.1674	0.18072	5.57736
	0.65969	19.3249	1.63918	0.03705	0.05718	13.2188	0.18144	5.59144
	0.66265	19.4082	1.64324	0.03731	0.05744	13.2702	0.18207	5.60648
	0.66606	19.4913	1.64744	0.03761	0.05769	13.3219	0.18274	5.62185
	0.66936	19.574	1.65164	0.0379	0.05793	13.3736	0.18336	5.63657
	0.67239	19.6566	1.65571	0.03818	0.05818	13.4242	0.18404	5.64987
	0.67511	19.7388	1.65977	0.03846	0.05844	13.4751	0.18466	5.66143
	0.67756	19.8203	1.6641	0.03862	0.05871	13.526	0.18534	5.67139
	0.68003	19.9008	1.66868	0.03863	0.05896	13.577	0.18601	5.68033
	0.68327	19.9812	1.67287	0.03855	0.05919	13.628	0.18669	5.68905
	0.68638	20.0619	1.67694	0.03848	0.0594	13.6797	0.18736	5.6984
	0.68935	20.1427	1.68114	0.03848	0.05961	13.7306	0.18804	5.709
	0.69248	20.2241	1.68559	0.03854	0.05983	13.7818	0.18871	5.72096
	0.69547	20.3059	1.68978	0.03864	0.06002	13.8331	0.18933	5.73371
	0.69825	20.3885	1.69385	0.03879	0.0602	13.8843	0.19001	5.74648
	0.70102	20.4709	1.69779	0.03898	0.06039	13.936	0.19068	5.75864
	0.7036	20.5525	1.70212	0.03917	0.06061	13.987	0.19141	5.77008
	0.70704	20.6339	1.70631	0.03938	0.06084	14.0386	0.19214	5.7811
	0.71028	20.7146	1.71038	0.03953	0.06109	14.0896	0.19286	5.79243
	0.71312	20.7949	1.71445	0.03961	0.06133	14.1408	0.19364	5.80474
	0.71611	20.8755	1.71878	0.0397	0.06158	14.1915	0.19437	5.81849
	0.71898	20.9566	1.7231	0.03989	0.06182	14.243	0.19509	5.83374
	0.72184	21.0382	1.72717	0.04017	0.06206	14.2938	0.19577	5.8502
	0.72452	21.1192	1.73124	0.04045	0.0623	14.3448	0.19644	5.8669
	0.72797	21.2012	1.73531	0.04067	0.06253	14.3959	0.19707	5.88276
	0.73131	21.2822	1.73937	0.04084	0.06274	14.4472	0.19774	5.89673
	0.73438	21.3635	1.74344	0.04098	0.06295	14.4991	0.19836	5.90854
	0.73693	21.4451	1.74751	0.04109	0.06317	14.5505	0.19899	5.91852
	0.73973	21.5267	1.75184	0.04116	0.06338	14.6023	0.19966	5.92744
	0.74277	21.608	1.75616	0.04119	0.06358	14.6538	0.20034	5.93602
	0.74551	21.6896	1.76023	0.04126	0.06377	14.7054	0.20101	5.94487
	0.74842	21.7708	1.7643	0.04139	0.06398	14.7571	0.20174	5.95439
	0.75172	21.8513	1.76837	0.04151	0.06421	14.809	0.20241	5.96498
	0.75494	21.9309	1.77269	0.0416	0.06444	14.8607	0.20309	5.97666
	0.75781	22.0113	1.77689	0.04168	0.06468	14.912	0.20371	5.98928
	0.76069	22.0925	1.78096	0.04179	0.06492	14.9631	0.20438	6.00227
	0.76342	22.1726	1.78528	0.04182	0.06515	15.0143	0.20506	6.01514
	0.76639	22.2538	1.78973	0.0418	0.06539	15.0656	0.20573	6.02741
	0.76943	22.3359	1.79418	0.04183	0.06565	15.1165	0.20641	6.03894
	0.77258	22.4175	1.79838	0.042	0.0659	15.1674	0.20714	6.04997
	0.77575	22.4987	1.80219	0.04225	0.06612	15.2188	0.20786	6.0611
	0.77881	22.5802	1.80639	0.04245	0.0663	15.27	0.20859	6.07297
	0.78164	22.661	1.81046	0.0425	0.06646	15.3212	0.20926	6.08609
	0.7846	22.7423	1.81452	0.04241	0.06661	15.3725	0.20994	6.10038
	0.78763	22.8233	1.81859	0.04227	0.06679	15.4243	0.21056	6.11527
	0.79037	22.9039	1.82292	0.04212	0.06702	15.4753	0.21124	6.12986
	0.79332	22.9843	1.82711	0.04206	0.06725	15.5267	0.21186	6.14332
	0.79636	23.065	1.83105	0.04217	0.06749	15.5781	0.21253	6.15523
	0.79948	23.1457	1.83512	0.04242	0.06771	15.6291	0.21316	6.16582
	0.80252	23.2271	1.83945	0.0427	0.06794	15.6805	0.21388	6.17568
	0.80548	23.3083	1.84364	0.0429	0.0682	15.7315	0.21461	6.18547
	0.8085	23.3898	1.84759	0.04302	0.06847	15.782	0.21534	6.19594
	0.81131	23.4714	1.85165	0.0431	0.06875	15.8329	0.21606	6.20778
	0.81418	23.5529	1.85585	0.04316	0.06901	15.8832	0.21674	6.22131
	0.81708	23.6337	1.86017	0.04324	0.06926	15.9335	0.21741	6.23624
	0.82026	23.7143	1.86424	0.0433	0.0695	15.9844	0.21803	6.25182
	0.82347	23.7945	1.86831	0.0433	0.06973	16.034	0.21871	6.26708
	0.82641	23.874	1.87251	0.04323	0.06992	16.0836	0.21938	6.28121
	0.82921	23.9528	1.87683	0.0431	0.07007	16.134	0.22006	6.29381
	0.83208	24.0316	1.88103	0.04298	0.07023	16.1839	0.22073	6.30518
	0.83525	24.111	1.8851	0.04288	0.07044	16.2339	0.22141	6.3159
	0.83799	24.1907	1.88929	0.04295	0.07066	16.2838	0.22213	6.32668
	0.84098	24.271	1.89362	0.04325	0.07088	16.3334	0.22286	6.33802
	0.84418	24.3521	1.89794	0.04372	0.0711	16.383	0.22354	6.35034
	0.8475	24.4327	1.90201	0.04422	0.07133	16.4326	0.22416	6.36365
	0.8505	24.5137	1.90608	0.04465	0.07159	16.4824	0.22483	6.37754
	0.85323	24.594	1.9104	0.04501	0.07186	16.5325	0.22551	6.39118
	0.85634	24.6743	1.91447	0.04525	0.07213	16.5824	0.22618	6.40399
	0.85947	24.7537	1.91854	0.0453	0.07238	16.6321	0.22686	6.41566
	0.86247	24.8335	1.92273	0.04523	0.07261	16.6813	0.22753	6.42648
	0.86538	24.9135	1.92731	0.04519	0.07283	16.7305	0.22826	6.43696
	0.86851	24.9928	1.93151	0.04531	0.07304	16.7804	0.22893	6.4479
	0.87177	25.0724	1.9357	0.0456	0.07321	16.8299	0.22966	6.45979
	0.8745	25.1528	1.93952	0.04594	0.07338	16.8797	0.23039	6.4729
	0.87719	25.233	1.94359	0.04626	0.07356	16.9294	0.23106	6.48707
	0.88028	25.313	1.94791	0.04647	0.07376	16.9792	0.23168	6.50189
	0.88305	25.3939	1.95198	0.04657	0.07397	17.0292	0.23236	6.51653
	0.88594	25.4741	1.95605	0.04657	0.07418	17.0791	0.23303	6.53032
	0.88893	25.5552	1.96037	0.04648	0.07439	17.1289	0.23371	6.5428
	0.89211	25.6355	1.9647	0.04637	0.0746	17.1794	0.23438	6.55413
	0.8955	25.7157	1.96877	0.04636	0.07482	17.2298	0.23506	6.56472
	0.89854	25.7961	1.97271	0.04636	0.07506	17.2798	0.23578	6.57531
	0.90146	25.8761	1.9769	0.04621	0.07532	17.33	0.23651	6.58649
	0.90463	25.9553	1.9811	0.04601	0.07558	17.3802	0.23724	6.59876
	0.90734	26.0343	1.98517	0.04593	0.07585	17.43	0.23791	6.61218
	0.91036	26.114	1.98911	0.04601	0.07609	17.4795	0.23859	6.62659
	0.91334	26.1934	1.99318	0.0462	0.07631	17.5296	0.23921	6.64139
	0.9167	26.2733	1.99763	0.04632	0.07644	17.5795	0.23988	6.6558
	0.92016	26.3531	2.00195	0.04634	0.07655	17.6293	0.24051	6.66909
	0.92342	26.4334	2.00615	0.04633	0.0767	17.6791	0.24118	6.68108
	0.92638	26.5126	2.01035	0.04634	0.07692	17.7289	0.24186	6.692
	0.92934	26.592	2.0148	0.0464	0.07715	17.7785	0.24258	6.70231
	0.93228	26.6722	2.01886	0.04655	0.07739	17.8283	0.24326	6.71256
	0.93539	26.7518	2.02293	0.04673	0.07766	17.8779	0.24398	6.72332
	0.93871	26.8311	2.027	0.04698	0.07794	17.9278	0.24466	6.73508
	0.94175	26.9107	2.0312	0.04728	0.07821	17.9781	0.24533	6.74809
	0.94451	26.9896	2.0354	0.04757	0.07844	18.0274	0.24601	6.76199
	0.94732	27.0679	2.03959	0.04771	0.07867	18.0773	0.24668	6.7762
	0.95002	27.1462	2.04353	0.04768	0.07889	18.1267	0.24736	6.79017
	0.95319	27.2253	2.04786	0.04751	0.07911	18.1765	0.24798	6.80356
	0.95627	27.3041	2.05193	0.04728	0.07931	18.2265	0.24866	6.81608
	0.95938	27.3827	2.05612	0.04704	0.07949	18.2762	0.24933	6.8276
	0.96247	27.461	2.06006	0.04685	0.07964	18.3254	0.25006	6.83837
	0.96567	27.5404	2.06426	0.04675	0.0798	18.3752	0.25078	6.84897
	0.96846	27.6182	2.06846	0.04683	0.07999	18.4251	0.25151	6.86016
	0.97148	27.6962	2.07278	0.04707	0.08019	18.4739	0.25219	6.87255
	0.9746	27.7742	2.07672	0.04745	0.08039	18.5235	0.25286	6.88627
	0.97765	27.8523	2.08079	0.04786	0.08061	18.5731	0.25348	6.90076
	0.98044	27.9291	2.08511	0.04816	0.08085	18.623	0.25411	6.91505
	0.98334	28.0059	2.08918	0.04829	0.08112	18.6731	0.25478	6.92816
	0.98612	28.0829	2.09338	0.04834	0.08138	18.7229	0.2554	6.93962
	0.98896	28.1598	2.0977	0.04836	0.08162	18.7729	0.25608	6.94948
	0.99191	28.2366	2.10228	0.04843	0.08186	18.8233	0.25675	6.95846
	0.99499	28.3136	2.1066	0.04861	0.0821	18.8727	0.25748	6.96744
	0.99804	28.3914	2.11054	0.04893	0.08234	18.922	0.25815	6.97735
	1.00081	28.4686	2.11461	0.04929	0.08251	18.972	0.25883	6.98863
	1.00397	28.546	2.11881	0.04952	0.08262	19.0222	0.2595	7.00137
	1.00692	28.6226	2.12275	0.04958	0.08272	19.072	0.26018	7.01504
	1.00983	28.6995	2.12669	0.04949	0.08287	19.1217	0.2608	7.02884
	1.01305	28.7764	2.13064	0.04924	0.08306	19.1709	0.26148	7.04189
	1.01606	28.8528	2.13483	0.0489	0.08326	19.2201	0.2622	7.05381
	1.01909	28.9289	2.13928	0.04865	0.08347	19.2695	0.26293	7.06482
	1.02215	29.0053	2.14348	0.04858	0.08372	19.3187	0.2636	7.07569
	1.0252	29.0821	2.14767	0.0487	0.08399	19.3683	0.26433	7.08717
	1.02847	29.1591	2.152	0.04901	0.08428	19.4177	0.26511	7.09991
	1.03177	29.2366	2.15632	0.04945	0.08454	19.467	0.26578	7.11397
	1.03443	29.3138	2.16052	0.04988	0.0848	19.5159	0.26646	7.12908
	1.03769	29.3916	2.16433	0.05018	0.08504	19.5645	0.26708	7.14447
	1.04094	29.469	2.1684	0.05027	0.08526	19.6135	0.26776	7.15922
	1.04388	29.5459	2.17247	0.05028	0.08548	19.6621	0.26838	7.17239
	1.04699	29.6223	2.17654	0.05028	0.08567	19.7105	0.26905	7.18366
	1.05002	29.6991	2.18074	0.05037	0.08586	19.759	0.26968	7.19333
	1.05258	29.775	2.18506	0.05054	0.08606	19.8074	0.2704	7.20224
	1.05523	29.8502	2.18951	0.05076	0.08627	19.8554	0.27108	7.21121
	1.05846	29.9254	2.19371	0.05096	0.08649	19.9032	0.27175	7.22103
	1.06189	30.0007	2.1979	0.05104	0.08671	19.9515	0.27248	7.23209
	1.06526	30.0767	2.20197	0.05098	0.08695	19.9997	0.27315	7.24455
	1.06807	30.1528	2.20629	0.0509	0.08718	20.0477	0.27383	7.2581
	1.07112	30.23	2.21036	0.05093	0.08739	20.0956	0.27445	7.27222
	1.0742	30.307	2.21443	0.05108	0.08759	20.1441	0.27513	7.28621
	1.07704	30.3841	2.21837	0.05131	0.0878	20.1929	0.2758	7.29959
	1.07995	30.4608	2.22257	0.05162	0.08802	20.241	0.27647	7.31212
	1.08287	30.5366	2.22677	0.05191	0.08826	20.2896	0.27715	7.3238
	1.08606	30.6126	2.23071	0.05217	0.08852	20.3385	0.27788	7.33502
	1.08966	30.6885	2.2349	0.05239	0.08875	20.3879	0.2786	7.3464
	1.09284	30.7652	2.23948	0.05247	0.08889	20.437	0.27933	7.35855
	1.09567	30.841	2.24393	0.05235	0.08898	20.4857	0.28	7.37179
	1.09878	30.9179	2.24826	0.05212	0.08909	20.5347	0.28068	7.38604
	1.10172	30.9939	2.2522	0.05189	0.08928	20.5836	0.28135	7.40088
	1.10472	31.0694	2.25627	0.05175	0.08948	20.6324	0.28198	7.41556
	1.10792	31.1454	2.26034	0.05169	0.08968	20.6815	0.28265	7.4293
	1.11094	31.2215	2.26428	0.05175	0.08988	20.7309	0.28333	7.44165
	1.11414	31.2972	2.26835	0.05188	0.0901	20.7802	0.284	7.45264
	1.11715	31.3732	2.27267	0.05207	0.09034	20.8297	0.28468	7.46276
	1.12009	31.4501	2.27699	0.05233	0.09058	20.879	0.28535	7.47262
	1.12306	31.5259	2.28119	0.0527	0.09082	20.9281	0.28602	7.48287
	1.12624	31.602	2.28526	0.05314	0.09104	20.9777	0.28675	7.49392
	1.12933	31.6774	2.28933	0.05357	0.09125	21.0269	0.28743	7.50601
	1.1326	31.7526	2.29365	0.05386	0.09146	21.0763	0.2881	7.51903
	1.13538	31.8272	2.29772	0.05402	0.09165	21.1255	0.28872	7.5327
	1.13831	31.9015	2.30179	0.05406	0.09181	21.1746	0.2894	7.54648
	1.14155	31.9763	2.30598	0.054	0.09196	21.2233	0.29007	7.55985
	1.14464	32.051	2.31031	0.05393	0.09212	21.2725	0.29075	7.5725
	1.14779	32.126	2.3145	0.05386	0.09231	21.3215	0.29147	7.58459
	1.15108	32.2019	2.31857	0.05374	0.09251	21.3705	0.29215	7.59636
	1.15424	32.2781	2.32264	0.05365	0.09272	21.4197	0.29288	7.60824
	1.15709	32.3544	2.32697	0.05364	0.09292	21.4683	0.2936	7.62057
	1.16025	32.4308	2.33116	0.05368	0.09315	21.5175	0.29428	7.6337
	1.16342	32.5073	2.33523	0.05378	0.0934	21.5665	0.29495	7.64754
	1.16648	32.5838	2.33917	0.05394	0.09366	21.6153	0.29557	7.66174
	1.16923	32.6599	2.3435	0.05415	0.09392	21.664	0.29625	7.67573
	1.17203	32.7346	2.34782	0.05438	0.09418	21.7131	0.29692	7.68907
	1.17526	32.81	2.35189	0.05467	0.09441	21.7616	0.2976	7.70145
	1.17814	32.8841	2.35608	0.05498	0.09462	21.8099	0.29832	7.71316
	1.1812	32.9572	2.36066	0.0553	0.0948	21.8584	0.299	7.72462
	1.1841	33.0307	2.36499	0.0555	0.09495	21.9063	0.29973	7.73651
	1.18734	33.1049	2.36905	0.05561	0.09509	21.9545	0.30045	7.74921
	1.19036	33.1788	2.373	0.05558	0.09525	22.003	0.30118	7.76298
	1.19359	33.2537	2.37706	0.05548	0.09545	22.0518	0.3018	7.77774
	1.19668	33.3291	2.38126	0.05542	0.09566	22.1004	0.30248	7.79305
	1.20002	33.404	2.3852	0.05549	0.09586	22.1489	0.3031	7.80792
	1.20314	33.479	2.38914	0.05566	0.09608	22.1971	0.30377	7.82156
	1.20607	33.5533	2.39334	0.05584	0.09631	22.2457	0.3044	7.83355
	1.20934	33.6276	2.39766	0.05588	0.09654	22.2939	0.30507	7.84404
	1.21243	33.7012	2.40161	0.05581	0.09677	22.3419	0.30575	7.85351
	1.21563	33.7754	2.40568	0.05566	0.09701	22.39	0.30642	7.86272
	1.2188	33.8491	2.41	0.05562	0.09726	22.4381	0.3071	7.87233
	1.22183	33.9224	2.41445	0.05569	0.0975	22.4856	0.30782	7.88286
	1.22505	33.9962	2.41877	0.05577	0.09772	22.5328	0.3085	7.89456
	1.22813	34.0699	2.42271	0.05582	0.09791	22.5801	0.30917	7.90753
	1.2312	34.1432	2.42666	0.05584	0.09807	22.6275	0.30985	7.92145
	1.23419	34.2171	2.43085	0.05587	0.09824	22.6751	0.31052	7.93571
	1.23742	34.2913	2.43492	0.05596	0.09845	22.7225	0.3112	7.94959
	1.24063	34.3658	2.43886	0.05609	0.09868	22.7702	0.31187	7.96277
	1.24387	34.4402	2.44319	0.05622	0.09889	22.8177	0.31255	7.97529
	1.24676	34.5141	2.44776	0.05637	0.09909	22.8653	0.31327	7.98738
	1.24973	34.5875	2.45234	0.05657	0.09929	22.9132	0.31395	7.99936
	1.2526	34.6604	2.45667	0.05677	0.09953	22.9609	0.31467	8.01163
	1.25552	34.7328	2.46061	0.05693	0.09979	23.0084	0.31535	8.02454
	1.25841	34.8041	2.46468	0.05705	0.10003	23.0562	0.31602	8.03816
	1.2617	34.8762	2.46887	0.05709	0.10021	23.104	0.3167	8.05224
	1.26503	34.9488	2.47281	0.05705	0.10038	23.1517	0.31737	8.06624
	1.26825	35.0216	2.47676	0.05693	0.10058	23.1989	0.318	8.07968
	1.27135	35.0954	2.48108	0.05673	0.10079	23.2465	0.31867	8.09224
	1.27447	35.169	2.4854	0.05652	0.10095	23.2943	0.31934	8.10395
	1.2775	35.2424	2.48934	0.05634	0.10108	23.342	0.32002	8.11504
	1.2807	35.3154	2.49329	0.05617	0.10121	23.3893	0.32075	8.12596
	1.28369	35.3878	2.49736	0.05604	0.10138	23.4371	0.32147	8.13721
	1.28696	35.4586	2.50168	0.05605	0.10159	23.4845	0.32215	8.14934
	1.29012	35.5301	2.50575	0.05622	0.1018	23.5318	0.32287	8.16261
	1.293	35.6014	2.50982	0.0565	0.10201	23.5793	0.32355	8.17699
	1.29595	35.6723	2.51389	0.05676	0.10222	23.6269	0.32422	8.19201
	1.29907	35.743	2.51821	0.05693	0.10243	23.675	0.3249	8.20709
	1.30233	35.8137	2.52253	0.05708	0.10265	23.7225	0.32557	8.22167
	1.30568	35.8844	2.52673	0.05723	0.10287	23.7699	0.32625	8.23542
	1.30853	35.9556	2.53105	0.05743	0.1031	23.818	0.32692	8.24815
	1.31161	36.0277	2.5355	0.05762	0.10331	23.8657	0.3276	8.2601
	1.31505	36.0997	2.53957	0.05774	0.10352	23.9128	0.32827	8.27146
	1.31824	36.1724	2.54351	0.05783	0.10371	23.9609	0.329	8.28267
	1.32103	36.2441	2.54758	0.05793	0.10387	24.0088	0.32967	8.2941
	1.32409	36.3156	2.55203	0.0581	0.10401	24.0562	0.33035	8.30611
	1.32722	36.386	2.55636	0.05838	0.10418	24.1036	0.33097	8.31862
	1.33059	36.4557	2.56068	0.05873	0.10439	24.1512	0.33165	8.33148
	1.33373	36.5253	2.56488	0.05905	0.10462	24.1988	0.33232	8.34423
	1.33639	36.5951	2.56907	0.05921	0.10485	24.2471	0.33299	8.35646
	1.33936	36.6652	2.57314	0.05918	0.10508	24.2944	0.33367	8.36797
	1.34267	36.7353	2.57721	0.05895	0.10532	24.3418	0.3344	8.37916
	1.34582	36.8059	2.58128	0.05859	0.10555	24.3896	0.33512	8.39062
	1.34904	36.8764	2.58547	0.05822	0.10577	24.437	0.33585	8.40297
	1.35221	36.9466	2.58967	0.05803	0.10597	24.4847	0.33652	8.41655
	1.35538	37.017	2.59374	0.05806	0.10615	24.5325	0.33725	8.4314
	1.35835	37.0879	2.59781	0.05827	0.10635	24.5801	0.33787	8.44692
	1.36123	37.1588	2.60175	0.05859	0.10656	24.6273	0.33855	8.46234
	1.3647	37.2301	2.60582	0.05895	0.10678	24.6745	0.33917	8.47679
	1.36772	37.3011	2.60976	0.05927	0.10697	24.7214	0.33979	8.48966
	1.37095	37.3712	2.61383	0.05953	0.10713	24.7689	0.34047	8.50079
	1.37394	37.441	2.61815	0.05972	0.10729	24.8167	0.34109	8.51054
	1.37653	37.5112	2.62286	0.05988	0.10749	24.8646	0.34182	8.51965
	1.37947	37.5812	2.62718	0.06003	0.10771	24.9126	0.34254	8.529
	1.38251	37.6501	2.63125	0.06019	0.10792	24.9604	0.34327	8.53938
	1.38586	37.7209	2.63532	0.06033	0.10812	25.0082	0.34395	8.55137
	1.38906	37.7912	2.63952	0.06038	0.10831	25.0556	0.34457	8.565
	1.3925	37.8623	2.64371	0.06035	0.1085	25.1031	0.34519	8.57958
	1.39578	37.933	2.64765	0.06033	0.1087	25.1511	0.34587	8.59411
	1.39893	38.0051	2.65172	0.06032	0.1089	25.1988	0.34649	8.60761
	1.40204	38.0761	2.6563	0.06033	0.10911	25.2464	0.34716	8.61952
	1.40519	38.1468	2.66062	0.06038	0.10933	25.2941	0.34789	8.63005
	1.4085	38.2171	2.66482	0.06052	0.10958	25.3411	0.34862	8.64002
	1.41167	38.2876	2.66876	0.06075	0.10983	25.3877	0.34934	8.65045
	1.41532	38.357	2.67296	0.06107	0.11002	25.4345	0.35007	8.66216
	1.41881	38.4269	2.67703	0.06145	0.11019	25.4814	0.3508	8.67555
	1.42185	38.4969	2.6811	0.06179	0.11036	25.5291	0.35147	8.69063
	1.42492	38.5663	2.68491	0.06197	0.11056	25.5764	0.35215	8.7069
	1.42799	38.6354	2.68898	0.06198	0.11076	25.6229	0.35282	8.72357
	1.43098	38.7044	2.69318	0.06185	0.11097	25.6697	0.3535	8.73971
	1.43426	38.7731	2.69725	0.06168	0.11118	25.7162	0.35417	8.75454
	1.4374	38.8421	2.70131	0.06149	0.11138	25.7628	0.35479	8.7677
	1.4408	38.9113	2.70564	0.06138	0.11157	25.8098	0.35547	8.77936
	1.44441	38.98	2.71022	0.06137	0.11176	25.8567	0.35614	8.78998
	1.44773	39.0493	2.71441	0.06137	0.11197	25.9038	0.35682	8.80031
	1.45055	39.1187	2.71848	0.06122	0.11218	25.9506	0.35754	8.81084
	1.45363	39.1868	2.72268	0.06105	0.11239	25.9968	0.35822	8.82202
	1.45685	39.2551	2.727	0.06101	0.11259	26.043	0.35889	8.83398
	1.45995	39.3235	2.7312	0.06114	0.11278	26.0899	0.35952	8.84668
	1.46285	39.3913	2.73527	0.06139	0.11294	26.1366	0.36019	8.85968
	1.46594	39.4588	2.73933	0.06158	0.11312	26.1827	0.36087	8.8724
	1.46924	39.5275	2.74353	0.06166	0.1133	26.2286	0.36154	8.8844
	1.47234	39.5958	2.74773	0.06164	0.1135	26.2748	0.36221	8.89588
	1.47562	39.664	2.7518	0.06155	0.11367	26.3213	0.36294	8.90732
	1.47909	39.7324	2.75599	0.06143	0.11386	26.3677	0.36367	8.9194
	1.48237	39.8012	2.76044	0.06138	0.11405	26.4138	0.36439	8.93266
	1.48555	39.8698	2.76477	0.06139	0.11425	26.4599	0.36507	8.94733
	1.48875	39.9374	2.76883	0.06145	0.11446	26.5064	0.36574	8.96303
	1.49189	40.0055	2.7729	0.06149	0.11468	26.5527	0.36642	8.97894
	1.4949	40.0738	2.77697	0.06153	0.1149	26.5989	0.36704	8.99413
	1.49799	40.1409	2.78104	0.06162	0.11511	26.646	0.36772	9.0079
	1.50129	40.2082	2.78498	0.06176	0.11533	26.693	0.36839	9.01991
	1.50498	40.2757	2.78918	0.06192	0.11554	26.7402	0.36907	9.03054
	1.5084	40.3431	2.7935	0.06207	0.11573	26.7869	0.36974	9.04065
	1.51126	40.41	2.79795	0.06223	0.11593	26.8339	0.37047	9.05113
	1.5143	40.4778	2.8019	0.06245	0.11608	26.8814	0.37119	9.06264
	1.51768	40.5452	2.80584	0.06265	0.11625	26.9287	0.37187	9.0755
	1.52089	40.6128	2.80991	0.06281	0.11641	26.9761	0.37254	9.08965
	1.52437	40.6806	2.81436	0.06286	0.11661	27.023	0.37322	9.10463
	1.52764	40.7484	2.81843	0.06284	0.1168	27.0702	0.37384	9.11968
	1.5311	40.8161	2.82249	0.06282	0.11699	27.1171	0.37446	9.13391
	1.53397	40.8829	2.82682	0.06284	0.11717	27.164	0.37509	9.1467
	1.53687	40.9499	2.83127	0.06292	0.11735	27.2111	0.37576	9.15784
	1.54007	41.0155	2.83546	0.06304	0.11755	27.2585	0.37644	9.1676
	1.54365	41.0819	2.83953	0.06311	0.11776	27.3049	0.37716	9.17671
	1.54674	41.1478	2.8436	0.06315	0.11797	27.3513	0.37789	9.18618
	1.55002	41.2133	2.84793	0.06315	0.11818	27.3981	0.37862	9.19703
	1.55349	41.28	2.85212	0.06319	0.11838	27.4451	0.37934	9.20997
	1.55674	41.3467	2.85619	0.06326	0.11854	27.4919	0.38002	9.2251
	1.55973	41.4125	2.86039	0.06341	0.11871	27.5391	0.38064	9.24181
	1.56279	41.4785	2.86484	0.06361	0.11892	27.5861	0.38131	9.25887
	1.56579	41.5447	2.86903	0.06378	0.11917	27.6329	0.38199	9.27508
	1.56897	41.6097	2.8731	0.06387	0.1194	27.6792	0.38261	9.28953
	1.57225	41.6743	2.87704	0.06385	0.11959	27.7254	0.38329	9.30211
	1.576	41.7393	2.88137	0.06375	0.11978	27.7723	0.38396	9.31316
	1.57917	41.8042	2.88556	0.06362	0.11998	27.8191	0.38464	9.32339
	1.58242	41.8683	2.88938	0.06346	0.12018	27.8654	0.38536	9.33359
	1.58551	41.9325	2.89319	0.0633	0.1204	27.9113	0.38604	9.34464
	1.58848	41.9968	2.89726	0.06323	0.12062	27.9578	0.38671	9.35702
	1.5915	42.0611	2.90159	0.06332	0.12085	28.0037	0.38739	9.37079
	1.5948	42.1252	2.90553	0.06355	0.12108	28.0497	0.38801	9.38525
	1.59807	42.1895	2.9096	0.06387	0.12127	28.0957	0.38868	9.39948
	1.60161	42.253	2.91379	0.06417	0.12145	28.1416	0.38936	9.41268
	1.60494	42.3173	2.91812	0.0644	0.12159	28.1878	0.39003	9.42482
	1.60809	42.3812	2.92231	0.06464	0.12176	28.2334	0.39076	9.43629
	1.61135	42.4449	2.92651	0.06492	0.12192	28.2791	0.39143	9.44771
	1.61469	42.5084	2.9307	0.06523	0.12211	28.3253	0.39221	9.45961
	1.61782	42.5713	2.93528	0.06548	0.12229	28.3708	0.39294	9.47273
	1.62113	42.6337	2.93948	0.06563	0.12247	28.416	0.39367	9.48741
	1.62432	42.6965	2.94367	0.06572	0.12264	28.4612	0.39434	9.50357
	1.62753	42.7595	2.94774	0.06575	0.12282	28.5069	0.39502	9.5206
	1.6304	42.8231	2.95194	0.06574	0.123	28.5525	0.39564	9.5376
	1.6337	42.8869	2.95601	0.0657	0.12319	28.5983	0.39631	9.55358
	1.63713	42.9498	2.96021	0.06559	0.12337	28.6435	0.39699	9.56792
	1.6404	43.0129	2.9644	0.06539	0.12356	28.6888	0.39766	9.58051
	1.64377	43.0753	2.96885	0.0651	0.12375	28.7345	0.39829	9.59176
	1.6472	43.1371	2.9733	0.06488	0.12394	28.7799	0.39901	9.6023
	1.65028	43.1996	2.97737	0.06478	0.12413	28.8256	0.39969	9.61284
	1.65337	43.2626	2.98119	0.0648	0.12431	28.871	0.40036	9.62397
	1.6565	43.3247	2.98513	0.0649	0.12449	28.9163	0.40104	9.63612
	1.65967	43.3873	2.9892	0.06501	0.12469	28.9616	0.40171	9.64921
	1.66311	43.4493	2.99314	0.06509	0.12491	29.0068	0.40233	9.66286
	1.6664	43.5103	2.99733	0.0652	0.12514	29.0513	0.40301	9.67643
	1.66953	43.5707	3.00153	0.06539	0.12534	29.0961	0.40368	9.68948
	1.67286	43.6312	3.00598	0.06569	0.12553	29.1411	0.40441	9.70192
	1.67594	43.6927	3.01018	0.06602	0.12574	29.1854	0.40514	9.71405
	1.67904	43.7542	3.01425	0.0663	0.12599	29.2356	0.40586	9.7263
	1.68218	43.8171	3.01832	0.06652	0.12625	29.2807	0.40659	9.73929
	1.68561	43.8799	3.02277	0.06673	0.12654	29.3245	0.40732	9.75357
	1.68925	43.9423	3.02684	0.06691	0.12674	29.3705	0.40804	9.76931
	1.69277	44.0055	3.03103	0.06706	0.12681	29.4145	0.40872	9.78611
	1.69579	44.0675	3.03523	0.06706	0.12703	29.4587	0.40934	9.80315
	1.69902	44.1286	3.03968	0.06697	0.12716	29.5049	0.41002	9.81946
	1.7024	44.1904	3.04387	0.06695	0.12728	29.5488	0.41069	9.83422
	1.7055	44.2516	3.04807	0.06705	0.12748	29.5985	0.41131	9.84701
	1.70842	44.3121	3.05214	0.06715	0.12775	29.6452	0.41199	9.85794
	1.71177	44.3737	3.05646	0.0672	0.12798	29.6953	0.41266	9.86761
	1.71538	44.435	3.06066	0.0672	0.12818	29.7396	0.41334	9.87682
	1.71917	44.4961	3.06473	0.06718	0.12834	29.7849	0.41401	9.88637
	1.72241	44.558	3.0688	0.0672	0.12844	29.8312	0.41469	9.89683
	1.72555	44.6189	3.07299	0.06735	0.12854	29.8781	0.41531	9.90842
	1.72883	44.68	3.07719	0.06768	0.1287	29.9262	0.41593	9.92088
	1.73222	44.7417	3.08126	0.06815	0.12886	29.9751	0.41661	9.93365
	1.73587	44.8029	3.08507	0.06861	0.12901	30.0252	0.41728	9.94619
	1.73947	44.8641	3.08914	0.06896	0.12916	30.0751	0.41796	9.95832
	1.74242	44.9256	3.09347	0.06918	0.12932	30.1253	0.41868	9.9701
	1.74568	44.9866	3.09753	0.06931	0.12949	30.1759	0.41936	9.98194
	1.74899	45.047	3.1016	0.06929	0.12963	30.2266	0.42008	9.99425
	1.75243	45.1066	3.10605	0.06914	0.12978	30.278	0.42081	10.0074
	1.75598	45.1656	3.1105	0.06885	0.13	30.3293	0.42154	10.0216
	1.75941	45.2257	3.11457	0.06849	0.13022	30.3801	0.42226	10.037
	1.76275	45.2855	3.11864	0.06822	0.13045	30.4316	0.42294	10.0531
	1.76617	45.3462	3.12258	0.06819	0.13065	30.4835	0.42356	10.0696
	1.76942	45.4069	3.12691	0.0683	0.13085	30.5353	0.42418	10.0854
	1.77274	45.4677	3.13098	0.0685	0.13101	30.5787	0.42486	10.0997
	1.77601	45.5274	3.13517	0.06872	0.13118	30.6227	0.42548	10.112
	1.77968	45.5868	3.1395	0.06897	0.13134	30.6662	0.4261	10.1226
	1.78323	45.6455	3.14407	0.06927	0.13156	30.7181	0.42678	10.132
	1.78634	45.7044	3.1484	0.06959	0.13177	30.7698	0.42751	10.1409
	1.78956	45.7626	3.15234	0.06987	0.13193	30.8134	0.42818	10.1503
	1.79273	45.8216	3.15628	0.07009	0.13205	30.857	0.42886	10.1608
	1.79606	45.8802	3.16035	0.07028	0.13222	30.9089	0.42953	10.1728
	1.79966	45.9392	3.16442	0.07043	0.13239	30.9522	0.4302	10.186
	1.80311	45.9986	3.16849	0.07054	0.1326	31.004	0.43088	10.2
	1.80636	46.0581	3.17256	0.07058	0.1328	31.0559	0.43155	10.2141
	1.80985	46.1164	3.17688	0.07057	0.13302	31.1073	0.43223	10.2278
	1.81306	46.1756	3.18133	0.07055	0.13321	31.1508	0.43296	10.2411
	1.81597	46.234	3.18553	0.07055	0.13343	31.1951	0.43368	10.2541
	1.81958	46.2928	3.1896	0.07057	0.13368	31.2391	0.43441	10.2673
	1.82296	46.3513	3.19366	0.07067	0.13393	31.2829	0.43513	10.2811
	1.82648	46.4096	3.19786	0.07082	0.13416	31.3265	0.43586	10.2958
	1.83007	46.4676	3.2018	0.07098	0.13435	31.3707	0.43654	10.3114
	1.83357	46.5247	3.20574	0.07105	0.13452	31.4149	0.43721	10.3276
	1.83691	46.5815	3.20969	0.07104	0.13465	31.459	0.43789	10.3437
	1.84001	46.6382	3.21401	0.0709	0.13478	31.5032	0.43851	10.3592
	1.84339	46.6951	3.21821	0.07078	0.13492	31.5469	0.43918	10.3735
	1.84699	46.7526	3.2224	0.07078	0.1351	31.5909	0.43986	10.3864
	1.85077	46.8107	3.22673	0.0709	0.13529	31.6345	0.44053	10.3981
	1.85428	46.8684	3.2313	0.07104	0.13548	31.6784	0.44121	10.409
	1.85778	46.9263	3.2355	0.07113	0.13565	31.722	0.44193	10.4198
	1.86097	46.9841	3.2397	0.07112	0.1358	31.7667	0.44266	10.4313
	1.86414	47.0411	3.24389	0.07102	0.13596	31.8109	0.44334	10.444
	1.86761	47.0978	3.24809	0.07089	0.13612	31.8552	0.44401	10.4581
	1.87122	47.1538	3.25228	0.07084	0.13629	31.8998	0.44468	10.4733
	1.87501	47.2099	3.25623	0.07083	0.13648	31.9445	0.44531	10.4885
	1.87855	47.2647	3.26029	0.07085	0.13667	31.9895	0.44598	10.503
	1.88197	47.3197	3.26449	0.07087	0.13686	32.0344	0.44661	10.5162
	1.88546	47.3747	3.26856	0.07098	0.13704	32.0791	0.44728	10.5279
	1.8885	47.4297	3.2725	0.07122	0.13719	32.124	0.44795	10.5385
	1.89166	47.4847	3.27657	0.07154	0.13736	32.1692	0.44868	10.5487
	1.89538	47.5397	3.28102	0.07191	0.13758	32.2137	0.44936	10.5593
	1.89924	47.5954	3.28534	0.07229	0.13786	32.2584	0.45008	10.571
	1.90263	47.6504	3.28941	0.07262	0.13814	32.3039	0.45076	10.584
	1.90577	47.7063	3.29336	0.07287	0.13838	32.3489	0.45143	10.5984
	1.90906	47.762	3.29742	0.073	0.1386	32.3935	0.45211	10.6135
	1.91262	47.8164	3.30162	0.07304	0.13879	32.4386	0.45278	10.6288
	1.9157	47.87	3.30569	0.073	0.13898	32.4835	0.45346	10.6435
	1.91912	47.9242	3.30989	0.07296	0.13917	32.5287	0.45413	10.6573
	1.92272	47.9777	3.31446	0.07292	0.13938	32.5735	0.45481	10.6702
	1.92661	48.0312	3.31904	0.07296	0.13957	32.6183	0.45548	10.6826
	1.93015	48.0849	3.32324	0.07313	0.13977	32.6629	0.45615	10.6947
	1.9335	48.139	3.32718	0.07329	0.13997	32.7079	0.45683	10.707
	1.93681	48.1925	3.33125	0.0734	0.14018	32.7523	0.4575	10.7196
	1.94037	48.2457	3.33544	0.07343	0.14033	32.7968	0.45818	10.7327
	1.94391	48.2992	3.33951	0.07341	0.14049	32.8414	0.45885	10.7459
	1.94738	48.3528	3.34346	0.07339	0.14066	32.8861	0.45948	10.7589
	1.95081	48.4057	3.34778	0.07333	0.14087	32.9303	0.46015	10.7715
	1.95439	48.4585	3.3521	0.07317	0.14107	32.9744	0.46083	10.7836
	1.95796	48.5115	3.3563	0.07296	0.14126	33.019	0.46155	10.7955
	1.96146	48.5639	3.36049	0.07282	0.14144	33.0633	0.46228	10.8075
	1.96476	48.6158	3.36456	0.07273	0.14163	33.1079	0.46295	10.8201
	1.96842	48.6676	3.36876	0.07269	0.14182	33.1518	0.46368	10.8336
	1.97204	48.7196	3.37296	0.07281	0.14201	33.1959	0.46436	10.848
	1.97523	48.7715	3.37702	0.0731	0.1422	33.2399	0.46503	10.8633
	1.97833	48.8232	3.38097	0.07354	0.14239	33.2844	0.46565	10.8787
	1.98189	48.8754	3.38516	0.07404	0.14258	33.3287	0.46633	10.8936
	1.9855	48.9273	3.38923	0.07444	0.14278	33.3731	0.46695	10.9072
	1.98912	48.9791	3.3933	0.07464	0.14297	33.4173	0.46762	10.9194
	1.99278	49.0311	3.3975	0.07459	0.14315	33.4615	0.46825	10.9305
	1.99659	49.0827	3.40182	0.07437	0.14331	33.5056	0.46892	10.9407
	2.00018	49.1335	3.40627	0.0741	0.14348	33.5494	0.46965	10.9507
	2.00374	49.1847	3.41047	0.07387	0.14365	33.5941	0.47032	10.961
	2.00715	49.235	3.41466	0.07371	0.14383	33.6385	0.47105	10.9723
	2.01033	49.2845	3.41886	0.07364	0.144	33.6827	0.47172	10.9852
	2.01356	49.334	3.42318	0.07368	0.14418	33.7268	0.4724	10.9998
	2.01707	49.3836	3.42712	0.07379	0.14437	33.7706	0.47307	11.0156
	2.02082	49.4331	3.43107	0.07395	0.14455	33.8149	0.47375	11.0316
	2.02464	49.4834	3.43501	0.07411	0.14474	33.8595	0.47448	11.0471
	2.02827	49.5338	3.4392	0.07425	0.14494	33.9038	0.47515	11.0616
	2.03186	49.5841	3.4434	0.07433	0.14515	33.9483	0.47588	11.0751
	2.03524	49.6344	3.4476	0.07439	0.14535	33.9928	0.4766	11.0885
	2.03862	49.6842	3.45179	0.07445	0.14554	34.0366	0.47733	11.1022
	2.04213	49.7333	3.45612	0.07458	0.14573	34.0804	0.47806	11.1171
	2.04597	49.7821	3.46031	0.07476	0.14588	34.1247	0.47873	11.1332
	2.04965	49.8309	3.46438	0.075	0.14604	34.1687	0.47941	11.1502
	2.05342	49.8797	3.46845	0.07528	0.14619	34.213	0.48008	11.1674
	2.05715	49.9279	3.47252	0.07561	0.14637	34.2569	0.4807	11.1835
	2.06085	49.9775	3.47659	0.07581	0.14654	34.3008	0.48138	11.1978
	2.06401	50.0259	3.48066	0.07587	0.14671	34.3446	0.482	11.2103
	2.06783	50.0745	3.48485	0.07582	0.1469	34.3884	0.48268	11.2214
	2.07157	50.1227	3.48956	0.07577	0.14708	34.4324	0.48335	11.2318
	2.07515	50.1709	3.49401	0.07576	0.14727	34.4761	0.48408	11.2423
	2.07878	50.2189	3.49808	0.07579	0.14746	34.5198	0.48475	11.2535
	2.08241	50.2672	3.50189	0.07578	0.14766	34.5636	0.48543	11.2657
	2.0859	50.3158	3.50609	0.07569	0.14786	34.6078	0.4861	11.2792
	2.08951	50.3639	3.51028	0.07555	0.14804	34.6514	0.48672	11.2936
	2.09332	50.4115	3.51448	0.0754	0.14821	34.6948	0.4874	11.3085
	2.09708	50.4584	3.51868	0.07536	0.14841	34.7468	0.48802	11.3229
	2.10065	50.5047	3.52287	0.0755	0.14855	34.7903	0.4887	11.3365
	2.104	50.5506	3.5272	0.07578	0.14874	34.8341	0.48937	11.349
	2.10739	50.5959	3.53127	0.07604	0.14891	34.8779	0.4901	11.3606
	2.11096	50.6421	3.53521	0.07615	0.14912	34.9223	0.49077	11.372
	2.11471	50.6887	3.53928	0.07614	0.14929	34.9666	0.4915	11.3839
	2.11873	50.7353	3.5436	0.07609	0.14947	35.0106	0.49223	11.397
	2.12237	50.7815	3.54767	0.07609	0.14967	35.0625	0.49295	11.4118
	2.12611	50.8273	3.55186	0.07618	0.14984	35.1068	0.49363	11.4281
	2.12982	50.873	3.55593	0.07641	0.15001	35.1513	0.4943	11.4456
	2.13324	50.9182	3.56026	0.07675	0.15018	35.1957	0.49498	11.4632
	2.13671	50.963	3.5642	0.07702	0.15037	35.2399	0.49565	11.4801
	2.14045	51.008	3.56827	0.07715	0.15055	35.284	0.49627	11.4952
	2.14421	51.0527	3.57246	0.07718	0.15074	35.3283	0.49695	11.5086
	2.14804	51.0975	3.57679	0.07714	0.15094	35.372	0.49762	11.5204
	2.15161	51.1412	3.58111	0.07709	0.15111	35.4161	0.49835	11.5314
	2.15547	51.1855	3.58531	0.07709	0.15126	35.46	0.49908	11.5425
	2.15915	51.23	3.5895	0.07715	0.1514	35.5043	0.49975	11.5547
	2.16275	51.2745	3.59395	0.07721	0.15159	35.5487	0.50043	11.5682
	2.16649	51.319	3.59828	0.07724	0.15183	35.5924	0.5011	11.5827
	2.17037	51.364	3.60235	0.07728	0.15207	35.6361	0.50172	11.5976
	2.17415	51.4083	3.60641	0.07729	0.15225	35.6801	0.5024	11.6121
	2.17788	51.4529	3.61074	0.07732	0.15241	35.7242	0.50302	11.6257
	2.18176	51.4965	3.61506	0.07742	0.15258	35.7681	0.5037	11.6383
	2.1856	51.5401	3.619	0.07763	0.15277	35.8125	0.50437	11.6501
	2.18935	51.5834	3.62307	0.07789	0.15297	35.856	0.50505	11.6615
	2.19297	51.6259	3.62727	0.07812	0.15317	35.9003	0.50577	11.6731
	2.19648	51.6677	3.63172	0.07827	0.15337	35.9445	0.50645	11.6853
	2.2003	51.7103	3.63566	0.07835	0.15357	35.9889	0.50712	11.6985
	2.20396	51.7515	3.63948	0.07834	0.15377	36.0331	0.5078	11.7128
	2.20771	51.7934	3.64342	0.07832	0.15393	36.0771	0.50847	11.7278
	2.21143	51.835	3.64749	0.07841	0.15406	36.1209	0.50915	11.7428
	2.2151	51.8762	3.65156	0.07861	0.15421	36.1643	0.50982	11.7572
	2.2189	51.9175	3.65575	0.07883	0.1544	36.2077	0.51049	11.7708
	2.22303	51.9593	3.65995	0.07898	0.15461	36.2513	0.51117	11.7837
	2.22673	52.0001	3.66453	0.079	0.15478	36.2955	0.5119	11.7964
	2.23058	52.0409	3.66885	0.07898	0.15495	36.339	0.51262	11.8093
	2.23452	52.0819	3.67292	0.07904	0.15514	36.3825	0.51335	11.8229
	2.23841	52.1226	3.67686	0.07922	0.15537	36.4343	0.51402	11.8378
	2.2422	52.1622	3.68106	0.07949	0.15561	36.4861	0.5147	11.8539
	2.24582	52.2018	3.68525	0.07978	0.15585	36.538	0.51532	11.8705
	2.2495	52.2409	3.68919	0.08	0.15611	36.5899	0.516	11.8867
	2.25322	52.2797	3.69339	0.08015	0.15638	36.6418	0.51667	11.9017
	2.257	52.3187	3.69771	0.08018	0.15663	36.6933	0.51735	11.9149
	2.26114	52.3582	3.70204	0.08014	0.1568	36.7443	0.51802	11.9268
	2.26478	52.3968	3.70623	0.08007	0.15694	36.796	0.51875	11.9378
	2.26844	52.4351	3.7103	0.07998	0.1571	36.8473	0.51942	11.949
	2.27234	52.473	3.71462	0.07986	0.15728	36.8984	0.52015	11.961
	2.27656	52.5102	3.71895	0.07966	0.15748	36.9502	0.52082	11.9746
	2.28052	52.5473	3.72289	0.0795	0.15767	37.0021	0.5215	11.9894
	2.28437	52.5839	3.72696	0.0795	0.15786	37.0539	0.52217	12.0053
	2.28814	52.6202	3.73103	0.07971	0.15805	37.106	0.52285	12.0213
	2.29182	52.6564	3.73535	0.08013	0.15826	37.1577	0.52352	12.0368
	2.29553	52.6926	3.73917	0.08068	0.15847	37.209	0.5242	12.051
	2.29929	52.7286	3.74311	0.08122	0.1587	37.2606	0.52487	12.0641
	2.30312	52.7644	3.7473	0.08162	0.1589	37.3045	0.52555	12.0764
	2.30715	52.8	3.75175	0.08184	0.15911	37.3563	0.52622	12.0884
	2.31105	52.8352	3.75595	0.08193	0.15931	37.4078	0.52695	12.1006
	2.31471	52.8697	3.76002	0.0819	0.15958	37.4597	0.52762	12.1135
	2.31849	52.9047	3.76422	0.08178	0.15982	37.5033	0.5283	12.127
	2.32227	52.9392	3.76867	0.0815	0.16003	37.5552	0.52897	12.1412
	2.32602	52.9732	3.77286	0.08112	0.16019	37.5992	0.52965	12.1557
	2.33015	53.0078	3.77693	0.08082	0.16038	37.6513	0.53027	12.17
	2.33423	53.0422	3.781	0.08071	0.16061	37.7033	0.53094	12.1838
	2.33826	53.0765	3.78532	0.08076	0.16081	37.7468	0.53162	12.1968
	2.34217	53.1095	3.78952	0.08094	0.16101	37.7907	0.53229	12.2092
	2.346	53.1425	3.79346	0.08117	0.16119	37.8345	0.53302	12.2212
	2.34975	53.1755	3.79766	0.0814	0.16134	37.878	0.53375	12.2332
	2.35395	53.208	3.80211	0.08158	0.16149	37.9214	0.53447	12.2459
	2.35803	53.2406	3.80669	0.08177	0.16168	37.9732	0.53515	12.2598
	2.36193	53.2735	3.81088	0.08196	0.16189	38.0248	0.53582	12.2749
	2.36555	53.3057	3.81495	0.08215	0.16204	38.0682	0.5365	12.2911
	2.36925	53.3377	3.81902	0.08223	0.16218	38.1121	0.53717	12.3076
	2.37318	53.3698	3.82309	0.08226	0.16239	38.1634	0.53785	12.3235
	2.37719	53.4014	3.8269	0.08228	0.16261	38.2146	0.53847	12.3381
	2.38122	53.433	3.83085	0.08234	0.16281	38.2653	0.53914	12.3513
	2.38511	53.464	3.83517	0.08246	0.16302	38.3167	0.53982	12.3634
	2.38915	53.4948	3.83962	0.08267	0.16324	38.3675	0.54044	12.3748
	2.39335	53.5254	3.84369	0.08299	0.16346	38.4191	0.54112	12.3861
	2.39746	53.5561	3.84763	0.08324	0.1637	38.4706	0.54179	12.3977
	2.40162	53.5864	3.85157	0.08335	0.16393	38.5213	0.54247	12.4097
	2.40591	53.6157	3.8559	0.0834	0.16414	38.5728	0.54314	12.4224
	2.40985	53.6458	3.85997	0.08346	0.16436	38.6242	0.54376	12.4356
	2.41355	53.6764	3.86403	0.08356	0.16456	38.6759	0.54444	12.449
	2.41768	53.7055	3.86823	0.0837	0.16479	38.7277	0.54511	12.4623
	2.42187	53.7348	3.87268	0.0839	0.16497	38.7792	0.54579	12.4753
	2.4262	53.7649	3.877	0.08416	0.16512	38.8304	0.54651	12.4883
	2.43044	53.7942	3.8812	0.08442	0.16529	38.8811	0.54724	12.5017
	2.43463	53.8229	3.88527	0.08463	0.16549	38.9328	0.54802	12.5159
	2.43878	53.8505	3.88959	0.08469	0.1657	38.9843	0.54875	12.5314
	2.44289	53.8779	3.89379	0.08459	0.16593	39.0351	0.54942	12.5481
	2.44661	53.9044	3.89786	0.08435	0.16617	39.0861	0.55009	12.5657
	2.45048	53.931	3.90205	0.08398	0.1664	39.1376	0.55077	12.5835
	2.45498	53.9576	3.90638	0.08366	0.1666	39.1811	0.55144	12.6007
	2.45939	53.984	3.9107	0.08352	0.16683	39.2328	0.55207	12.6167
	2.46367	54.0102	3.91464	0.08356	0.16701	39.2764	0.55274	12.6312
	2.46771	54.0361	3.91858	0.08375	0.16718	39.328	0.55336	12.6441
	2.47153	54.0617	3.92278	0.08398	0.16735	39.3791	0.55404	12.6557
	2.47555	54.0871	3.9271	0.08414	0.16754	39.4303	0.55477	12.6664
	2.47978	54.1123	3.93105	0.08418	0.16771	39.474	0.55549	12.6771
	2.48421	54.1374	3.93511	0.08417	0.16792	39.5252	0.55617	12.6888
	2.48884	54.1625	3.93918	0.08416	0.16812	39.5762	0.55689	12.7021
	2.49311	54.187	3.94338	0.0843	0.16833	39.6269	0.55752	12.7172
	2.49723	54.2113	3.94745	0.08467	0.16856	39.6771	0.55819	12.7336
	2.50139	54.2348	3.95152	0.08518	0.16879	39.7273	0.55887	12.7504
	2.50556	54.2581	3.95571	0.08567	0.169	39.7782	0.55954	12.7667
	2.50962	54.2808	3.96016	0.08611	0.16921	39.8282	0.56027	12.7818
	2.51364	54.3033	3.96436	0.08645	0.16942	39.878	0.56094	12.7959
	2.518	54.3256	3.96843	0.08671	0.16959	39.928	0.56162	12.8094
	2.5225	54.3477	3.9725	0.08688	0.1698	39.9778	0.56234	12.8231
	2.52685	54.3695	3.97695	0.08694	0.17003	40.0275	0.56302	12.837
	2.53117	54.3912	3.98115	0.08689	0.17027	40.0774	0.56369	12.8513
	2.53565	54.4126	3.98521	0.08675	0.17047	40.1275	0.56437	12.8657
	2.54005	54.4335	3.98928	0.0866	0.17065	40.1775	0.56504	12.88
	2.54418	54.453	3.99361	0.0865	0.17083	40.2272	0.56567	12.8939
	2.54838	54.4724	3.9978	0.08645	0.17102	40.2773	0.56639	12.9071
	2.55292	54.4913	4.00187	0.08646	0.1712	40.3271	0.56701	12.9199
	2.55732	54.5101	4.00619	0.08649	0.17139	40.3767	0.56769	12.9324
	2.56152	54.5288	4.01077	0.08655	0.1716	40.4271	0.56836	12.945
	2.56579	54.5478	4.01522	0.08666	0.17183	40.4772	0.56904	12.9576
	2.57017	54.5672	4.01929	0.0868	0.17205	40.5279	0.56977	12.9704
	2.57461	54.5857	4.02311	0.08692	0.17229	40.5784	0.57049	12.9838
	2.57909	54.6032	4.02718	0.08707	0.17254	40.6292	0.57117	12.998
	2.58378	54.62	4.03124	0.08726	0.17283	40.6796	0.57184	13.0135
	2.58854	54.6364	4.03531	0.08746	0.173	40.7306	0.57252	13.0296
	2.59281	54.6519	4.03938	0.08759	0.17311	40.7819	0.57314	13.0458
	2.59712	54.6675	4.04345	0.08766	0.17323	40.8326	0.57381	13.0613
	2.60171	54.6835	4.04778	0.08765	0.17342	40.8828	0.57449	13.0754
	2.60619	54.6991	4.05172	0.08759	0.17361	40.933	0.57516	13.0881
	2.61041	54.7141	4.05579	0.0875	0.17382	40.9831	0.57584	13.0997
	2.61483	54.7284	4.05986	0.08747	0.17403	41.0328	0.57651	13.111
	2.61956	54.7418	4.06418	0.08748	0.17426	41.0827	0.57724	13.1227
	2.62408	54.755	4.06825	0.08758	0.17444	41.132	0.57791	13.1359
	2.62851	54.7681	4.07232	0.0878	0.17459	41.1813	0.57859	13.1504
	2.63323	54.7804	4.07664	0.08805	0.17474	41.2301	0.57926	13.1659
	2.63798	54.7924	4.08096	0.08825	0.17494	41.2788	0.57994	13.1816
	2.64244	54.8044	4.08529	0.08831	0.17512	41.3278	0.58061	13.1968
	2.64703	54.816	4.08948	0.08819	0.17531	41.3765	0.58129	13.2112
	2.65192	54.8265	4.09381	0.08797	0.17552	41.4252	0.58201	13.2249
	2.65642	54.8363	4.09826	0.08778	0.17574	41.4736	0.58269	13.2385
	2.66067	54.8458	4.10245	0.08771	0.17596	41.5225	0.58342	13.2524
	2.66519	54.8538	4.10639	0.08781	0.17621	41.5714	0.58414	13.2668
	2.66982	54.8611	4.11046	0.08805	0.17652	41.6207	0.58482	13.282
	2.67449	54.8684	4.11479	0.08838	0.17681	41.6702	0.58544	13.2977
	2.67917	54.8756	4.11886	0.08877	0.17704	41.719	0.58611	13.3134
	2.68386	54.8821	4.1228	0.08923	0.17721	41.7679	0.58674	13.3283
	2.68862	54.8883	4.12687	0.0896	0.17739	41.8168	0.58741	13.3421
	2.69355	54.8939	4.13094	0.08978	0.17761	41.866	0.58803	13.3545
	2.69826	54.8987	4.13513	0.08977	0.17783	41.915	0.58871	13.366
	2.70283	54.9031	4.13933	0.08969	0.17804	41.9639	0.58938	13.3771
	2.70764	54.9068	4.1434	0.0896	0.17823	42.012	0.59011	13.3883
	2.71249	54.9102	4.14759	0.08946	0.1784	42.0605	0.59079	13.4003
	2.71728	54.9129	4.15192	0.08926	0.17854	42.1094	0.59151	13.4135
	2.72217	54.9151	4.15599	0.08903	0.17869	42.158	0.59219	13.428
	2.72721	54.9165	4.16005	0.08877	0.17888	42.2074	0.59286	13.4439
	2.73173	54.9168	4.16412	0.08859	0.17908	42.2562	0.59354	13.4606
	2.73613	54.917	4.16845	0.08867	0.17926	42.3048	0.59421	13.4774
	2.74107	54.9163	4.17252	0.08909	0.17944	42.3547	0.59489	13.4934
	2.74604	54.9154	4.17671	0.08962	0.17964	42.4045	0.59556	13.5084
	2.7509	54.9142	4.18116	0.09006	0.17987	42.4542	0.59623	13.5221
	2.75573	54.9126	4.18574	0.09034	0.18011	42.5042	0.59691	13.535
	2.76054	54.9109	4.19006	0.09047	0.18036	42.5543	0.59764	13.5475
	2.7658	54.9085	4.19401	0.09045	0.18056	42.6043	0.59831	13.5602
	2.77102	54.9055	4.19807	0.09029	0.18075	42.6547	0.59904	13.5736
	2.7759	54.901	4.20227	0.09009	0.18092	42.705	0.59971	13.5879
	2.78092	54.896	4.20634	0.08995	0.18112	42.755	0.60033	13.6031
	2.78603	54.8905	4.21028	0.08998	0.18135	42.805	0.60101	13.6187
	2.79094	54.8837	4.21435	0.0902	0.18156	42.8554	0.60168	13.6339
	2.79594	54.8767	4.21867	0.09058	0.18177	42.9052	0.60236	13.6483
	2.8012	54.8695	4.223	0.09107	0.18192	42.9558	0.60303	13.6618
	2.80621	54.8615	4.22707	0.09154	0.18205	43.0064	0.60376	13.6746
	2.81112	54.8533	4.23101	0.09188	0.18221	43.057	0.60449	13.6873
	2.81607	54.8441	4.23533	0.092	0.18246	43.108	0.60521	13.7006
	2.82118	54.835	4.23953	0.09195	0.18277	43.159	0.60594	13.715
	2.8267	54.8257	4.2436	0.09181	0.18305	43.2099	0.60661	13.7308
	2.83191	54.8157	4.24741	0.09166	0.18326	43.2605	0.60729	13.7477
	2.83712	54.8053	4.25161	0.09153	0.18342	43.3115	0.60791	13.765
	2.84263	54.7938	4.2558	0.09149	0.18359	43.3621	0.60859	13.7818
	2.84769	54.7804	4.26	0.09153	0.18377	43.4129	0.60921	13.797
	2.85256	54.7662	4.26407	0.09155	0.18398	43.4634	0.60988	13.8104
	2.85802	54.7512	4.26852	0.09156	0.18424	43.5139	0.61051	13.822
	2.86351	54.7356	4.27297	0.09161	0.18451	43.5641	0.61118	13.8323
	2.86904	54.7192	4.27717	0.09167	0.1847	43.6148	0.61191	13.8423
	2.87425	54.7033	4.28123	0.09173	0.18486	43.6658	0.61258	13.8529
	2.8796	54.6865	4.2853	0.09179	0.18503	43.717	0.61326	13.8649
	2.88516	54.6682	4.28963	0.09183	0.18526	43.7689	0.61393	13.8784
	2.89057	54.6497	4.29382	0.09182	0.18554	43.8202	0.61456	13.8933
	2.89611	54.6306	4.29789	0.09171	0.18582	43.8717	0.61523	13.9087
	2.90188	54.6109	4.30196	0.0916	0.18602	43.9226	0.6159	13.9237
	2.90749	54.5904	4.30628	0.09159	0.18618	43.9742	0.61663	13.9379
	2.91302	54.5693	4.31035	0.09169	0.18627	44.0178	0.61736	13.9516
	2.91844	54.5474	4.31442	0.09189	0.18641	44.0691	0.61808	13.9653
	2.92422	54.5241	4.31862	0.09223	0.18662	44.1204	0.61886	13.9799
	2.93005	54.5001	4.32294	0.09273	0.18684	44.1716	0.61959	13.9959
	2.93591	54.475	4.32739	0.09326	0.18704	44.2223	0.62032	14.0135
	2.94172	54.4483	4.33146	0.09367	0.18724	44.2734	0.62094	14.0326
	2.94755	54.4203	4.33528	0.09388	0.18747	44.3251	0.62161	14.0522
	2.95343	54.3916	4.33922	0.09389	0.18771	44.3764	0.62224	14.0708
	2.9594	54.3628	4.34329	0.09376	0.18795	44.4267	0.62286	14.0872
	2.96538	54.333	4.34723	0.09353	0.18818	44.4771	0.62353	14.1009
	2.97137	54.3024	4.3513	0.09327	0.18843	44.5276	0.62416	14.1118
	2.97742	54.2711	4.35575	0.09307	0.1887	44.5779	0.62478	14.121
	2.98387	54.2377	4.36045	0.09306	0.18897	44.6279	0.62545	14.1296
	2.99043	54.2027	4.36465	0.09319	0.18922	44.6782	0.62613	14.1386
	2.99659	54.1661	4.36859	0.09348	0.1894	44.7275	0.62686	14.1488
	3.00242	54.1278	4.37266	0.09393	0.18954	44.7768	0.62753	14.1608
	3.0087	54.0888	4.37686	0.09446	0.18968	44.8262	0.62821	14.1746
	3.0149	54.0486	4.38093	0.09486	0.18984	44.8756	0.62883	14.1898
	3.02107	54.0076	4.38512	0.09506	0.19005	44.9253	0.6295	14.2054
	3.0274	53.9659	4.38932	0.09504	0.19025	44.9749	0.63018	14.2208
	3.03399	53.9238	4.39377	0.09495	0.19044	45.0243	0.6309	14.2356
	3.04051	53.8806	4.39809	0.09492	0.19062	45.0733	0.63158	14.2501
	3.04728	53.8363	4.40216	0.095	0.19083	45.1227	0.63225	14.2645
	3.05382	53.7912	4.40623	0.09512	0.19104	45.1726	0.63298	14.279
	3.06042	53.7454	4.41055	0.0952	0.19121	45.2225	0.63365	14.2939
	3.06682	53.6977	4.41488	0.09517	0.19137	45.2726	0.63433	14.3091
	3.07322	53.648	4.41882	0.09506	0.19158	45.3225	0.63506	14.3249
	3.08001	53.5974	4.42289	0.09496	0.19178	45.3726	0.63573	14.3411
	3.08727	53.5459	4.42708	0.0949	0.19198	45.4228	0.63641	14.3574
	3.09436	53.4925	4.43115	0.09478	0.1922	45.473	0.63708	14.3736
	3.10126	53.4375	4.43522	0.09462	0.19245	45.5235	0.63776	14.3895
	3.10843	53.3817	4.43929	0.09443	0.19271	45.5739	0.63848	14.4048
	3.11573	53.3238	4.44361	0.09432	0.193	45.6245	0.63916	14.4197
	3.12279	53.2646	4.44794	0.09439	0.19326	45.6757	0.63988	14.4342
	3.12963	53.2047	4.45201	0.09471	0.19344	45.7266	0.64061	14.4484
	3.13685	53.1443	4.45595	0.09521	0.19358	45.778	0.64128	14.4629
	3.14408	53.0828	4.46002	0.09573	0.19374	45.83	0.64196	14.4781
	3.15132	53.0198	4.46434	0.09605	0.1939	45.8734	0.64258	14.494
	3.15862	52.9549	4.46841	0.09617	0.19411	45.9251	0.6432	14.51
	3.16534	52.8877	4.47248	0.09615	0.19426	45.9685	0.64388	14.5253
	3.17298	52.8192	4.47667	0.09603	0.19443	46.0204	0.64455	14.5394
	3.18041	52.7495	4.481	0.09584	0.19462	46.0723	0.64523	14.5521
	3.1878	52.6783	4.48519	0.09565	0.19486	46.1239	0.6459	14.5638
	3.19548	52.6053	4.48939	0.09555	0.1951	46.1753	0.64658	14.5754
	3.20345	52.5315	4.49359	0.09562	0.19533	46.2263	0.6473	14.5877
	3.2113	52.4561	4.49791	0.0959	0.19556	46.2776	0.64798	14.6013
	3.2187	52.3797	4.50236	0.09624	0.1958	46.3283	0.64871	14.6165
	3.22703	52.3017	4.5063	0.09654	0.19606	46.379	0.64933	14.6329
	3.23492	52.2231	4.51024	0.09676	0.19631	46.43	0.65	14.6499
	3.24253	52.1433	4.51431	0.09688	0.19656	46.4806	0.65068	14.6666
	3.25054	52.0616	4.51825	0.09699	0.19678	46.5305	0.65135	14.6821
	3.25883	51.9781	4.5222	0.09731	0.19699	46.5805	0.65203	14.6961
	3.26707	51.8944	4.52652	0.09776	0.19719	46.6299	0.65275	14.7093
	3.27516	51.8091	4.5311	0.09818	0.1974	46.6797	0.65348	14.7224
	3.28334	51.7226	4.53555	0.09844	0.19762	46.7295	0.65421	14.736
	3.2914	51.6344	4.53962	0.09853	0.19782	46.7794	0.65488	14.7509
	3.29944	51.5453	4.54356	0.09851	0.19801	46.8284	0.65561	14.7671
	3.30774	51.4548	4.54763	0.09839	0.19817	46.8776	0.65623	14.7844
	3.3163	51.3629	4.55195	0.09824	0.19833	46.9272	0.65691	14.8019
	3.32516	51.2702	4.55602	0.09822	0.19853	46.9768	0.65753	14.8186
	3.33382	51.1771	4.55996	0.09833	0.19874	47.0267	0.6582	14.8338
	3.34187	51.0832	4.56429	0.09848	0.19894	47.0768	0.65883	14.8471
	3.35074	50.9886	4.56874	0.09865	0.19911	47.1266	0.65955	14.859
	3.35965	50.8931	4.5728	0.0989	0.19923	47.1764	0.66023	14.87
	3.36866	50.7957	4.57687	0.09917	0.19934	47.2264	0.66095	14.8811
	3.37733	50.6979	4.58107	0.09942	0.1995	47.2761	0.66168	14.8929
	3.38653	50.5987	4.58539	0.09959	0.1997	47.3268	0.66236	14.9061
	3.39537	50.4979	4.58946	0.09973	0.19991	47.3767	0.66303	14.9211
	3.40403	50.3966	4.59353	0.09983	0.20012	47.4267	0.66371	14.9376
	3.4126	50.295	4.59773	0.09988	0.20034	47.4759	0.66433	14.9547
	3.42179	50.1922	4.60192	0.09983	0.20061	47.526	0.665	14.9714
	3.43097	50.0894	4.60599	0.09973	0.20089	47.5759	0.66568	14.9869
	3.44	49.9865	4.61006	0.09959	0.2011	47.6262	0.6663	15.0008
	3.44903	49.8831	4.61426	0.09946	0.20127	47.6768	0.66698	15.013
	3.45864	49.78	4.61871	0.09939	0.20143	47.7272	0.6677	15.0243
	3.46804	49.6762	4.62303	0.09949	0.20161	47.7775	0.66838	15.0353
	3.47736	49.5719	4.6271	0.09969	0.20177	47.8281	0.66905	15.047
	3.48672	49.4662	4.63117	0.09987	0.20198	47.879	0.66978	15.06
	3.49624	49.36	4.63537	0.0999	0.20221	47.9293	0.67045	15.0748
	3.50493	49.2529	4.63956	0.09985	0.20244	47.9795	0.67113	15.0909
	3.51397	49.1456	4.64363	0.09981	0.20267	48.0296	0.67175	15.1076
	3.524	49.0386	4.6477	0.09981	0.20289	48.0802	0.67242	15.1237
	3.53187	48.9331	4.6519	0.09984	0.20313	48.1304	0.67305	15.1386
	3.5416	48.8271	4.65609	0.09989	0.20337	48.1807	0.67372	15.152
	3.55073	48.7204	4.66016	0.09998	0.20357	48.2307	0.67445	15.1645
	3.5602	48.6153	4.66423	0.10012	0.20377	48.281	0.67518	15.1769
	3.56956	48.5094	4.66843	0.10031	0.20395	48.3308	0.6759	15.19
	3.57875	48.4029	4.67275	0.10054	0.2041	48.3817	0.67658	15.2046
	3.58785	48.2971	4.67695	0.10076	0.20428	48.4324	0.6773	15.2208
	3.5972	48.1926	4.68101	0.10097	0.20452	48.4828	0.67798	15.2381
	3.60672	48.0879	4.68508	0.10112	0.2048	48.5331	0.67865	15.2558
	3.61601	47.9837	4.68928	0.1012	0.20507	48.5833	0.67933	15.2731
	3.62552	47.8793	4.69335	0.10129	0.20532	48.6335	0.68	15.2895
	3.63514	47.7753	4.69755	0.10146	0.20556	48.6832	0.68063	15.305
	3.64475	47.6714	4.70187	0.10173	0.20578	48.733	0.6813	15.3196
	3.65417	47.5675	4.70645	0.10208	0.20596	48.7827	0.68197	15.3332
	3.66362	47.4638	4.71077	0.10247	0.2061	48.8317	0.68265	15.3461
	3.6729	47.3617	4.71484	0.10282	0.20627	48.8809	0.68332	15.3586
	3.68242	47.2608	4.71891	0.10307	0.20646	48.9298	0.684	15.3711
	3.69236	47.1601	4.72298	0.1032	0.20666	48.9782	0.68467	15.3843
	3.7022	47.0602	4.72692	0.10321	0.20687	49.0277	0.6853	15.3982
	3.7115	46.9616	4.73086	0.10315	0.20711	49.0775	0.68597	15.4125
	3.72116	46.8632	4.73493	0.10312	0.20736	49.1268	0.68665	15.4266
	3.73101	46.764	4.73925	0.10316	0.20755	49.1762	0.68732	15.4401
	3.74074	46.6652	4.74383	0.10327	0.2077	49.2259	0.68805	15.4532
	3.7503	46.5678	4.74803	0.10339	0.20784	49.2758	0.68877	15.4665
	3.76021	46.4704	4.75197	0.10345	0.20804	49.3252	0.6895	15.4807
	3.76993	46.374	4.75604	0.10344	0.20824	49.3755	0.69028	15.4965
	3.7798	46.2791	4.76036	0.1034	0.20843	49.4252	0.69101	15.5141
	3.78945	46.1857	4.7643	0.10333	0.20862	49.4743	0.69168	15.5334
	3.79945	46.0927	4.7685	0.10325	0.20882	49.524	0.6923	15.5533
	3.80901	46.0003	4.77269	0.10326	0.20902	49.5735	0.69298	15.5725
	3.81424	45.9083	4.77689	0.10334	0.20917	49.6227	0.6936	15.5899
	3.81841	45.8165	4.78096	0.10339	0.20933	49.6713	0.69422	15.6048
	3.82722	45.7259	4.78503	0.10339	0.20949	49.7205	0.6949	15.6173
	3.8367	45.6349	4.78935	0.10332	0.20968	49.7692	0.69552	15.628
	3.84654	45.5448	4.79368	0.10329	0.20986	49.8169	0.6962	15.6379
	3.85633	45.4559	4.79787	0.10338	0.21007	49.8651	0.69692	15.6478
	3.86627	45.3679	4.80194	0.10364	0.21028	49.9132	0.6976	15.6586
	3.8759	45.2804	4.80601	0.104	0.2105	49.9608	0.69827	15.671
	3.88584	45.1944	4.81033	0.10439	0.21073	50.0084	0.69895	15.6852
	3.89587	45.1094	4.81453	0.10474	0.21095	50.0559	0.69962	15.701
	3.90573	45.0254	4.8186	0.1051	0.21117	50.1034	0.70035	15.7177
	3.91466	44.9424	4.82279	0.10543	0.21135	50.151	0.70102	15.7346
	3.91981	44.8604	4.82699	0.10563	0.21152	50.1986	0.7017	15.7512
	3.92751	44.7792	4.83131	0.10568	0.2117	50.2462	0.70237	15.7671
	3.93815	44.6985	4.83526	0.10565	0.2119	50.2941	0.7031	15.7824
	3.94864	44.6183	4.83932	0.10564	0.21211	50.3427	0.70382	15.7973
	3.95927	44.5386	4.84365	0.10569	0.2123	50.3909	0.70455	15.8122
	3.96942	44.4598	4.84797	0.10582	0.21252	50.4392	0.70523	15.8278
	3.97945	44.3819	4.85204	0.10608	0.21274	50.4877	0.70595	15.8446
	3.98867	44.3042	4.85611	0.10644	0.21301	50.5367	0.70658	15.8623
	3.99427	44.2279	4.86031	0.10686	0.21327	50.5856	0.70725	15.8804
	4.00226	44.1528	4.8645	0.10724	0.21346	50.6353	0.70787	15.8978
			4.86857	0.10753	0.21363	50.6848	0.70855	15.9136
			4.87277	0.10762	0.21382	50.7339	0.70922	15.9274
			4.87722	0.10756	0.21396	50.7841	0.70985	15.9398
			4.88154	0.10745	0.21411	50.8343	0.71057	15.9513
			4.88548	0.10745	0.2143	50.8843	0.71125	15.9631
			4.88955	0.10758	0.21451	50.9349	0.71192	15.9758
			4.89362	0.10776	0.2147	50.986	0.7126	15.9896
			4.89782	0.10787	0.21491	51.0366	0.71327	16.0044
			4.90189	0.10791	0.21512	51.0877	0.71395	16.0199
			4.90608	0.1079	0.21533	51.1389	0.71457	16.0354
			4.91028	0.10786	0.21553	51.1897	0.71524	16.0504
			4.9146	0.10786	0.21573	51.2406	0.71592	16.0647
			4.91867	0.10792	0.21594	51.292	0.71659	16.0784
			4.92274	0.10795	0.21615	51.3433	0.71727	16.0918
			4.92681	0.10795	0.21632	51.3945	0.71799	16.1052
			4.93113	0.10799	0.2165	51.4454	0.71872	16.1191
			4.93533	0.10807	0.21674	51.4965	0.71939	16.1339
			4.93927	0.10819	0.21698	51.547	0.72007	16.1496
			4.94334	0.10831	0.21719	51.5981	0.72074	16.1662
			4.94766	0.10842	0.21738	51.649	0.72137	16.1828
			4.95199	0.10855	0.21757	51.6996	0.72204	16.199
			4.95618	0.10873	0.21776	51.7504	0.72272	16.2143
			4.96051	0.10888	0.21796	51.8006	0.72339	16.2285
			4.9647	0.10903	0.21815	51.8509	0.72412	16.242
			4.96902	0.1092	0.21836	51.9011	0.72484	16.2555
			4.97297	0.10929	0.21855	51.9516	0.72557	16.2697
			4.97691	0.10917	0.21867	52.0025	0.7263	16.2854
			4.98098	0.10893	0.2188	52.0527	0.72697	16.3028
			4.98517	0.1087	0.21897	52.1034	0.72765	16.3216
			4.98924	0.10859	0.21919	52.1539	0.72827	16.3408
			4.99331	0.10862	0.2194	52.2046	0.72894	16.359
			4.99738	0.10877	0.21962	52.2555	0.72957	16.3751
			5.00183	0.10903	0.21983	52.3073	0.73024	16.389
			5.0059	0.10939	0.22004	52.3588	0.73097	16.4013
			5.00984	0.10972	0.22026	52.4097	0.73164	16.4128
			5.01404	0.10999	0.22048	52.4611	0.73237	16.4244
			5.01836	0.11016	0.22072	52.5128	0.73304	16.4371
			5.02268	0.11019	0.22097	52.5641	0.73372	16.4513
			5.02688	0.1101	0.22121	52.6149	0.73439	16.4671
			5.03095	0.10999	0.22143	52.6663	0.73507	16.4837
			5.03527	0.10987	0.22166	52.7179	0.73569	16.5003
			5.03934	0.10976	0.22187	52.769	0.73642	16.5161
			5.04328	0.10967	0.22211	52.8203	0.73709	16.5308
			5.04748	0.10966	0.22237	52.8714	0.73777	16.5445
			5.05219	0.10974	0.22262	52.922	0.73844	16.5579
			5.05664	0.10992	0.22284	52.9726	0.73917	16.5716
			5.0607	0.11012	0.22305	53.0243	0.7399	16.5861
			5.06465	0.11035	0.22326	53.075	0.74057	16.6016
			5.06884	0.1106	0.22344	53.1259	0.74124	16.618
			5.07304	0.1108	0.22355	53.1764	0.74192	16.635
			5.07698	0.11089	0.22366	53.2268	0.74254	16.652
			5.08105	0.11099	0.22383	53.2771	0.74322	16.6682
			5.08525	0.11112	0.22409	53.3279	0.74389	16.6833
			5.08957	0.11129	0.22432	53.3781	0.74457	16.6972
			5.09364	0.11146	0.22453	53.4284	0.74524	16.7103
			5.09771	0.11158	0.22471	53.4787	0.74592	16.7231
			5.10178	0.11167	0.22488	53.529	0.74664	16.7362
			5.1061	0.11175	0.22506	53.5796	0.74737	16.7499
			5.11017	0.11181	0.22533	53.6302	0.7481	16.7648
			5.11424	0.11182	0.22556	53.681	0.74877	16.781
			5.11843	0.11186	0.22574	53.7316	0.74945	16.7985
			5.12276	0.11194	0.22593	53.7831	0.75012	16.8167
			5.12683	0.11206	0.22605	53.8345	0.75079	16.8348
			5.13102	0.11217	0.22613	53.8861	0.75142	16.8519
			5.13522	0.11234	0.22628	53.9379	0.75209	16.8673
			5.13954	0.11267	0.22655	53.9894	0.75277	16.8809
			5.14387	0.1131	0.22682	54.0328	0.75344	16.8931
			5.14781	0.11349	0.22704	54.0764	0.75412	16.9048
			5.152	0.1137	0.2272	54.1203	0.75479	16.9166
			5.15658	0.11373	0.2273	54.164	0.75547	16.9295
			5.16078	0.11361	0.22739	54.208	0.75614	16.9434
			5.16485	0.1134	0.22752	54.26	0.75682	16.9581
			5.16879	0.11328	0.22769	54.3038	0.75749	16.973
			5.17298	0.11326	0.22798	54.3557	0.75816	16.9878
			5.17718	0.11324	0.22824	54.3997	0.75889	17.0022
			5.18112	0.11324	0.22844	54.4436	0.75957	17.0167
			5.18506	0.11332	0.22854	54.4872	0.76029	17.0315
			5.18926	0.1135	0.2286	54.5309	0.76102	17.0471
			5.19358	0.11379	0.2287	54.5743	0.76175	17.0635
			5.19765	0.11408	0.22883	54.6181	0.76242	17.0808
			5.20159	0.11431	0.22915	54.6701	0.76304	17.0985
			5.20566	0.11443	0.22949	54.7138	0.76372	17.116
			5.20986	0.11449	0.22986	54.7657	0.76439	17.1324
			5.21393	0.11446	0.23008	54.8175	0.76502	17.1475
			5.21812	0.11436	0.23017	54.869	0.76564	17.1614
			5.22245	0.1142	0.2302	54.9206	0.76631	17.1742
			5.22715	0.1141	0.23031	54.9725	0.76699	17.1862
			5.23148	0.11418	0.23058	55.0238	0.76766	17.1978
			5.23555	0.11445	0.23095	55.0752	0.76834	17.2093
			5.23949	0.11481	0.23127	55.126	0.76901	17.2214
			5.24368	0.11511	0.23143	55.1775	0.76974	17.2345
			5.24788	0.11529	0.2315	55.2283	0.77036	17.2488
			5.25182	0.11534	0.2316	55.2791	0.77104	17.2642
			5.25589	0.11524	0.23184	55.3298	0.77171	17.2801
			5.26034	0.11509	0.23212	55.3799	0.77239	17.296
			5.26466	0.11494	0.2324	55.43	0.77311	17.3113
			5.26873	0.11494	0.23266	55.4802	0.77379	17.326
			5.2728	0.11504	0.23286	55.5309	0.77451	17.3404
			5.277	0.11519	0.23297	55.5812	0.77524	17.3552
			5.28132	0.11537	0.23312	55.6324	0.77597	17.3709
			5.28539	0.1156	0.23342	55.6832	0.77664	17.3878
			5.28921	0.11584	0.23371	55.7342	0.77732	17.4057
			5.29315	0.11604	0.23394	55.7856	0.77799	17.424
			5.29734	0.11614	0.23409	55.8291	0.77861	17.4416
			5.30141	0.11613	0.23422	55.8725	0.77924	17.4579
			5.30561	0.11608	0.23438	55.9165	0.77991	17.4723
			5.31006	0.11602	0.23457	55.9602	0.78059	17.485
			5.31464	0.11596	0.2348	56.0043	0.78126	17.4964
			5.31871	0.11598	0.23503	56.0484	0.78194	17.5074
			5.32277	0.11615	0.23526	56.0926	0.78266	17.519
			5.32697	0.11642	0.23547	56.1371	0.78334	17.5317
			5.33142	0.11671	0.23567	56.1817	0.78401	17.5458
			5.33562	0.117	0.2358	56.2262	0.78463	17.5612
			5.33981	0.11721	0.23586	56.2711	0.78531	17.5772
			5.34388	0.11734	0.23594	56.3158	0.78598	17.5934
			5.34808	0.11745	0.23607	56.3605	0.78671	17.6092
			5.35202	0.11755	0.23627	56.4052	0.78738	17.6246
			5.35596	0.11765	0.23646	56.4503	0.78811	17.6396
			5.36003	0.11775	0.23665	56.4952	0.78889	17.6548
			5.36448	0.11785	0.23682	56.5407	0.78956	17.6706
			5.36893	0.1179	0.23698	56.5857	0.79029	17.6876
			5.37313	0.11796	0.23716	56.6314	0.79091	17.7059
			5.37707	0.11801	0.23737	56.6771	0.79159	17.7247
			5.38114	0.11802	0.2376	56.7222	0.79221	17.7432
			5.38508	0.11802	0.23781	56.7677	0.79289	17.7602
			5.38902	0.11806	0.23799	56.8131	0.79356	17.7752
			5.39322	0.11818	0.23813	56.8593	0.79424	17.7882
			5.39754	0.11831	0.23826	56.9055	0.79491	17.8001
			5.40199	0.11839	0.23836	56.9514	0.79564	17.8119
			5.40606	0.11847	0.23846	56.9975	0.79631	17.8245
			5.41	0.11853	0.23859	57.0441	0.79704	17.8387
			5.4142	0.11859	0.23877	57.0906	0.79771	17.8548
			5.41852	0.11872	0.23896	57.1369	0.79839	17.8725
			5.42259	0.11901	0.23912	57.1832	0.79901	17.8908
			5.42666	0.11936	0.23928	57.2302	0.79963	17.9085
			5.43086	0.11963	0.23944	57.2774	0.80031	17.9248
			5.43531	0.11981	0.23961	57.3245	0.80098	17.9391
			5.4395	0.11991	0.23979	57.3715	0.80166	17.9517
			5.4437	0.11988	0.23998	57.4196	0.80233	17.9632
			5.44777	0.11978	0.24022	57.4678	0.80306	17.9747
			5.45222	0.11971	0.24046	57.5159	0.80379	17.9875
			5.45629	0.11977	0.24068	57.5641	0.80446	18.0022
			5.46036	0.11995	0.24082	57.6126	0.80508	18.0189
			5.4643	0.12017	0.24095	57.662	0.80576	18.0366
			5.4685	0.12038	0.2411	57.7113	0.80643	18.0544
			5.47256	0.12063	0.24129	57.7607	0.80711	18.0713
			5.47663	0.12089	0.24151	57.8103	0.80778	18.0869
			5.48083	0.12111	0.24177	57.8597	0.80846	18.1013
			5.48528	0.12127	0.24205	57.9091	0.80913	18.1152
			5.48973	0.12142	0.24232	57.9585	0.80986	18.1292
			5.4938	0.12159	0.24253	58.0081	0.81058	18.1437
			5.49787	0.12181	0.24271	58.0583	0.81126	18.1591
			5.50194	0.12205	0.24289	58.1088	0.81193	18.1757
			5.50613	0.12229	0.2431	58.1588	0.81256	18.1933
			5.5102	0.12253	0.24334	58.2089	0.81323	18.2112
			5.51415	0.12274	0.24358	58.2592	0.81385	18.2286
			5.51809	0.12294	0.24377	58.31	0.81458	18.2446
			5.52241	0.12311	0.24392	58.3607	0.81526	18.2587
			5.52648	0.12317	0.24408	58.4113	0.81598	18.2714
			5.53068	0.12304	0.24425	58.4623	0.81666	18.2842
			5.53513	0.12282	0.24445	58.5139	0.81738	18.2983
			5.5397	0.12263	0.24466	58.5645	0.81806	18.3143
			5.54403	0.12252	0.2449	58.6153	0.81878	18.332
			5.54822	0.12256	0.24515	58.6666	0.81941	18.3505
			5.55216	0.12272	0.24541	58.7176	0.82008	18.3687
			5.55636	0.12297	0.24564	58.7684	0.8207	18.3856
			5.5603	0.12323	0.24582	58.8193	0.82138	18.4008
			5.56424	0.1234	0.24599	58.8706	0.82205	18.4146
			5.56844	0.12347	0.24618	58.9217	0.82273	18.4274
			5.57302	0.12345	0.24641	58.9725	0.82335	18.4398
			5.57734	0.12338	0.24663	59.0235	0.82408	18.4522
			5.58141	0.12329	0.24683	59.0749	0.8248	18.4653
			5.58548	0.12321	0.24704	59.1266	0.82548	18.4795
			5.58955	0.12317	0.24725	59.1779	0.82621	18.4951
			5.59362	0.12323	0.24743	59.2293	0.82688	18.5122
			5.59756	0.12339	0.24761	59.2806	0.82756	18.5304
			5.60163	0.12361	0.24782	59.3322	0.82823	18.5489
			5.60582	0.12379	0.2481	59.3841	0.82896	18.5669
			5.61015	0.12389	0.24838	59.436	0.82963	18.584
			5.61434	0.12388	0.24864	59.4883	0.83036	18.6
			5.61841	0.12383	0.24887	59.5403	0.83109	18.6153
			5.62261	0.12379	0.24908	59.5923	0.83181	18.6306
			5.62693	0.12387	0.24927	59.6443	0.83249	18.6468
			5.63113	0.12405	0.24947	59.6965	0.83316	18.6642
			5.63533	0.12421	0.24969	59.7493	0.83384	18.6823
			5.63952	0.12424	0.24992	59.8026	0.83446	18.7003
			5.64384	0.12422	0.25011	59.8556	0.83513	18.7171
			5.64791	0.12419	0.25032	59.908	0.83576	18.732
			5.65198	0.12422	0.25048	59.9503	0.83643	18.7451
			5.65618	0.12432	0.25072	60.003	0.83711	18.757
			5.6605	0.12456	0.25095	60.0558	0.83778	18.7686
			5.6647	0.12488	0.25116	60.109	0.83845	18.7806
			5.66877	0.12518	0.25137	60.1619	0.83913	18.7935
			5.67284	0.12533	0.25157	60.2148	0.83986	18.8074
			5.67716	0.12537	0.25177	60.268	0.84053	18.8225
			5.68148	0.12537	0.25196	60.3211	0.84121	18.8383
			5.68555	0.12545	0.25215	60.3741	0.84188	18.8546
			5.68949	0.12559	0.25237	60.4274	0.84256	18.8711
			5.69369	0.12574	0.2526	60.4812	0.84323	18.8874
			5.69789	0.12586	0.25283	60.5352	0.84385	18.9033
			5.70183	0.1259	0.25305	60.5889	0.84458	18.9188
			5.70577	0.12585	0.25326	60.6421	0.84525	18.9336
			5.71009	0.12577	0.25342	60.6959	0.84598	18.948
			5.71442	0.12572	0.25357	60.7499	0.84666	18.9624
			5.71861	0.12572	0.25373	60.803	0.84733	18.9772
			5.72268	0.12577	0.25393	60.8566	0.848	18.9927
			5.72675	0.12591	0.25414	60.9098	0.84868	19.0089
			5.73095	0.12611	0.25435	60.9635	0.84935	19.0253
			5.73502	0.12634	0.25455	61.0165	0.85003	19.0416
			5.73909	0.12651	0.25477	61.069	0.8507	19.0572
			5.74341	0.12654	0.255	61.1216	0.85138	19.0723
			5.74799	0.12646	0.25527	61.1746	0.85205	19.0867
			5.75218	0.12638	0.25553	61.2274	0.85273	19.1009
			5.75625	0.1264	0.25578	61.2797	0.8534	19.1151
			5.76032	0.12651	0.256	61.3324	0.85408	19.1297
			5.76452	0.12666	0.25616	61.3841	0.85475	19.1446
			5.76859	0.12683	0.25633	61.4365	0.85543	19.1599
			5.77253	0.12695	0.25649	61.4885	0.85605	19.1752
			5.7766	0.12699	0.25666	61.5404	0.85672	19.1902
			5.78117	0.12694	0.25683	61.5927	0.85745	19.2045
			5.78562	0.12684	0.25701	61.6447	0.85813	19.2183
			5.78957	0.12681	0.25723	61.6964	0.8588	19.2321
			5.79351	0.12686	0.25745	61.7478	0.85953	19.2465
			5.7977	0.12695	0.25767	61.7994	0.86025	19.2621
			5.8019	0.12702	0.25788	61.8517	0.86093	19.2788
			5.8061	0.12707	0.2581	61.9048	0.8616	19.2964
			5.81017	0.12715	0.25829	61.9578	0.86223	19.3144
			5.81449	0.12734	0.25849	62.0107	0.8629	19.3321
			5.81881	0.12761	0.25869	62.0643	0.86357	19.3487
			5.82275	0.12794	0.25891	62.1183	0.86425	19.364
			5.82682	0.12818	0.25911	62.1623	0.86492	19.3783
			5.83115	0.12834	0.2593	62.2069	0.86565	19.3922
			5.8356	0.12845	0.25949	62.252	0.86638	19.4064
			5.83954	0.12851	0.25966	62.2981	0.8671	19.4215
			5.84361	0.1285	0.2598	62.3443	0.86783	19.4381
			5.84768	0.12847	0.25993	62.391	0.86851	19.4564
			5.852	0.12846	0.26007	62.4385	0.86918	19.4758
			5.8562	0.12851	0.26022	62.486	0.8698	19.4955
			5.86014	0.12857	0.2604	62.534	0.87048	19.5142
			5.86433	0.12859	0.2606	62.5836	0.8711	19.5311
			5.86878	0.12861	0.26082	62.6337	0.87178	19.5459
			5.87298	0.12874	0.26103	62.6841	0.87245	19.5593
			5.87705	0.12896	0.26124	62.7352	0.87318	19.572
			5.88112	0.1292	0.26144	62.7869	0.8739	19.585
			5.88544	0.12937	0.26162	62.8393	0.87463	19.5992
			5.88977	0.12942	0.26181	62.8919	0.87536	19.6153
			5.89371	0.12929	0.262	62.9453	0.87603	19.6333
			5.89778	0.12908	0.26219	62.9998	0.87671	19.6525
			5.90197	0.12888	0.26242	63.0544	0.87738	19.672
			5.90617	0.12877	0.26266	63.1095	0.878	19.6908
			5.91011	0.12878	0.26291	63.1655	0.87868	19.7082
			5.91418	0.12885	0.26316	63.2219	0.87935	19.7239
			5.91838	0.12898	0.26337	63.2787	0.88003	19.7381
			5.92283	0.1292	0.26358	63.3362	0.8807	19.7515
			5.92702	0.12946	0.26375	63.3798	0.88138	19.7646
			5.93109	0.12969	0.26391	63.4236	0.88205	19.7779
			5.93529	0.12996	0.26407	63.468	0.88273	19.7919
			5.93948	0.13021	0.26422	63.5123	0.88335	19.8065
			5.94355	0.13035	0.26437	63.5571	0.88402	19.8214
			5.94762	0.13032	0.26451	63.6019	0.8847	19.8362
			5.95182	0.13015	0.26466	63.6473	0.88537	19.8504
			5.95627	0.12991	0.26482	63.6928	0.88605	19.864
			5.96059	0.12964	0.26498	63.7386	0.88672	19.8772
			5.96466	0.12944	0.26518	63.7849	0.88745	19.8904
			5.96873	0.12943	0.2654	63.8319	0.88812	19.9045
			5.97305	0.12954	0.26561	63.8791	0.88885	19.9197
			5.97712	0.12969	0.26582	63.9266	0.88953	19.9363
			5.98106	0.12987	0.26603	63.9744	0.8902	19.954
			5.98513	0.13007	0.26621	64.0221	0.89087	19.9721
			5.98933	0.13024	0.26637	64.0704	0.89155	19.9899
			5.99365	0.13039	0.26655	64.119	0.89217	20.007
			5.99772	0.13053	0.26672	64.1681	0.89285	20.023
			6.00179	0.13072	0.2669	64.2174	0.89347	20.0378
			6.00611	0.13093	0.2671	64.2673	0.89414	20.0515
			6.01044	0.13112	0.2673	64.3175	0.89482	20.0644
			6.01438	0.13127	0.26755	64.3681	0.89549	20.0769
			6.01832	0.13132	0.26779	64.419	0.89617	20.0893
			6.02252	0.13126	0.26802	64.4702	0.8969	20.1023
			6.02684	0.13112	0.26823	64.5215	0.89752	20.1163
			6.03091	0.13088	0.26844	64.5733	0.89819	20.1317
			6.03498	0.1306	0.26861	64.6255	0.89887	20.1481
			6.03917	0.13038	0.26879	64.6776	0.89959	20.1652
			6.0435	0.13032	0.26896	64.7302	0.90027	20.1822
			6.04757	0.13045	0.26915	64.7829	0.901	20.1991
			6.05176	0.1307	0.26934	64.8362	0.90172	20.2158
			6.05596	0.13101	0.26954	64.8899	0.90245	20.2329
			6.06041	0.1314	0.26974	64.9437	0.90318	20.2506
			6.06461	0.13183	0.26995	64.9977	0.90385	20.2693
			6.06867	0.13227	0.27017	65.0521	0.90452	20.2887
			6.07262	0.13261	0.27041	65.1067	0.9052	20.3083
			6.07694	0.13279	0.27063	65.1615	0.90582	20.3271
			6.08114	0.13282	0.27085	65.2164	0.9065	20.3441
			6.08521	0.13276	0.27106	65.272	0.90717	20.3592
			6.08927	0.13267	0.27127	65.3279	0.90779	20.3726
			6.09385	0.13264	0.27147	65.3839	0.90852	20.3851
			6.09818	0.13274	0.27169	65.4401	0.9092	20.3974
			6.10237	0.13303	0.27192	65.4964	0.90987	20.4106
			6.10631	0.13348	0.27216	65.5532	0.9106	20.425
			6.11038	0.13395	0.27239	65.6098	0.91127	20.4409
			6.11458	0.13431	0.27262	65.667	0.91189	20.4577
			6.11865	0.1345	0.27285	65.7241	0.91257	20.4747
			6.12272	0.13446	0.27307	65.7818	0.91324	20.4913
			6.12691	0.13428	0.27329	65.8398	0.91397	20.5073
			6.13124	0.13405	0.27352	65.8981	0.91465	20.5228
			6.1353	0.13386	0.27374	65.957	0.91537	20.5384
			6.13937	0.13376	0.27398	66.0163	0.9161	20.5544
			6.14344	0.13376	0.27421	66.0754	0.91677	20.5711
			6.14777	0.13387	0.27444	66.1348	0.91745	20.5883
			6.15183	0.13401	0.27467	66.1948	0.91817	20.6059
			6.1559	0.13412	0.27487	66.255	0.91885	20.6234
			6.1601	0.13413	0.27509	66.3157	0.91952	20.6407
			6.16442	0.13409	0.27533	66.3769	0.9202	20.6575
			6.16875	0.13408	0.27557	66.4385	0.92087	20.6739
			6.17282	0.13417	0.27581	66.5006	0.9215	20.6895
			6.17714	0.13434	0.27607	66.5629	0.92212	20.704
			6.18159	0.13458	0.27632	66.626	0.92279	20.7171
			6.18579	0.13486	0.27655	66.6893	0.92347	20.7292
			6.1896	0.13515	0.27678	66.7532	0.92419	20.7407
			6.19367	0.13536	0.27701	66.817	0.92487	20.7527
			6.19774	0.13543	0.27724	66.8813	0.92554	20.7662
			6.20206	0.13542	0.27747	66.9456	0.92622	20.7814
			6.20613	0.13546	0.27774	67.0101	0.92684	20.7979
			6.2102	0.13558	0.27801	67.0752	0.92752	20.8148
			6.2144	0.13577	0.27818	67.1191	0.92814	20.8311
			6.21872	0.13603	0.27836	67.1632	0.92881	20.8461
			6.22279	0.13631	0.27855	67.2071	0.92949	20.8599
			6.22686	0.13654	0.27874	67.2511	0.93022	20.8729
			6.23118	0.13661	0.27893	67.2952	0.93089	20.886
			6.2355	0.13654	0.27913	67.3394	0.93156	20.8996
			6.23957	0.13646	0.27932	67.3835	0.93224	20.9141
			6.24351	0.13641	0.27951	67.4281	0.93297	20.9298
			6.24746	0.13639	0.2797	67.4725	0.93364	20.9462
			6.25165	0.13641	0.27989	67.5174	0.93437	20.9631
			6.25559	0.13655	0.28006	67.5622	0.93504	20.9804
			6.25979	0.13683	0.28024	67.6071	0.93572	20.9978
			6.26411	0.13719	0.28038	67.652	0.93644	21.0152
			6.26869	0.13754	0.28053	67.6968	0.93712	21.0325
			6.27302	0.13771	0.28068	67.7419	0.93779	21.0495
			6.27708	0.13769	0.28083	67.7871	0.93847	21.066
			6.28103	0.13758	0.281	67.8325	0.93919	21.082
			6.28522	0.13745	0.28115	67.878	0.93982	21.0975
			6.28942	0.13734	0.28132	67.9237	0.94049	21.1127
			6.29336	0.13728	0.2815	67.9695	0.94111	21.1277
			6.29756	0.13722	0.28168	68.0156	0.94179	21.1424
			6.30188	0.13709	0.28186	68.0621	0.94252	21.1566
			6.3062	0.13685	0.28204	68.1085	0.94319	21.1704
			6.3104	0.13662	0.28222	68.1548	0.94392	21.1842
			6.31447	0.13663	0.28239	68.2012	0.94464	21.1987
			6.31879	0.13691	0.28258	68.2475	0.94537	21.2145
			6.32312	0.13735	0.28279	68.294	0.9461	21.2319
			6.32706	0.13779	0.28296	68.3407	0.94677	21.2509
			6.33113	0.13817	0.28316	68.3873	0.94739	21.2707
			6.33519	0.13843	0.28335	68.4343	0.94807	21.2902
			6.33939	0.1385	0.28355	68.4816	0.94869	21.3082
			6.34333	0.13842	0.28374	68.5291	0.94937	21.3241
			6.34753	0.13818	0.28393	68.5764	0.94999	21.3378
			6.35173	0.13789	0.28408	68.6238	0.95066	21.3499
			6.3563	0.13765	0.28424	68.6713	0.95139	21.3613
			6.36037	0.13758	0.28441	68.7189	0.95207	21.373
			6.36444	0.13766	0.28458	68.7667	0.95279	21.3857
			6.36864	0.13789	0.28475	68.8145	0.95347	21.4003
			6.37283	0.13819	0.28492	68.8628	0.95414	21.4169
			6.37703	0.13855	0.28511	68.911	0.95482	21.435
			6.38097	0.13889	0.28531	68.9591	0.95549	21.4534
			6.38504	0.13915	0.28552	69.0074	0.95617	21.4712
			6.38936	0.13926	0.28572	69.0557	0.95684	21.4875
			6.39356	0.13929	0.2859	69.1044	0.95751	21.5026
			6.39763	0.13934	0.28607	69.1532	0.95824	21.5169
			6.40183	0.13948	0.28626	69.202	0.95897	21.5314
			6.40628	0.13967	0.28645	69.2508	0.95969	21.5468
			6.4106	0.13985	0.28663	69.2998	0.96037	21.5637
			6.41467	0.13993	0.2868	69.3488	0.9611	21.5819
			6.41874	0.13994	0.28699	69.3983	0.96172	21.6009
			6.42281	0.13985	0.28718	69.4483	0.96239	21.6199
			6.42687	0.13979	0.28739	69.4983	0.96302	21.6381
			6.43082	0.13979	0.28759	69.5482	0.96364	21.6545
			6.43489	0.13988	0.28777	69.5983	0.96431	21.669
			6.43934	0.14	0.28794	69.6483	0.96494	21.6816
			6.44379	0.14011	0.28813	69.6985	0.96561	21.693
			6.44798	0.14019	0.28832	69.749	0.96629	21.7039
			6.4518	0.14022	0.2885	69.7995	0.96696	21.7151
			6.45599	0.14017	0.28869	69.8504	0.96764	21.7273
			6.46019	0.14005	0.2889	69.9011	0.96831	21.7407
			6.46426	0.13993	0.2891	69.9521	0.96899	21.7553
			6.46833	0.13986	0.28931	70.0033	0.96966	21.7709
			6.47252	0.13984	0.28953	70.0546	0.97033	21.787
			6.47685	0.13985	0.28972	70.106	0.97101	21.8032
			6.48117	0.1398	0.28992	70.1574	0.97174	21.8194
			6.48524	0.13971	0.29014	70.2094	0.97251	21.8356
			6.48944	0.1396	0.29034	70.2616	0.97324	21.8522
			6.49376	0.13956	0.29053	70.314	0.97397	21.87
			6.49796	0.13959	0.29071	70.3662	0.97464	21.8891
			6.50215	0.13968	0.29089	70.4188	0.97532	21.9091
			6.50622	0.13987	0.29107	70.4713	0.97594	21.929
			6.51042	0.14011	0.29126	70.5242	0.97656	21.9478
			6.51461	0.14034	0.29141	70.5771	0.97724	21.9647
			6.51868	0.14059	0.29156	70.6301	0.97786	21.9794
			6.52288	0.14084	0.29173	70.683	0.97848	21.992
			6.52733	0.14099	0.2919	70.7357	0.97916	22.0033
			6.53165	0.14094	0.29208	70.7888	0.97983	22.014
			6.53585	0.14077	0.29228	70.842	0.98056	22.0252
			6.53966	0.14053	0.29251	70.8956	0.98123	22.0376
			6.54373	0.14027	0.29277	70.9493	0.98196	22.0516
			6.54793	0.14007	0.29301	71.0034	0.98263	22.0672
			6.552	0.14001	0.29324	71.0571	0.98331	22.0844
			6.55594	0.14014	0.29347	71.1112	0.98398	22.1026
			6.56001	0.14044	0.29372	71.1653	0.98466	22.1212
			6.56433	0.14089	0.29393	71.2197	0.98539	22.1394
			6.5684	0.14142	0.29411	71.2741	0.98611	22.1569
			6.5726	0.14194	0.29428	71.3287	0.98679	22.1739
			6.57667	0.14235	0.29444	71.3836	0.98751	22.1908
			6.58112	0.14263	0.29463	71.4385	0.98824	22.2081
			6.58531	0.14277	0.29483	71.4934	0.98897	22.2261
			6.58938	0.14282	0.29501	71.5484	0.98964	22.2449
			6.59332	0.14278	0.29516	71.6031	0.99026	22.2642
			6.59752	0.14271	0.29536	71.658	0.99094	22.2831
			6.60159	0.14263	0.29554	71.713	0.99156	22.3008
			6.60578	0.14266	0.29574	71.768	0.99224	22.3167
			6.60998	0.14279	0.29598	71.8228	0.99286	22.3307
			6.61456	0.14303	0.29624	71.8779	0.99359	22.3434
			6.61914	0.14328	0.29653	71.933	0.99426	22.3554
			6.6232	0.14338	0.29679	71.9881	0.99499	22.3678
			6.62715	0.14332	0.29705	72.0432	0.99571	22.3814
			6.63122	0.14323	0.29736	72.0981	0.99639	22.3967
			6.63541	0.14323	0.29765	72.153	0.99706	22.4137
			6.63935	0.14341	0.29789	72.2076	0.99769	22.4321
			6.6433	0.14371	0.2981	72.2625	0.99836	22.4507
			6.64749	0.14398	0.29828	72.3169	0.99904	22.4689
			6.65194	0.14416	0.29844	72.3715	0.99966	22.4856
			6.65601	0.14431	0.29862	72.4264	1.00033	22.5008
			6.66008	0.1444	0.29873	72.481	1.00101	22.5148
			6.66415	0.1444	0.2988	72.5354	1.00168	22.528
			6.66847	0.14432	0.29892	72.5898	1.00241	22.5412
			6.67254	0.14416	0.29903	72.6442	1.00308	22.555
			6.67661	0.14396	0.29915	72.6985	1.00376	22.57
			6.68081	0.1438	0.2993	72.7522	1.00443	22.5866
			6.68526	0.1437	0.29952	72.8063	1.00511	22.6042
			6.68933	0.1437	0.29977	72.8607	1.00578	22.6223
			6.69339	0.14377	0.30005	72.9148	1.00646	22.6397
			6.69772	0.14388	0.30036	72.969	1.00713	22.6562
			6.7023	0.14401	0.30074	73.0233	1.00786	22.6717
			6.70662	0.14415	0.30106	73.0775	1.00859	22.6869
			6.71069	0.1443	0.30138	73.1316	1.00931	22.703
			6.71476	0.14455	0.30168	73.1858	1.00999	22.7203
			6.71908	0.14484	0.30194	73.2401	1.01066	22.7389
			6.72328	0.14512	0.30215	73.2943	1.01128	22.7581
			6.72722	0.14535	0.30234	73.3487	1.01191	22.7767
			6.73129	0.14548	0.30245	73.4028	1.01258	22.7936
			6.73548	0.14555	0.30252	73.4572	1.0132	22.8085
			6.73968	0.14555	0.30263	73.5118	1.01388	22.8215
			6.74375	0.14547	0.30272	73.5662	1.01455	22.8334
			6.74756	0.14533	0.30282	73.6206	1.01523	22.8449
			6.75176	0.14519	0.30293	73.6754	1.01596	22.8571
			6.75608	0.14509	0.30308	73.7303	1.01663	22.8706
			6.76015	0.14507	0.30325	73.7847	1.0173	22.8857
			6.76422	0.14517	0.30345	73.8389	1.01798	22.9023
			6.76829	0.14534	0.30374	73.8935	1.01865	22.9199
			6.77249	0.14551	0.30406	73.9481	1.01933	22.938
			6.77656	0.14575	0.30437	74.0027	1.02	22.9558
			6.78062	0.14603	0.3047	74.0573	1.02068	22.9731
			6.78495	0.14636	0.30504	74.112	1.02135	22.9898
			6.78953	0.14666	0.30536	74.1664	1.02208	23.0059
			6.79398	0.14691	0.30569	74.221	1.02275	23.0218
			6.79804	0.14709	0.30597	74.2754	1.02348	23.0379
			6.80199	0.14717	0.30614	74.3298	1.02421	23.0545
			6.80618	0.14711	0.3063	74.3842	1.02488	23.0717
			6.81025	0.14695	0.30644	74.4387	1.02556	23.0895
			6.81432	0.14675	0.30652	74.4931	1.02618	23.1077
			6.81839	0.14655	0.3066	74.5473	1.02685	23.1256
			6.82284	0.14641	0.30667	74.6017	1.02753	23.1426
			6.82716	0.14638	0.30674	74.6556	1.02826	23.1585
			6.83123	0.14651	0.30681	74.7097	1.02893	23.1733
			6.83517	0.14678	0.3069	74.7639	1.02966	23.1877
			6.83937	0.14709	0.30707	74.818	1.03038	23.2024
			6.84369	0.14735	0.30731	74.8719	1.03106	23.2182
			6.84776	0.14755	0.30758	74.926	1.03178	23.2352
			6.8517	0.14771	0.30792	74.9799	1.03241	23.2535
			6.8559	0.14779	0.30825	75.0336	1.03308	23.2721
			6.8601	0.14775	0.30857	75.087	1.03371	23.2903
			6.86417	0.14762	0.30892	75.1409	1.03438	23.307
			6.86824	0.14752	0.30926	75.1948	1.035	23.322
			6.87256	0.14748	0.30954	75.2489	1.03568	23.3355
			6.87688	0.14755	0.30982	75.3026	1.03635	23.348
			6.88108	0.14773	0.31005	75.3565	1.03703	23.3601
			6.88515	0.14794	0.31021	75.4101	1.03775	23.3726
			6.88934	0.14809	0.31035	75.4638	1.03843	23.3863
			6.89379	0.14818	0.31046	75.5176	1.0391	23.4016
			6.89799	0.14825	0.31055	75.5712	1.03978	23.4183
			6.90206	0.1483	0.31062	75.6247	1.0404	23.4358
			6.90613	0.14829	0.31069	75.6783	1.04113	23.4532
			6.91045	0.14825	0.31076	75.732	1.0418	23.47
			6.91452	0.14824	0.31085	75.7856	1.04253	23.4859
			6.91846	0.14828	0.311	75.839	1.04325	23.5014
			6.92253	0.14834	0.31121	75.8924	1.04403	23.5172
			6.92698	0.14845	0.31144	75.9458	1.04471	23.5341
			6.9313	0.14861	0.31174	75.9995	1.04543	23.5525
			6.93537	0.14874	0.31208	76.0536	1.04611	23.5721
			6.93944	0.14878	0.3124	76.1073	1.04673	23.5922
			6.94364	0.14874	0.31274	76.1609	1.04741	23.6116
			6.94784	0.14871	0.31306	76.2146	1.04803	23.6292
			6.95178	0.14873	0.31335	76.2683	1.04865	23.6445
			6.95585	0.1488	0.31365	76.3221	1.04933	23.6577
			6.96017	0.14888	0.31391	76.376	1.05	23.6695
			6.96462	0.14905	0.3141	76.4299	1.05068	23.6805
			6.96869	0.14932	0.31424	76.4836	1.05135	23.6917
			6.97276	0.14957	0.31433	76.5374	1.05203	23.7039
			6.97683	0.14977	0.31442	76.5911	1.0527	23.7177
			6.98115	0.14976	0.31451	76.6448	1.05338	23.7332
			6.98509	0.14951	0.31456	76.6987	1.05405	23.7499
			6.98929	0.14916	0.31463	76.7523	1.05467	23.7671
			6.99348	0.14883	0.3147	76.8062	1.05535	23.7837
			6.99794	0.14867	0.31482	76.8601	1.05602	23.7991
			7.00213	0.14869	0.315	76.914	1.0567	23.8135
			7.00633	0.14887	0.31521	76.9679	1.05742	23.8275
			7.01027	0.14917	0.31544	77.0215	1.0581	23.8418
			7.01434	0.14949	0.31576	77.0752	1.05883	23.8572
			7.01853	0.14981	0.3161	77.1291	1.0595	23.8739
			7.0226	0.15009	0.31644	77.1834	1.06023	23.8919
			7.02667	0.15029	0.31678	77.2374	1.0609	23.9109
			7.03112	0.15037	0.31709	77.2913	1.06158	23.9303
			7.03545	0.1503	0.31741	77.3454	1.06225	23.9494
			7.03952	0.15015	0.31768	77.399	1.06293	23.9679
			7.04371	0.14996	0.31792	77.4527	1.0636	23.9852
			7.04791	0.14982	0.31815	77.5066	1.06427	24.0013
			7.0521	0.14981	0.31827	77.5605	1.065	24.0166
			7.05592	0.14994	0.31838	77.6146	1.06568	24.0318
			7.05986	0.1501	0.3185	77.6686	1.0664	24.0477
			7.06418	0.15029	0.3186	77.7229	1.06708	24.0647
			7.06838	0.15055	0.3187	77.7773	1.06775	24.083
			7.07258	0.15083	0.31882	77.8317	1.06843	24.1022
			7.07652	0.15111	0.31891	77.8861	1.0691	24.1214
			7.08059	0.15132	0.31902	77.9404	1.06978	24.14
			7.08516	0.15148	0.31919	77.9945	1.07045	24.1572
			7.08936	0.15163	0.31936	78.0487	1.07113	24.1731
			7.09343	0.15169	0.31956	78.1028	1.07185	24.188
			7.09763	0.15167	0.31982	78.1572	1.07258	24.203
			7.10208	0.15157	0.32012	78.2114	1.07325	24.2186
			7.10627	0.1515	0.32044	78.2657	1.07393	24.2354
			7.11021	0.15151	0.32075	78.3199	1.0746	24.2535
			7.11428	0.15158	0.32112	78.3745	1.07523	24.272
			7.11861	0.15165	0.3215	78.4289	1.0759	24.2899
			7.12268	0.1516	0.32182	78.483	1.07658	24.3065
			7.12687	0.15145	0.32213	78.5369	1.0772	24.3217
			7.13107	0.15128	0.32237	78.591	1.07792	24.3358
			7.13565	0.15114	0.32254	78.6454	1.0786	24.3494
			7.13997	0.15112	0.3227	78.6994	1.07933	24.3632
			7.14391	0.15127	0.32281	78.7537	1.08005	24.3778
			7.14773	0.15151	0.32283	78.8079	1.08073	24.3938
			7.15192	0.15181	0.3229	78.8618	1.0814	24.4114
			7.15612	0.15208	0.32299	78.9159	1.08208	24.4306
			7.16019	0.15228	0.32308	78.9698	1.0827	24.4503
			7.16426	0.15239	0.32319	79.0235	1.08332	24.4693
			7.16858	0.15242	0.32333	79.0769	1.084	24.4865
			7.1729	0.15233	0.32351	79.13	1.08467	24.5015
			7.17697	0.15225	0.32373	79.1827	1.08535	24.5145
			7.18091	0.15235	0.32404	79.2358	1.08607	24.5266
			7.18511	0.15265	0.32441	79.2892	1.0868	24.5393
			7.18943	0.15304	0.32471	79.3427	1.08753	24.5539
			7.19337	0.1534	0.32503	79.3959	1.0882	24.5711
			7.19744	0.15367	0.32537	79.4492	1.08888	24.5904
			7.20164	0.15386	0.32571	79.5019	1.0895	24.6105
			7.20596	0.15389	0.32605	79.5552	1.09017	24.6302
			7.21016	0.15385	0.32634	79.6082	1.0908	24.6482
			7.21423	0.15382	0.3265	79.6613	1.09147	24.6641
			7.21842	0.15394	0.32662	79.7145	1.09209	24.678
			7.223	0.15421	0.32673	79.7677	1.09277	24.6906
			7.22733	0.15453	0.3268	79.8211	1.09349	24.7029
			7.23127	0.15478	0.32686	79.8745	1.09417	24.7157
			7.23534	0.15495	0.3269	79.9279	1.0949	24.7298
			7.23966	0.15502	0.32695	79.9813	1.09557	24.7454
			7.24398	0.15503	0.32702	80.0345	1.09625	24.7626
			7.24805	0.15498	0.32712	80.0879	1.09692	24.7809
			7.25187	0.15496	0.32733	80.1412	1.09759	24.7997
			7.25606	0.15505	0.32759	80.1946	1.09827	24.8181
			7.26026	0.15524	0.32789	80.2478	1.09894	24.8356
			7.26446	0.15544	0.32825	80.301	1.09962	24.852
			7.26852	0.15568	0.32856	80.3544	1.10035	24.8677
			7.27272	0.15582	0.32886	80.4081	1.10107	24.883
			7.27717	0.15583	0.3292	80.4619	1.1018	24.8989
			7.28137	0.15566	0.32953	80.5156	1.10247	24.9159
			7.28531	0.1554	0.32983	80.5693	1.10315	24.9344
			7.28925	0.15514	0.33011	80.6229	1.10387	24.954
			7.29357	0.15505	0.3303	80.6763	1.1045	24.974
			7.29752	0.15521	0.33049	80.73	1.10517	24.9936
			7.30171	0.15558	0.33064	80.7841	1.1058	25.0118
			7.30604	0.15607	0.33072	80.8382	1.10647	25.0284
			7.31061	0.15658	0.3308	80.8918	1.10709	25.0434
			7.31481	0.15696	0.33086	80.9455	1.10777	25.0569
			7.31888	0.15722	0.33097	80.999	1.10849	25.0698
			7.32282	0.15723	0.33101	81.0528	1.10917	25.083
			7.32702	0.15705	0.3311	81.106	1.10984	25.0973
			7.33108	0.15679	0.33132	81.1592	1.11057	25.1131
			7.33503	0.15653	0.33159	81.2126	1.11119	25.1303
			7.3391	0.15635	0.3319	81.2657	1.11192	25.1484
			7.34342	0.15626	0.33224	81.3189	1.11259	25.1667
			7.34787	0.15629	0.33251	81.372	1.11332	25.1847
			7.35207	0.15639	0.33284	81.4252	1.11405	25.2024
			7.35601	0.15653	0.33321	81.4784	1.11477	25.2203
			7.3602	0.15666	0.33348	81.5318	1.1155	25.2388
			7.3644	0.15681	0.33378	81.585	1.11618	25.2579
			7.36847	0.15699	0.33404	81.6384	1.11685	25.2776
			7.37254	0.1572	0.33425	81.692	1.11752	25.2974
			7.37661	0.15743	0.33443	81.7454	1.11815	25.3165
			7.3808	0.15764	0.33451	81.799	1.11882	25.3345
			7.38487	0.15782	0.33465	81.8525	1.11944	25.3507
			7.38907	0.15801	0.33474	81.9061	1.12012	25.3653
			7.39339	0.15819	0.3347	81.9596	1.12074	25.3784
			7.39784	0.15839	0.33478	82.0131	1.12142	25.3905
			7.40191	0.1586	0.33484	82.0664	1.12209	25.4022
			7.40598	0.15882	0.33495	82.1198	1.12277	25.4143
			7.41005	0.15906	0.33522	82.1732	1.12344	25.4274
			7.4145	0.15927	0.33548	82.2263	1.12412	25.4421
			7.4187	0.15938	0.3357	82.2795	1.12479	25.458
			7.42276	0.15938	0.33609	82.3329	1.12541	25.4747
			7.42683	0.15928	0.33642	82.3863	1.12609	25.4912
			7.43103	0.15919	0.33674	82.4397	1.12676	25.507
			7.43523	0.15916	0.33708	82.4931	1.12749	25.5223
			7.4393	0.15918	0.33737	82.5467	1.12822	25.5372
			7.44349	0.15919	0.33766	82.6002	1.12894	25.5525
			7.44794	0.15914	0.33792	82.6536	1.12962	25.5689
			7.45239	0.15905	0.33816	82.7069	1.13034	25.5867
			7.45659	0.15895	0.33841	82.7604	1.13102	25.6061
			7.4604	0.15887	0.33849	82.8138	1.13169	25.6264
			7.46435	0.15886	0.33846	82.8672	1.13237	25.647
			7.46841	0.15894	0.33865	82.9204	1.13299	25.6667
			7.47236	0.15904	0.33867	82.9737	1.13367	25.6847
			7.47655	0.15914	0.33865	83.0267	1.13429	25.7006
			7.48113	0.15921	0.33873	83.0798	1.13496	25.7147
			7.48558	0.15927	0.33882	83.133	1.13564	25.7278
			7.48978	0.15938	0.33897	83.1859	1.13636	25.7407
			7.49372	0.15948	0.33937	83.2388	1.13709	25.7543
			7.49779	0.1595	0.33965	83.2917	1.13777	25.7695
			7.50198	0.15947	0.33991	83.3447	1.13844	25.7867
			7.50593	0.15949	0.34028	83.3976	1.13912	25.8056
			7.51012	0.15966	0.34061	83.4501	1.13979	25.8255
			7.51432	0.15995	0.34093	83.503	1.14052	25.8455
			7.51864	0.16036	0.34121	83.5561	1.14119	25.8648
			7.52296	0.16076	0.34147	83.609	1.14187	25.883
			7.52703	0.16101	0.34174	83.6617	1.14259	25.9002
			7.53123	0.16098	0.34198	83.7146	1.14327	25.9168
			7.53543	0.16069	0.34213	83.7678	1.14394	25.9335
			7.53962	0.16029	0.34226	83.8207	1.14462	25.9507
			7.54369	0.16	0.34237	83.8736	1.14529	25.9685
			7.54776	0.15991	0.34244	83.9266	1.14591	25.9863
			7.55196	0.16002	0.34254	83.9797	1.14659	26.0033
			7.55602	0.16022	0.3426	84.0331	1.14721	26.0191
			7.56009	0.16043	0.3426	84.0861	1.14789	26.0334
			7.56429	0.16056	0.3427	84.1394	1.14861	26.0466
			7.56861	0.16067	0.34289	84.1926	1.14929	26.0597
			7.57294	0.1607	0.34309	84.246	1.15001	26.0735
			7.57701	0.16062	0.34334	84.2994	1.15074	26.0889
			7.58108	0.16038	0.34366	84.3524	1.15147	26.1064
			7.58514	0.16013	0.34396	84.4058	1.15214	26.1259
			7.58947	0.16004	0.34428	84.4587	1.15282	26.1469
			7.59354	0.16019	0.34458	84.5118	1.15349	26.1684
			7.59761	0.16046	0.34497	84.565	1.15417	26.1893
			7.6018	0.16078	0.34531	84.6181	1.15479	26.2086
			7.60612	0.16102	0.34558	84.6713	1.15546	26.226
			7.61019	0.16113	0.34583	84.7245	1.15614	26.2417
			7.61426	0.16108	0.346	84.7779	1.15681	26.256
			7.61859	0.16101	0.34612	84.8313	1.15754	26.2699
			7.62304	0.16097	0.34624	84.8845	1.15821	26.284
			7.62723	0.16111	0.34633	84.9379	1.15894	26.2992
			7.6313	0.16145	0.34634	84.9913	1.15962	26.3159
			7.63524	0.16196	0.34641	85.0444	1.16024	26.334
			7.63919	0.16245	0.34648	85.0974	1.16086	26.3526
			7.64325	0.16277	0.34658	85.1507	1.16154	26.3706
			7.6472	0.16284	0.34675	85.2034	1.16221	26.3872
			7.65152	0.1627	0.34695	85.2558	1.16289	26.4023
			7.6561	0.16245	0.34719	85.3081	1.16356	26.4163
			7.66068	0.1622	0.34746	85.3607	1.16429	26.43
			7.66474	0.16197	0.34777	85.4131	1.16501	26.4445
			7.66869	0.16181	0.3481	85.4653	1.16569	26.4606
			7.67276	0.16168	0.34836	85.5173	1.16636	26.4785
			7.67695	0.16155	0.34864	85.5692	1.16704	26.498
			7.68089	0.16147	0.34901	85.6214	1.16766	26.5178
			7.68483	0.16151	0.34934	85.6736	1.16834	26.537
			7.68916	0.16168	0.34964	85.7256	1.16901	26.5546
			7.69361	0.16195	0.34988	85.7777	1.16968	26.5705
			7.6978	0.16226	0.35004	85.8299	1.17036	26.5852
			7.70187	0.16259	0.35015	85.8819	1.17109	26.5996
			7.70594	0.16291	0.35029	85.9338	1.17181	26.6147
			7.71039	0.16315	0.35035	85.9857	1.17254	26.6313
			7.71446	0.1632	0.35036	86.0374	1.17321	26.6496
			7.71853	0.16306	0.35038	86.0892	1.17389	26.6694
			7.7226	0.16283	0.35042	86.1409	1.17456	26.6899
			7.72692	0.16268	0.35048	86.193	1.17524	26.7101
			7.73099	0.16266	0.35064	86.2447	1.17591	26.7291
			7.73506	0.16276	0.35087	86.296	1.17659	26.7467
			7.73938	0.16297	0.35111	86.3474	1.17721	26.763
			7.74384	0.1632	0.35144	86.3989	1.17789	26.7783
			7.74816	0.16339	0.35175	86.4505	1.17861	26.7932
			7.7521	0.16348	0.35201	86.5022	1.17929	26.808
			7.7563	0.16349	0.35235	86.554	1.17996	26.8232
			7.76049	0.16348	0.35267	86.6061	1.18064	26.8392
			7.76482	0.16359	0.35298	86.6578	1.18131	26.8561
			7.76889	0.16387	0.35328	86.7096	1.18199	26.8738
			7.77283	0.16421	0.35349	86.7613	1.18266	26.8916
			7.77702	0.16449	0.35367	86.8134	1.18333	26.9092
			7.78122	0.16466	0.35385	86.8656	1.18406	26.9262
			7.78529	0.16472	0.35397	86.9176	1.18474	26.9429
			7.78936	0.16468	0.35405	86.9697	1.18546	26.9596
			7.79368	0.16461	0.35412	87.0219	1.18619	26.9769
			7.798	0.16456	0.35418	87.0739	1.18686	26.9951
			7.80207	0.16453	0.35428	87.126	1.18754	27.0144
			7.80602	0.16455	0.35432	87.178	1.18821	27.0343
			7.81008	0.16455	0.35442	87.2302	1.18884	27.0539
			7.81428	0.16458	0.3546	87.2826	1.18951	27.0722
			7.81822	0.16471	0.35479	87.3346	1.19019	27.0888
			7.82242	0.16492	0.35507	87.3868	1.19086	27.1038
			7.82674	0.16522	0.3554	87.439	1.19153	27.1178
			7.83132	0.16552	0.35565	87.4909	1.19221	27.1318
			7.83552	0.16575	0.35595	87.5429	1.19288	27.1464
			7.83958	0.16582	0.35633	87.5952	1.19361	27.1621
			7.84353	0.16573	0.35665	87.6475	1.19429	27.1789
			7.8476	0.16558	0.35698	87.6997	1.19496	27.1967
			7.85179	0.16547	0.35725	87.7521	1.19558	27.2149
			7.85573	0.16543	0.35746	87.8043	1.19626	27.2331
			7.85993	0.16539	0.35761	87.8564	1.19693	27.2505
			7.86438	0.16528	0.35773	87.9084	1.19761	27.267
			7.8687	0.16509	0.35788	87.9608	1.19828	27.2826
			7.8729	0.16494	0.35797	88.013	1.19901	27.2976
			7.87684	0.16492	0.35795	88.0652	1.19974	27.3128
			7.88104	0.16505	0.35803	88.1176	1.20041	27.3288
			7.88523	0.16529	0.3581	88.1696	1.20114	27.3461
			7.8893	0.16558	0.35816	88.2218	1.20181	27.3646
			7.89337	0.16586	0.35833	88.2739	1.20249	27.3839
			7.8977	0.16608	0.35849	88.3259	1.20311	27.4034
			7.90189	0.1662	0.35866	88.3779	1.20378	27.422
			7.90596	0.16625	0.35904	88.4303	1.20446	27.4393
			7.9099	0.16629	0.35936	88.4829	1.20513	27.4551
			7.9141	0.16632	0.35962	88.5351	1.20581	27.4698
			7.91855	0.16638	0.35998	88.5871	1.20648	27.484
			7.92262	0.16643	0.36031	88.6392	1.20721	27.4981
			7.92669	0.16648	0.36065	88.6915	1.20788	27.5129
			7.93101	0.16661	0.36095	88.7437	1.20856	27.529
			7.93533	0.16678	0.36117	88.796	1.20923	27.5464
			7.93953	0.16695	0.36138	88.8483	1.20986	27.5648
			7.9436	0.16706	0.36161	88.9009	1.21048	27.5831
			7.94779	0.16713	0.36169	88.9533	1.21115	27.6001
			7.95199	0.16715	0.36177	89.0055	1.21183	27.6152
			7.95619	0.16712	0.36189	89.0577	1.21245	27.6287
			7.96026	0.16701	0.36193	89.1099	1.21318	27.6413
			7.96432	0.16687	0.36199	89.1621	1.21385	27.6541
			7.96865	0.16676	0.3621	89.2143	1.21458	27.668
			7.9731	0.16674	0.36218	89.2662	1.21531	27.6837
			7.97729	0.16693	0.36232	89.3182	1.21598	27.7013
			7.98149	0.16721	0.36256	89.3702	1.21665	27.7205
			7.98556	0.16749	0.3628	89.4219	1.21728	27.7405
			7.98963	0.16765	0.36312	89.4737	1.21795	27.7605
			7.99344	0.16772	0.36344	89.5255	1.21863	27.7795
			7.99751	0.16771	0.36373	89.5772	1.21935	27.7972
			8.00171	0.16767	0.36403	89.6289	1.22003	27.8138
			8.00616	0.16764	0.36432	89.6806	1.22076	27.8297
			8.01036	0.1677	0.36464	89.7322	1.22153	27.8457
			8.0143	0.16781	0.36497	89.7835	1.22226	27.863
			8.01837	0.1679	0.36515	89.835	1.22293	27.8823
			8.02269	0.16791	0.36534	89.8866	1.22356	27.9036
			8.02676	0.16793	0.36551	89.9383	1.22423	27.926
			8.03083	0.16798	0.36558	89.9898	1.22486	27.9477
			8.03515	0.16813	0.36564	90.0413	1.22548	27.9673
			8.0396	0.16839	0.3658	90.0929	1.22615	27.9837
			8.04393	0.16876	0.3658	90.1446	1.22683	27.9974
			8.04799	0.16918	0.36583	90.1961	1.22755	28.0095
			8.05206	0.16955	0.36597	90.2478	1.22828	28.0219
			8.05626	0.16977	0.36607	90.2995	1.22901	28.0362
			8.06046	0.16983	0.36626	90.3514	1.22968	28.0531
			8.0644	0.16972	0.36654	90.4031	1.2303	28.0724
			8.06859	0.16944	0.36681	90.4551	1.23098	28.0933
			8.07292	0.16909	0.36706	90.5071	1.23165	28.1142
			8.07724	0.16887	0.36739	90.5592	1.23233	28.1339
			8.08131	0.16879	0.36766	90.6112	1.23295	28.1518
			8.08551	0.16884	0.36799	90.6634	1.23363	28.168
			8.0897	0.16893	0.36831	90.7158	1.23435	28.183
			8.0939	0.16901	0.36858	90.7682	1.23508	28.1979
			8.09784	0.16908	0.36884	90.8204	1.23575	28.2133
			8.10165	0.16908	0.36906	90.873	1.23648	28.23
			8.10585	0.16902	0.36931	90.9257	1.23716	28.2483
			8.11017	0.16894	0.36954	90.9784	1.23783	28.268
			8.11437	0.16892	0.36964	91.0309	1.23851	28.2884
			8.11831	0.16904	0.36968	91.0838	1.23913	28.3084
			8.12251	0.16925	0.36977	91.1365	1.2398	28.3273
			8.1267	0.16943	0.36986	91.1893	1.24048	28.3446
			8.13077	0.16952	0.36994	91.2418	1.24115	28.3601
			8.13484	0.16958	0.37	91.294	1.24183	28.3742
			8.13917	0.16962	0.37007	91.3465	1.24255	28.3881
			8.14362	0.16958	0.37018	91.3989	1.24328	28.4028
			8.14781	0.16955	0.3704	91.4513	1.24395	28.419
			8.15201	0.16954	0.3707	91.5037	1.24463	28.4369
			8.15608	0.16954	0.37103	91.5561	1.2453	28.4561
			8.1604	0.16962	0.37131	91.6083	1.24598	28.4758
			8.1646	0.16975	0.37163	91.6605	1.24665	28.4948
			8.16867	0.16978	0.37199	91.7127	1.24733	28.5127
			8.17299	0.16966	0.37232	91.7649	1.24795	28.5291
			8.17744	0.16954	0.37265	91.8169	1.24863	28.5445
			8.18176	0.16955	0.37288	91.869	1.24935	28.5595
			8.18583	0.16973	0.37303	91.9207	1.25003	28.5747
			8.18977	0.17007	0.37318	91.9724	1.2507	28.5907
			8.19372	0.1705	0.37331	92.0241	1.25132	28.6075
			8.19778	0.17094	0.37334	92.0756	1.252	28.6247
			8.20173	0.17121	0.37338	92.1273	1.25262	28.6416
			8.20567	0.17125	0.37344	92.1788	1.2533	28.6577
			8.20986	0.17114	0.37354	92.2302	1.25397	28.6729
			8.21419	0.17104	0.37362	92.2817	1.2547	28.6875
			8.21838	0.17096	0.3737	92.3331	1.25537	28.7021
			8.22245	0.17087	0.37385	92.3841	1.2561	28.7174
			8.22665	0.17079	0.37406	92.4353	1.25688	28.7339
			8.23097	0.17078	0.37431	92.4867	1.2576	28.752
			8.23517	0.17082	0.37466	92.5379	1.25833	28.7719
			8.23911	0.171	0.37493	92.5894	1.25901	28.7934
			8.24331	0.17124	0.37523	92.6408	1.25963	28.816
			8.24776	0.17145	0.3756	92.6923	1.2603	28.8383
			8.25195	0.17158	0.37594	92.7438	1.26098	28.8591
			8.25615	0.17156	0.37626	92.7952	1.2616	28.8775
			8.2606	0.1714	0.37658	92.8466	1.26228	28.8934
			8.26505	0.17126	0.37679	92.8978	1.26295	28.907
			8.26899	0.17121	0.377	92.9494	1.26363	28.9195
			8.27293	0.17129	0.37723	93.0013	1.2643	28.9319
			8.277	0.17146	0.37739	93.0527	1.26497	28.9454
			8.28133	0.17166	0.37746	93.1042	1.26565	28.9606
			8.28565	0.17184	0.37751	93.1561	1.26632	28.9776
			8.28959	0.17198	0.37761	93.2079	1.267	28.9956
			8.29366	0.17205	0.37768	93.2596	1.26767	29.0139
			8.29773	0.17211	0.37767	93.3114	1.26835	29.0316
			8.30193	0.17221	0.37774	93.3632	1.26907	29.0487
			8.30599	0.17238	0.37783	93.4149	1.26975	29.0657
			8.31006	0.17257	0.37798	93.4664	1.27048	29.0831
			8.31426	0.17275	0.37822	93.5182	1.2712	29.1014
			8.31858	0.17288	0.37851	93.5699	1.27193	29.1208
			8.32278	0.17296	0.37878	93.6215	1.27255	29.1411
			8.32672	0.173	0.37912	93.6734	1.27323	29.1617
			8.33066	0.1731	0.37947	93.7255	1.2739	29.1819
			8.33486	0.1733	0.37978	93.7775	1.27452	29.2006
			8.33906	0.17361	0.38011	93.8295	1.2752	29.2176
			8.34325	0.1739	0.38043	93.8816	1.27587	29.2331
			8.3477	0.17407	0.38069	93.9334	1.27655	29.2478
			8.35228	0.17412	0.38084	93.9852	1.27722	29.2625
			8.3566	0.17406	0.38097	94.037	1.2779	29.2777
			8.36055	0.17396	0.38112	94.0889	1.27862	29.2934
			8.36449	0.17387	0.3812	94.1406	1.27925	29.3098
			8.36868	0.17389	0.38123	94.1923	1.27992	29.3265
			8.37288	0.17395	0.38129	94.2437	1.2806	29.3434
			8.37708	0.17409	0.38135	94.2952	1.28122	29.3601
			8.38114	0.17432	0.38142	94.3469	1.28189	29.3763
			8.38547	0.17456	0.38156	94.3988	1.28262	29.3919
			8.38979	0.17465	0.38171	94.4505	1.2833	29.407
			8.39373	0.17459	0.3819	94.502	1.28402	29.4222
			8.3978	0.1744	0.3822	94.5537	1.2847	29.4382
			8.402	0.17411	0.38252	94.6055	1.28537	29.4554
			8.40619	0.17372	0.38285	94.6573	1.2861	29.4737
			8.41026	0.17333	0.38317	94.7093	1.28677	29.4931
			8.4142	0.17306	0.3835	94.7612	1.2874	29.5127
			8.41815	0.17307	0.38383	94.8129	1.28807	29.5318
			8.42234	0.17336	0.38411	94.8646	1.28874	29.5499
			8.42654	0.17386	0.38437	94.9164	1.28942	29.5669
			8.43061	0.17441	0.3846	94.9681	1.29009	29.5828
			8.43493	0.17487	0.38473	95.0198	1.29077	29.598
			8.43951	0.17512	0.38485	95.0717	1.2915	29.613
			8.44371	0.17521	0.38497	95.1237	1.29222	29.6286
			8.44777	0.17513	0.38505	95.1754	1.2929	29.6453
			8.45197	0.17494	0.38514	95.2273	1.29357	29.6633
			8.45629	0.17475	0.38525	95.2792	1.29425	29.6823
			8.46049	0.17468	0.38531	95.3309	1.29492	29.7018
			8.46456	0.17472	0.38542	95.3826	1.29554	29.7208
			8.46863	0.17484	0.38558	95.4343	1.29622	29.7384
			8.47282	0.17499	0.38575	95.4861	1.29689	29.7545
			8.47702	0.17518	0.38596	95.5382	1.29762	29.7693
			8.48122	0.17535	0.38622	95.5899	1.29829	29.7837
			8.48529	0.17545	0.38652	95.6412	1.29902	29.7985
			8.48961	0.17553	0.38681	95.6926	1.2998	29.8145
			8.49406	0.17559	0.38712	95.744	1.30047	29.8322
			8.498	0.17561	0.38747	95.7952	1.30115	29.8514
			8.50194	0.17554	0.38779	95.8465	1.30177	29.872
			8.50601	0.1754	0.38808	95.8977	1.30245	29.8929
			8.51008	0.17525	0.38837	95.9491	1.30312	29.9128
			8.51402	0.17512	0.38861	95.9999	1.3038	29.9306
			8.51809	0.17506	0.38881	96.0511	1.30447	29.946
			8.52267	0.17511	0.38902	96.1021	1.30515	29.9596
			8.52712	0.17529	0.38915	96.153	1.30582	29.9727
			8.53144	0.17559	0.38919	96.2039	1.30655	29.9864
			8.53539	0.17583	0.38928	96.2547	1.30722	30.0014
			8.53933	0.17593	0.38935	96.3054	1.3079	30.0181
			8.54352	0.17589	0.38941	96.3561	1.30857	30.0361
			8.54759	0.17575	0.38948	96.4068	1.30919	30.0546
			8.55166	0.17557	0.38957	96.4573	1.30987	30.0727
			8.55598	0.17542	0.38969	96.5078	1.31054	30.0899
			8.56043	0.17542	0.38987	96.5585	1.31122	30.1062
			8.56463	0.17564	0.39015	96.6091	1.31189	30.1217
			8.5687	0.17594	0.3905	96.66	1.31262	30.1371
			8.57277	0.17614	0.39083	96.7105	1.31329	30.153
			8.57709	0.17617	0.39119	96.7612	1.31402	30.17
			8.58142	0.17613	0.39154	96.8117	1.31475	30.1884
			8.58536	0.17614	0.39188	96.8626	1.31542	30.208
			8.58943	0.17623	0.39221	96.9138	1.31604	30.2285
			8.59375	0.17633	0.39251	96.965	1.31672	30.249
			8.59795	0.17641	0.39271	97.0161	1.31734	30.2685
			8.60189	0.17654	0.39287	97.0673	1.31802	30.2863
			8.60608	0.17678	0.39298	97.1184	1.31864	30.3024
			8.61041	0.17704	0.39303	97.1697	1.31931	30.3169
			8.6146	0.17727	0.39309	97.2209	1.31999	30.3303
			8.61855	0.17739	0.39311	97.2723	1.32072	30.3432
			8.62249	0.17736	0.39314	97.3238	1.32139	30.3567
			8.62668	0.17719	0.39318	97.3753	1.32212	30.3717
			8.63101	0.17691	0.39322	97.4269	1.32279	30.3887
			8.63508	0.17661	0.39334	97.4782	1.32347	30.4076
			8.63914	0.17642	0.39353	97.5298	1.32414	30.4277
			8.64334	0.17639	0.39374	97.5813	1.32482	30.448
			8.64779	0.17654	0.39399	97.6325	1.32554	30.4678
			8.65186	0.17677	0.39428	97.6838	1.32622	30.4865
			8.65593	0.17703	0.39459	97.7352	1.32694	30.5041
			8.66025	0.17729	0.39494	97.7867	1.32767	30.5214
			8.6647	0.17748	0.39528	97.8379	1.3284	30.5391
			8.6689	0.17755	0.3956	97.8889	1.32907	30.5579
			8.67297	0.17751	0.39592	97.9403	1.32969	30.5775
			8.67691	0.17735	0.39623	97.9918	1.33037	30.5973
			8.68098	0.17726	0.39652	98.0434	1.33099	30.6162
			8.68505	0.1773	0.39679	98.0946	1.33161	30.6334
			8.68899	0.17748	0.39701	98.1458	1.33229	30.6487
			8.69331	0.17767	0.39719	98.1966	1.33296	30.6621
			8.69776	0.17775	0.3973	98.2473	1.33364	30.6746
			8.70234	0.17767	0.39743	98.298	1.33431	30.6871
			8.70654	0.17753	0.39755	98.3488	1.33499	30.7005
			8.71048	0.17745	0.39765	98.3995	1.33571	30.7154
			8.71455	0.17745	0.39778	98.45	1.33639	30.7318
			8.71862	0.17749	0.39792	98.5004	1.33701	30.7493
			8.72256	0.17753	0.39809	98.5511	1.33769	30.7672
			8.72663	0.17764	0.39833	98.6017	1.33836	30.7849
			8.73082	0.17771	0.39859	98.6524	1.33909	30.8022
			8.7354	0.17771	0.39885	98.7031	1.33976	30.8192
			8.73947	0.1777	0.39913	98.7538	1.34049	30.8361
			8.74354	0.17779	0.39936	98.8046	1.34122	30.8533
			8.74774	0.17799	0.39957	98.8553	1.34194	30.8713
			8.75206	0.17824	0.39977	98.906	1.34262	30.8902
			8.75613	0.17844	0.39993	98.9567	1.34334	30.91
			8.7602	0.17858	0.40004	99.0074	1.34402	30.9305
			8.76439	0.17866	0.40007	99.058	1.34469	30.9513
			8.76859	0.1787	0.40009	99.1087	1.34532	30.9719
			8.77266	0.17867	0.4002	99.1592	1.34599	30.9913
			8.77686	0.17865	0.40027	99.2098	1.34661	31.0091
			8.78105	0.1787	0.40034	99.2598	1.34729	31.0251
			8.7855	0.17892	0.40045	99.3099	1.34796	31.0395
			8.7897	0.17933	0.40057	99.3606	1.34869	31.0531
			8.79377	0.1798	0.40076	99.4111	1.34936	31.067
			8.79784	0.18017	0.40099	99.4617	1.35004	31.0821
			8.80203	0.18037	0.40116	99.5122	1.35071	31.099
			8.80623	0.18036	0.40134	99.5625	1.35139	31.1174
			8.8103	0.18014	0.40163	99.6128	1.35206	31.1367
			8.81437	0.1798	0.40192	99.663	1.35269	31.1559
			8.81856	0.17952	0.40224	99.7134	1.35336	31.1742
			8.82289	0.17938	0.40255	99.7639	1.35404	31.1914
			8.82695	0.17948	0.40287	99.8141	1.35476	31.2076
			8.83115	0.17976	0.40318	99.8642	1.35544	31.2232
			8.83535	0.18004	0.40348	99.9142	1.35611	31.2389
			8.8398	0.18016	0.40373	99.9642	1.35684	31.2553
			8.84399	0.18012	0.40393	100.015	1.35751	31.2727
			8.84794	0.18	0.40405	100.065	1.35814	31.2912
			8.85188	0.17986	0.40414	100.115	1.35881	31.3102
			8.8562	0.17971	0.40424	100.164	1.35949	31.3292
[truncated: 6,602 more rows]

## Sheet: Figure 2b
	CCF-SMP			Pure-SMP
	Temperature	E'	Tan δ	Temperature	E'	Tan δ
	24.757	13753.7	0.0694	23.918	2787.47	0.03431
	25.157	13754.7	0.0686	23.929	2788.61	0.03385
	25.557	13741.3	0.0683	23.9503	2789.88	0.03366
	25.957	13784.5	0.0691	23.985	2791.4	0.0337
	26.357	13784.3	0.0687	24.0309	2793.03	0.0337
	26.757	13803	0.0691	24.0879	2793.63	0.03368
	27.157	13808.3	0.0689	24.1546	2794.1	0.03368
	27.557	13809.1	0.0687	24.228	2796.17	0.03368
	27.957	13808.9	0.0691	24.3091	2796.46	0.03367
	28.357	13830.5	0.0693	24.3988	2795.63	0.03366
	28.757	13823.8	0.0692	24.4949	2796.24	0.03366
	29.157	13845.7	0.0699	24.5933	2796.93	0.03362
	29.557	13851.1	0.0699	24.697	2798.69	0.03397
	29.957	13851.1	0.0693	24.8066	2800.31	0.0343
	30.357	13855.3	0.0694	24.9209	2800.5	0.03424
	30.757	13859.4	0.0694	25.0381	2800.17	0.03421
	31.157	13849.9	0.0693	25.1577	2799.36	0.03422
	31.557	13873.5	0.07	25.2805	2798.87	0.03422
	31.957	13872.9	0.0695	25.4077	2799.3	0.03423
	32.357	13880.6	0.07	25.5391	2799.23	0.03422
	32.757	13875.3	0.07	25.674	2798.4	0.03423
	33.157	13902.4	0.0701	25.8114	2797.78	0.03422
	33.557	13895.7	0.0702	25.9505	2798.2	0.03418
	33.957	13908.1	0.0702	26.0927	2798.06	0.03443
	34.357	13907.3	0.0701	26.2375	2797.72	0.03481
	34.757	13920.9	0.0707	26.3832	2798.52	0.03485
	35.157	13919.8	0.0704	26.5316	2796.73	0.03479
	35.557	13928.2	0.0702	26.6824	2793.82	0.03479
	35.957	13954.8	0.0706	26.8344	2793.38	0.03482
	36.357	13948.7	0.0708	26.9893	2793.77	0.03485
	36.757	13972.3	0.0709	27.1482	2793.86	0.03478
	37.157	13970.2	0.0709	27.3096	2793.36	0.03483
	37.557	13990.8	0.0712	27.4701	2792.5	0.03529
	37.957	13975.8	0.0714	27.6319	2791.57	0.03545
	38.357	14006.7	0.0715	27.7966	2790.75	0.0354
	38.757	14009.6	0.072	27.9636	2790.03	0.03541
	39.157	14011.7	0.0719	28.1316	2789.31	0.03542
	39.557	14037.3	0.0717	28.3029	2788.57	0.03543
	39.957	14046.7	0.0718	28.4768	2787.86	0.03542
	40.357	14078.1	0.0724	28.6506	2787.19	0.03537
	40.757	14079.3	0.0724	28.828	2786.31	0.03561
	41.157	14096.2	0.0725	29.009	2785.64	0.03601
	41.557	14126.8	0.0726	29.1909	2785.92	0.03607
	41.957	14128	0.073	29.3758	2786.35	0.03597
	42.357	14154.9	0.0733	29.564	2786.14	0.03603
	42.757	14152.5	0.0732	29.7535	2785.03	0.03643
	43.157	14175.8	0.0739	29.943	2784.01	0.03666
	43.557	14195.2	0.0737	30.1343	2783.39	0.0366
	43.957	14212.7	0.0741	30.3303	2782.75	0.03653
	44.357	14244.6	0.0741	30.5266	2781.71	0.03683
	44.757	14240.9	0.0747	30.7222	2781.22	0.03723
	45.157	14274.3	0.0749	30.9193	2781.81	0.03724
	45.557	14297.3	0.0749	31.1194	2780.26	0.03712
	45.957	14304.8	0.0753	31.3216	2778.3	0.03725
	46.357	14333.9	0.0756	31.5253	2778.4	0.03769
	46.757	14358.4	0.0757	31.7322	2777.55	0.03784
	47.157	14380.6	0.0764	31.9367	2776.59	0.03775
	47.557	14400.6	0.0767	32.1371	2776.33	0.03778
	47.957	14423.1	0.0771	32.3424	2774.28	0.03813
	48.357	14467.2	0.0776	32.5514	2772.55	0.03843
	48.757	14476.6	0.0774	32.7608	2772.76	0.03841
	49.157	14512.1	0.0783	32.9702	2773.3	0.03835
	49.557	14554.2	0.0788	33.1799	2772.06	0.03849
	49.957	14575.9	0.0789	33.3882	2769.7	0.0389
	50.357	14616.9	0.0796	33.5926	2770.31	0.0394
	50.757	14641.9	0.0799	33.8002	2770.96	0.03958
	51.157	14676.9	0.0815	34.0136	2769.26	0.03954
	51.557	14725.8	0.0819	34.2249	2767.16	0.03999
	51.957	14780.3	0.0831	34.4353	2766.99	0.04001
	52.357	14807.6	0.084	34.6471	2767.76	0.03962
	52.757	14864.9	0.0856	34.8604	2765.29	0.04036
	53.157	14898	0.0871	35.0735	2762.97	0.04084
	53.557	14931	0.0899	35.2857	2762.81	0.04078
	53.957	14933.8	0.094	35.4973	2763.59	0.04113
	54.357	14913	0.10096	35.7099	2761.66	0.04156
	54.757	14799.9	0.11041	35.9238	2757.73	0.04193
	55.157	14582	0.1247	36.1388	2755.85	0.04239
	55.557	14214.7	0.14428	36.3542	2755.32	0.04256
	55.957	13842.9	0.16623	36.5706	2754.94	0.04257
	56.357	13403.4	0.19119	36.7895	2754.16	0.04292
	56.757	12918.7	0.22098	37.0076	2753.47	0.04336
	57.157	12350.3	0.25295	37.2241	2752.59	0.04374
	57.557	11792.9	0.28433	37.4407	2750.74	0.04413
	57.957	11176.5	0.3177	37.6581	2749.06	0.04452
	58.357	10513.7	0.35402	37.8763	2748.09	0.04494
	58.757	9796.11	0.39294	38.0944	2747.42	0.0454
	59.157	9110.44	0.43127	38.3153	2746.12	0.04549
	59.557	8496.82	0.4673	38.5379	2744.23	0.04553
	59.957	8079.08	0.49053	38.7589	2742.76	0.04629
	60.357	7690.89	0.50743	38.9809	2742.46	0.04704
	60.757	7301.98	0.52221	39.2039	2742.94	0.04732
	61.157	6893.84	0.5377	39.4256	2743.01	0.04729
	61.557	6496.34	0.55166	39.6451	2742.08	0.04751
	61.957	6178.13	0.56198	39.8641	2741.04	0.04797
	62.357	5908.49	0.57113	40.0842	2740.68	0.04838
	62.757	5643.13	0.5781	40.3042	2739.73	0.0487
	63.157	5246.68	0.58727	40.5239	2738.67	0.04921
	63.557	4830.13	0.59678	40.744	2738.26	0.05004
	63.957	4480.08	0.60169	40.966	2737.17	0.05058
	64.357	4173.83	0.60306	41.1872	2736.31	0.05091
	64.757	3900.24	0.60173	41.4049	2736.95	0.05133
	65.157	3658.15	0.59698	41.6238	2737.9	0.05165
	65.557	3442.21	0.58942	41.8438	2738.22	0.05217
	65.957	3251.95	0.58043	42.0626	2737.64	0.05307
	66.357	3083.74	0.56919	42.2801	2736.87	0.05352
	66.757	2935.12	0.5575	42.4981	2736.01	0.05403
	67.157	2802.59	0.54569	42.7168	2735.15	0.05484
	67.557	2682.06	0.53324	42.9346	2734.57	0.05529
	67.957	2574.22	0.52158	43.1528	2733.2	0.05576
	68.357	2473.49	0.51041	43.3721	2731.17	0.05659
	68.757	2381.38	0.50052	43.5904	2730.53	0.05747
	69.157	2294.95	0.49133	43.8067	2729.68	0.05806
	69.557	2213.42	0.48367	44.0219	2727.67	0.05843
	69.957	2138.38	0.47666	44.2377	2726.19	0.05914
	70.357	2066.34	0.47061	44.4507	2725.19	0.05998
	70.757	1995.8	0.46593	44.661	2724.33	0.06076
	71.157	1929.95	0.46178	44.8756	2723.72	0.06165
	71.557	1866.36	0.45821	45.092	2722.92	0.06253
	71.957	1803.91	0.45546	45.3079	2721.54	0.06327
	72.357	1744.67	0.45317	45.5234	2719.77	0.06399
	72.757	1688.13	0.45128	45.7368	2718.9	0.06517
	73.157	1631.32	0.45016	45.9487	2717.86	0.06641
	73.557	1577.72	0.44927	46.1618	2714.81	0.06715
	73.957	1525.77	0.44891	46.3782	2711.47	0.06823
	74.357	1476.44	0.44789	46.5951	2708.49	0.06939
	74.757	1427.17	0.44743	46.8096	2705.54	0.07016
	75.157	1380.48	0.4474	47.0245	2701.81	0.07125
	75.557	1336.17	0.44683	47.2374	2697.32	0.07241
	75.957	1292.25	0.44665	47.4469	2692.71	0.07322
	76.357	1251.21	0.44587	47.6611	2688.95	0.07429
	76.757	1210.39	0.44538	47.878	2685.24	0.07564
	77.157	1171.59	0.44465	48.0917	2680.85	0.07701
	77.557	1135.08	0.44371	48.303	2676.92	0.07839
	77.957	1099.64	0.44226	48.5139	2670.75	0.07968
	78.357	1065.67	0.44066	48.7258	2662.51	0.08093
	78.757	1032.86	0.43965	48.9392	2654.77	0.08235
	79.157	1002.67	0.43753	49.1552	2644.58	0.08399
	79.557	972.917	0.43519	49.3693	2631.06	0.08558
	79.957	944.762	0.4327	49.5789	2614.48	0.08693
	80.357	918.262	0.43021	49.7932	2594.66	0.08836
	80.757	892.867	0.42661	50.0071	2576.45	0.08976
	81.157	869.035	0.42338	50.2146	2560.71	0.091
	81.557	846.678	0.41895	50.4252	2535.34	0.09239
	81.957	825.281	0.41572	50.6373	2503.03	0.09377
	82.357	804.966	0.41211	50.8485	2468.85	0.09505
	82.757	786.319	0.40736	51.0603	2433.62	0.09643
	83.157	768.018	0.402	51.2725	2394.6	0.09794
	83.557	752.191	0.39758	51.4842	2350.65	0.09945
	83.957	736.375	0.39254	51.6952	2303.82	0.10076
	84.357	722.684	0.38689	51.9092	2252.87	0.10213
	84.757	708.992	0.38086	52.1257	2196.07	0.10363
	85.157	696.647	0.37548	52.3383	2132.83	0.10503
	85.557	686.014	0.36869	52.5498	2064.6	0.10639
	85.957	676.071	0.36335	52.7624	1991.25	0.10765
	86.357	667.154	0.3565	52.9738	1910.56	0.10849
	86.757	658.99	0.35075	53.1847	1826.26	0.10919
	87.157	651.828	0.34363	53.3946	1739.57	0.10999
	87.557	645.693	0.33714	53.6005	1646.82	0.11085
	87.957	641.818	0.33056	53.8067	1550.77	0.11122
	88.357	637.435	0.32441	54.0165	1453.82	0.11088
	88.757	635.572	0.31635	54.2289	1354.68	0.11039
	89.157	634.437	0.3097	54.4416	1249.88	0.11028
	89.557	633.736	0.30345	54.6535	1142.99	0.11069
	89.957	636.183	0.29595	54.8651	1046.25	0.1112
	90.357	639.563	0.28998	55.076	955.356	0.11163
	90.757	645.018	0.28296	55.2856	865.834	0.11197
	91.157	653.55	0.2753	55.4943	779.068	0.11226
	91.557	664.304	0.26872	55.7029	701.617	0.11212
	91.957	678.807	0.26178	55.9127	638.791	0.11299
	92.357	697.089	0.25518	56.1241	592.694	0.11709
	92.757	721.806	0.24735	56.3321	558.03	0.12288
	93.157	752.298	0.24043	56.5392	527.585	0.12899
	93.557	789.35	0.23335	56.7479	497.226	0.135
	93.957	833.199	0.22657	56.9556	467.771	0.14137
	94.357	884.839	0.21886	57.1618	440.834	0.14882
	94.757	939.662	0.21219	57.3697	417.471	0.15791
	95.157	997.67	0.20547	57.5825	398.031	0.16882
	95.557	1057.07	0.19954	57.7923	381.729	0.1809
	95.957	1116.79	0.19422	57.9985	366.893	0.1939
	96.357	1176.33	0.18894	58.2062	351.948	0.20824
	96.757	1234.68	0.18488	58.4121	338.156	0.22519
	97.157	1292.86	0.18059	58.6186	325.207	0.24401
	97.557	1346.96	0.17654	58.8278	312.63	0.26356
				59.0345	301.918	0.2843
				59.2427	291.969	0.30787
				59.4541	281.341	0.33407
				59.6609	270.203	0.36053
				59.8666	259.473	0.39211
				60.075	249.403	0.42995
				60.286	239.132	0.46819
				60.495	228.457	0.51103
				60.7016	217.332	0.56107
				60.9111	205.723	0.61506
				61.1215	193.931	0.67219
				61.3294	182.189	0.73203
				61.5328	170.556	0.79494
				61.7377	158.819	0.86485
				61.9446	146.96	0.93999
				62.1508	135.151	1.01664
				62.3572	123.573	1.09804
				62.5695	112.965	1.17577
				62.787	103.724	1.24129
				62.9932	94.9927	1.29839
				63.1957	87.3514	1.33699
				63.4017	81.0971	1.34914
				63.6078	75.5789	1.33724
				63.8147	71.3472	1.30673
				64.0224	68.5723	1.25915
				64.2278	66.3427	1.1933
				64.4339	63.9903	1.12602
				64.6419	61.9016	1.062
				64.8494	60.7305	0.99434
				65.0524	58.9	0.93129
				65.2582	57.0267	0.87522
				65.4695	55.9268	0.81976
				65.6753	54.4457	0.76168
				65.8802	53.3816	0.70585
				66.0874	52.6529	0.64969
				66.2987	51.2703	0.61129
				66.5063	49.8668	0.57035
				66.7165	49.5074	0.5235
				66.923	48.7439	0.48782
				67.1244	47.6446	0.45481
				67.3324	47.2771	0.41717
				67.5429	46.5807	0.38894
				67.7507	46.3657	0.35652
				67.9588	45.6621	0.33291
				68.1733	44.6929	0.32364
				68.3835	44.4489	0.29374
				68.5888	43.8406	0.26131
				68.7928	43.5062	0.25839
				68.9922	43.029	0.24431
				69.1954	42.5126	0.21596
				69.4073	42.1657	0.20292
				69.6154	41.5118	0.18798
				69.8171	41.3364	0.17382
				70.0185	41.3432	0.17293
				70.225	41.3432	0.1538
				70.436	40.6222	0.13808
				70.6479	40.9856	0.1371
				70.8566	40.8774	0.12198
				71.059	39.8291	0.11927
				71.2613	39.716	0.11163
				71.4652	40.0014	0.0973
				71.6687	39.4291	0.10137
				71.8739	39.2832	0.09779
				72.079	39.276	0.08087
				72.2908	38.5906	0.08209
				72.503	38.2323	0.06434
				72.7062	38.2745	0.06084
				72.9103	37.5944	0.0621
				73.1137	37.6339	0.0647
				73.3163	38.2178	0.05086
				73.5205	37.9487	0.03844
				73.7258	37.2989	0.04181
				73.9332	37.1648	0.04142
				74.1407	37.1897	0.042
				74.3416	37.1631	0.04098
				74.5475	36.4383	0.02247
				74.7521	36.8077	0.01925
				74.9576	36.6077	0.02047
				75.1623	36.1612	0.02039
				75.3668	36.1102	0.02007
				75.5735	36.1229	0.02249
				75.7807	36.131	0.01221
				75.9867	36.1233	-0.00379
				76.1895	36.1692	-0.0013
				76.3903	36.1209	-0.00156
				76.5984	35.368	-0.00203
				76.8048	35.8017	-0.00149
				77.0042	35.5593	-0.00185
				77.2067	35.0207	-0.00198
				77.411	35.4624	-0.00196
				77.6148	35.7984	-9.36395e-05
				77.8209	35.239	-0.006
				78.0283	35.0798	-0.0245
				78.235	35.0792	-0.02518
				78.4396	35.0819	-0.02438
				78.6484	35.0794	-0.02464
				78.8582	35.087	-0.02457
				79.066	35.0592	-0.02463
				79.2695	35.1422	-0.02445
				79.4701	34.9092	-0.02503
				79.6759	34.2719	-0.02477
				79.885	34.8161	-0.0252
				80.0927	35.1534	-0.04461
				80.2954	34.3567	-0.0504
				80.5006	34.752	-0.02672
				80.7055	34.4018	-0.04381
				80.9122	34.6413	-0.0332
				81.1223	34.5278	-0.03527
				81.3233	34.4911	-0.0536
				81.5234	34.7576	-0.03903
				81.7344	34.2041	-0.02798
				81.9399	34.0235	-0.04944
				82.1445	34.0202	-0.0492
				82.347	33.9662	-0.04892
				82.5473	34.7128	-0.04778
				82.7506	34.4239	-0.04842
				82.9571	34.6781	-0.04793
				83.1629	34.5016	-0.04778
				83.3676	34.5432	-0.05029
				83.5739	34.6382	-0.03924
				83.7811	34.3945	-0.02299
				83.984	34.7612	-0.0252
				84.1828	34.2972	-0.02526
				84.3876	34.7879	-0.02408
				84.5949	34.3391	-0.04581
				84.7986	34.7214	-0.0492
				85.0023	34.4737	-0.04789
				85.2089	34.5886	-0.04815
				85.4142	34.5555	-0.04813
				85.6179	34.5067	-0.04825
				85.8232	34.6848	-0.04785
				86.0281	34.3783	-0.04853
				86.2317	34.7842	-0.04764
				86.4379	34.309	-0.0487
				86.6441	34.7818	-0.04762
				86.8479	34.4049	-0.04854
				87.0526	34.0016	-0.04909
				87.2539	34.5911	-0.04789
				87.4574	35.0545	-0.04724
				87.6589	35.0999	-0.04728
				87.8568	35.0941	-0.04727
				88.06	35.0916	-0.04728
				88.2664	35.1019	-0.04726
				88.4681	35.0827	-0.0473
				88.6718	35.1087	-0.04721
				88.8715	35.8433	-0.04593
				89.0734	35.5058	-0.04682
				89.2789	35.5429	-0.04613
				89.485	36.029	-0.04699
				89.6897	36.1688	-0.04475
				89.8939	36.1756	-0.02737
				90.0984	36.0565	-0.02225
				90.3035	36.3854	-0.02238
				90.5092	36.9441	-0.02353
				90.715	36.5858	-0.04123
				90.9187	36.5377	-0.03975
				91.1206	36.9567	-0.02239
				91.323	37.1002	-0.02111
				91.5256	37.5404	-0.02288
				91.7286	38.081	-0.02173
				91.933	38.2236	-0.02178
				92.1385	38.6713	-0.02156
				92.3433	39.1465	-0.02085
				92.5464	39.2873	-0.02074
				92.751	39.7488	-0.02218
				92.955	40.3598	-0.01598
				93.1565	40.4626	-0.00167
				93.359	39.5609	0.0028
				93.5657	38.4537	-0.00664
				93.7755	37.8202	-0.02146
				93.9822	37.6084	-0.02426
				94.1861	37.2409	-0.02068
				94.3881	36.3537	-0.02459
				94.5885	35.0731	-0.04249
				94.7909	34.1726	-0.04919
				94.995	33.4599	-0.05133
				95.1981	32.1282	-0.07298
				95.401	30.5371	-0.08575
				95.6034	29.3187	-0.08439
				95.8037	28.9319	-0.08399
				96.0019	29.2778	-0.10188
				96.2003	29.4341	-0.10864
				96.4018	28.9868	-0.0882
				96.607	29.2657	-0.09814
				96.8085	29.4567	-0.11651
				97.0058	29.0293	-0.11528
				97.209	28.7445	-0.09775
				97.4134	28.675	-0.08419
				97.6153	28.6868	-0.08787
				97.8167	28.6968	-0.10541

## Sheet: Figure 2c
	0.18 A				0.22 A				0.26 A				0.30 A
	Exp.		Sim.		Exp.		Sim.		Exp.		Sim.		Exp.		Sim.
	Time	Temperature	Time	Temperature	Time	Temperature	Time	Temperature	Time	Temperature	Time	Temperature	Time	Temperature	Time	Temperature
	0	26.568	0	25	0	25.59	0	25	0	25.573	0	25	0	25.115	0	25
	1	29.577	0.001	25.0221	1	28.085	0.001	25.0331	1	35.961	0.001	25.0463	1	39.248	0.001	25.0615
	2	34.129	0.002	25.0406	2	36.186	0.002	25.0607	2	44.565	0.002	25.0848	2	51.037	0.002	25.1128
	3	37.554	0.003	25.0577	3	41.613	0.003	25.0862	3	51.258	0.003	25.1205	3	59.732	0.003	25.1604
	4	40.299	0.005	25.0903	4	46.013	0.005	25.135	4	56.395	0.005	25.1884	4	66.322	0.005	25.2509
	5	42.574	0.009	25.1537	5	49.466	0.009	25.2296	5	60.401	0.009	25.3207	5	71.809	0.009	25.4268
	6	44.37	0.017	25.2777	6	52.253	0.017	25.4149	6	63.778	0.017	25.5792	6	76.377	0.017	25.7711
	7	45.966	0.033	25.5203	7	54.616	0.033	25.7772	7	66.536	0.033	26.0844	7	80.082	0.033	26.4435
	8	47.182	0.065	25.9876	8	56.585	0.065	26.4749	8	68.84	0.065	27.0565	8	83.234	0.065	27.737
	9	48.231	0.129	26.8543	9	58.219	0.129	27.7685	9	70.975	0.129	28.8546	9	86.034	0.129	30.128
	10	49.159	0.257	28.3595	10	59.779	0.257	30.0131	10	73.069	0.257	31.9613	10	88.51	0.257	34.2543
	11	50.011	0.513	30.7319	11	61.167	0.513	33.544	11	74.735	0.513	36.8101	11	90.63	0.385	37.8362
	12	50.802	1.025	34.0378	12	62.565	1.025	38.4411	12	76.133	0.769	40.6756	12	92.592	0.641	43.4904
	13	51.441	2.049	38.1427	13	63.565	1.537	42.0418	13	77.411	1.27138	46.1003	13	94.516	0.897	48.0315
	14	51.985	3.073	41.025	14	64.601	2.561	46.89	14	78.404	1.77376	50.1851	14	96.005	1.153	51.7642
	15	52.649	5.121	44.8796	15	65.593	3.585	50.4917	15	79.478	2.27614	53.43	15	97.375	1.665	57.3673
	16	53.165	7.169	47.749	16	66.475	4.609	53.3902	16	80.128	3.26401	58.1819	16	98.551	2.177	61.7505
	17	53.568	11.265	51.5251	17	67.26	6.657	57.7486	17	80.961	4.25189	61.9713	17	99.654	2.689	65.3468
	18	54.046	15.361	54.089	18	67.861	8.705	61.174	18	81.591	5.23976	65.1619	18	100.903	3.201	68.4186
	19	54.455	23.553	56.7788	19	68.459	12.801	65.8099	19	82.454	7.21551	70.1438	19	101.859	4.1957	73.2709
	20	54.839	39.937	58.7115	20	68.869	16.897	68.9877	20	83.373	9.19126	74.1313	20	102.8	5.19039	77.3675
	21	55.086	40	58.7189	21	69.62	25.089	72.336	21	84.288	13.1427	79.6047	21	103.739	6.18509	80.9349
	22	55.363			22	70.266	33.281	74.1074	22	85.043	17.0942	83.3904	22	104.527	8.17449	86.6455
	23	55.517			23	70.709	40	74.9485	23	85.702	24.9972	87.4231	23	105.238	10.1639	91.2646
	24	55.818			24	71.197			24	86.179	32.9002	89.5784	24	105.904	14.1427	97.6321
	25	56.041			25	71.618			25	86.504	40	90.6665	25	106.7	18.1215	102.039
	26	56.213			26	71.919			26	87.012			26	107.31	26.079	106.725
	27	56.135			27	72.214			27	87.137			27	107.933	34.0366	109.224
	28	56.174			28	72.334			28	87.25			28	108.438	40	110.356
	29	56.451			29	72.566			29	87.609			29	108.887
	30	56.676			30	72.764			30	88.219			30	109.234
	31	56.85			31	72.884			31	88.77			31	109.579
	32	56.867			32	73.166			32	89.16			32	109.94
	33	56.984			33	73.332			33	89.338			33	110.315
	34	57.274			34	73.563			34	89.529			34	110.809
	35	57.296			35	73.695			35	89.933			35	111.104
	36	57.257			36	73.612			36	90.203			36	111.429
	37	57.394			37	73.749			37	90.219			37	111.677
	38	57.63			38	73.766			38	90.158			38	111.622
	39	57.938			39	73.868			39	90.355			39	111.789
	40	58.204			40	73.884			40	90.561			40	111.961

## Sheet: Figure 2d
	Temperature (With CCFs)	Temperature (Without CCFs)
	71.2967	36.1692
	71.8	37.7
	72.4367	39.4722
	73.3	48.3
	74.3559	58.74
	72.8	66.3
	71.2373	74.02
	81.5	84
	91.7	94.1
	111.9	109
	112.232	124.26
	112.5	124.6
	112.86	125.1
	113.2	125.3
	113.548	125.5
	113.6	125.65
	113.751	125.8
	113.6	125.65
	113.548	125.5
	113.2	125.3
	112.86	125.1
	112.5	124.6
	112.232	124.26
	111.9	109
	91.7	94.1
	81.5	84
	71.2373	74.02
	72.8	66.3
	74.3559	58.74
	73.3	48.3
	72.4367	39.4722
	71.8	37.7
	71.2967	36.1692

## Sheet: Figure 2f
	0.18 A (CCF-SMP)		0.22 A (CCF-SMP)		0.26 A (CCF-SMP)		0.30 A (CCF-SMP)		0.26 A (Pure-SMP)
	Time	Shape recovery ratio	Time	Shape recovery ratio	Time	Shape recovery ratio	Time	Shape recovery ratio	Time	Shape recovery ratio
	0	0	0	0	0	0	0	0	0	0
	10	3.125	5	2.39521	3	0.57471	2	0.57143	2	2.77778
	20	11.25	10	3.59281	6	2.29885	4	1.14286	4	5.55556
	30	21.875	15	13.1737	9	9.77011	6	4	6	11.1111
	40	31.25	20	37.1257	12	24.1379	8	14.2857	8	20.5556
	50	39.375	25	61.0778	15	47.1264	10	28.5714	10	22.7778
	60	43.75	30	77.2455	18	71.2644	12	48.5714	12	21.6667
	70	48.75	35	85.0299	21	85.6322	14	68.5714	14	19.4444
	80	51.25	40	91.018	24	91.3793	16	82.8571	16	16.6667
	90	55	45	92.8144	27	94.2529	18	89.7143	18	12.2222
	100	57.5	50	94.012	30	95.977	20	92.5714	20	9.44444
	110	59.375	55	95.2096	33	96.5517	22	95.4286	22	5
	120	61.25	60	96.4072	36	97.1264	24	96.5714	24	2.22222
	130	62.5	65	97.006	39	97.7011	28	97.1429	26	0
	140	63.125	70	97.6048	42	98.2759	32	97.7143
							34	98.2857
							36	98.2857

## Sheet: Figure 2g
	0.18 A (CCF-SMP)		0.22 A (CCF-SMP)		0.26 A (CCF-SMP)		0.30 A (CCF-SMP)		0.26 A (Pure-SMP)
	Time	Shape recovery force	Time	Shape recovery force	Time	Shape recovery force	Time	Shape recovery force	Time	Shape recovery force
	0	0	0	0	0	0	0	0	0	0
	5	13.8249	5	13.8249	5	50.6912	5	55.3	2	23.0415
	10	36.8664	10	32.2581	10	138.249	10	96.7742	4	36.8664
	15	55.2995	15	59.9078	15	184.332	15	124.424	6	46.0829
	20	69.1244	20	92.1659	20	188.94	20	124.424	8	41.4746
	25	73.7327	25	119.816	25	175.115	25	110.599	10	27.6498
	30	78.341	30	133.641	30	156.682	30	96.7742	12	23.0415
	35	82.9493	35	152.074	35	138.249	35	82.9493	14	18.4332
	40	83.6866	40	165.899	40	129.032	40	78.341	16	13.8249
	45	84.424	45	170.507	45	119.816	45	69.1244	18	9.21659
	50	85.1613	50	170.507	50	115.207	50	64.5161	20	6.91244
	55	85.8986	55	165.899	55	105.991	55	59.9078	22	3.68664
	60	86.6359	60	161.29	60	96.7742	60	57.6037	24	0
	65	87.5576	65	156.682	65	92.1659	65	55.2995
	70	87.0968	70	152.074	70	87.5576
	75	86.6359	75	149.309	75	82.9493
	80	86.1751	80	147.005	80	78.341
	85	85.7143	85	145.161	85	78.341
	90	85.2535	90	140.092
	95	84.7926	95	133.641
	100	84.3318	100	129.032
	105	83.871	105	124.424
	110	83.4101	110	122.12
	115	82.9493	115	119.816
	120	82.2581
	125	81.5668
	130	80.8756
	135	80.1843
	140	79.4931
	145	78.8018
	150	78.1106

## Sheet: Figure 3d
	Simulation		Experiment
	Time	Unfolding angle	Time	Unfolding angle (Mean)	Unfolding angle (SD)
	0	6.6	10	40	2
	2.5	7.125	15	96	4
	5	10.101	20	156	5.2915
	7.5	19.035	25	165.333	4.0415
	10	34.7
	12.5	53.894
	15	81.7
	17.5	113.288
	20	139.43
	22.5	158.996
	25	166.578
	27.5	171.722
	30	173.812
	32.5	174.6
	35	175.2
	37.5	175.9
	40	176.6

## Sheet: Figure 5e
	CCF-SMP LS1		CCF-SMP LS2		CCF-SMP LS3		Pure-SMP LS1
	Strain	Stress	Strain	Stress	Strain	Stress	Strain	Stress
	0	0.00167	0	0.00111	0	0.000754169	0	0.00194
	-2.56196e-06	0.00168	-3.99027e-06	0.0011	1.27946e-05	0.000752965	2.62575e-06	0.00195
	2.26056e-06	0.00168	3.45499e-06	0.00109	8.25456e-06	0.000750788	-1.12532e-06	0.00194
	-2.41126e-06	0.00167	-1.13544e-07	0.00109	-5.45236e-06	0.000756279	2.62575e-06	0.00194
	2.83323e-06	0.00167	2.36821e-06	0.0011	2.73704e-06	0.00075234	-2.85081e-06	0.00191
	-1.41662e-06	0.00166	-3.08192e-07	0.0011	8.68901e-07	0.000756431	-8.40239e-07	0.00192
	-6.02815e-07	0.00165	1.73561e-06	0.00111	-2.45465e-06	0.000753384	3.49599e-06	0.00192
	-3.52647e-06	0.00164	-2.90349e-06	0.0011	-5.64786e-06	0.000743762	7.47213e-06	0.00194
	2.71267e-06	0.00163	-9.47283e-06	0.00111	1.17302e-05	0.000739354	5.70162e-06	0.00193
	-1.20262e-05	0.00163	-6.32604e-06	0.0011	1.16867e-05	0.000738531	5.67161e-06	0.00192
	4.09914e-06	0.00162	-2.07624e-06	0.0011	7.40738e-06	0.000733343	2.26564e-06	0.00188
	-4.46083e-06	0.0016	-1.37875e-06	0.0011	9.84031e-06	0.000732025	1.83052e-06	0.00187
	1.20563e-06	0.0016	-1.21655e-06	0.00112	7.47255e-06	0.000740174	1.86053e-06	0.00188
	2.62225e-06	0.0016	4.86619e-07	0.00111	-6.73399e-07	0.000750208	-6.81194e-06	0.00188
	3.04422e-06	0.0016	-4.62287e-06	0.00113	1.43803e-05	0.000747401	-1.51543e-06	0.0019
	-2.20028e-06	0.0016	2.72506e-06	0.00111	2.93254e-06	0.000747037	-6.15175e-06	0.0019
	1.26591e-06	0.00161	-1.34631e-06	0.00112	-3.9535e-06	0.000742308	-1.4104e-06	0.0019
	-2.26056e-06	0.00162	-5.2717e-06	0.00111	1.51623e-05	0.000742138	-8.55243e-07	0.0019
	-4.91294e-06	0.00162	2.30333e-06	0.00112	9.01485e-06	0.000734893	-2.10059e-07	0.0019
	1.50703e-07	0.00162	-5.57989e-06	0.00111	1.33376e-05	0.000741068	6.58687e-06	0.00189
	-2.50168e-06	0.00162	6.03407e-06	0.00111	1.43369e-06	0.000740001	-2.16061e-06	0.00191
	-6.84195e-06	0.00163	-5.92052e-06	0.00111	3.80144e-06	0.000747967	-1.17033e-06	0.00191
	-4.52111e-06	0.00165	-1.86537e-06	0.0011	1.37721e-05	0.000734016	2.02558e-06	0.0019
	-2.56196e-06	0.00165	-9.22953e-06	0.0011	-1.26642e-05	0.00073056	-4.87639e-06	0.00192
	1.17549e-06	0.00164	-1.31387e-06	0.0011	-3.38872e-06	0.000734387	9.00256e-07	0.0019
	-6.54054e-06	0.00162	-1.84915e-06	0.0011	4.49656e-06	0.000736413	-6.91697e-06	0.00191
	-1.23577e-06	0.00162	-2.62774e-06	0.0011	8.42834e-06	0.000732063	2.85081e-07	0.00189
	3.61689e-06	0.00159	1.89781e-06	0.00109	7.516e-06	0.00073667	1.18534e-06	0.00189
	1.20563e-07	0.0016	1.37875e-06	0.0011	3.73628e-06	0.000739217	-5.6266e-06	0.00189
	2.2907e-06	0.00161	-7.91566e-06	0.0011	8.51523e-06	0.00074078	8.25235e-07	0.00191
	-1.02479e-06	0.00162	4.05515e-07	0.00111	2.62843e-06	0.00074437	1.50044e-08	0.00191
	-1.32619e-05	0.00163	-7.05596e-06	0.00112	6.42987e-06	0.000751056	-2.43069e-06	0.00193
	3.61689e-06	0.00162	1.26521e-06	0.00113	1.50754e-05	0.000758537	-1.56044e-06	0.00192
	-1.4769e-06	0.00165	-1.29765e-07	0.00112	7.10327e-06	0.000766671	-1.89054e-06	0.00192
	-3.85802e-06	0.00166	1.05434e-06	0.00113	-2.80221e-06	0.000764689	-6.42183e-06	0.00191
	-6.93238e-07	0.00167	-7.29927e-06	0.00113	-1.52058e-07	0.000772336	-3.03086e-06	0.00191
	2.68253e-06	0.00169	-2.46553e-06	0.00114	5.84336e-06	0.000778393	-4.9064e-06	0.0019
	-4.46083e-06	0.0017	-2.91971e-06	0.00114	3.73628e-06	0.000785036	-6.57187e-06	0.00191
	-5.21435e-06	0.0017	-1.05434e-06	0.00114	2.75876e-06	0.00078042	-2.8208e-06	0.0019
	-4.18956e-06	0.0017	-4.37956e-07	0.00115	1.03834e-05	0.000777184	5.17647e-06	0.00191
	6.75153e-06	0.00171	1.68694e-06	0.00117	6.19092e-06	0.000773529	-1.32038e-06	0.00191
	2.41126e-06	0.00169	-6.68289e-06	0.00115	8.1894e-06	0.00077127	-6.13675e-06	0.00192
	-2.10986e-07	0.0017	-4.46067e-06	0.00114	2.80221e-06	0.000760255	-6.60188e-07	0.00192
	-1.08507e-06	0.00168	-4.60665e-06	0.00114	2.04192e-06	0.000759117	-1.72549e-06	0.00193
	-7.59547e-06	0.00168	-7.0073e-06	0.00115	1.16216e-05	0.000756585	2.25064e-06	0.00192
	-8.43941e-07	0.00167	-5.83942e-07	0.00116	1.41196e-06	0.000763959	7.50211e-08	0.00195
	4.21971e-07	0.00168	-6.71533e-06	0.00117	6.62103e-05	0.000765462	-6.48184e-06	0.00195
	0	0.00167	4.07299e-05	0.00118	0.000448636	0.00076516	-1.4044e-05	0.00197
	2.95379e-06	0.00169	0.000332247	0.00119	0.0019	0.000772257	-7.05201e-06	0.00197
	-1.32619e-06	0.0017	0.00146	0.0012	0.00496	0.000783908	-2.62575e-06	0.002
	9.00606e-05	0.00173	0.00376	0.00119	0.00905	0.00078837	-4.05115e-06	0.00197
	0.000541057	0.00174	0.00697	0.0012	0.01341	0.000798207	-4.15618e-06	0.00199
	0.00197	0.00176	0.01039	0.00122	0.01829	0.000813967	-5.16147e-06	0.00198
	0.00452	0.00181	0.01376	0.00125	0.023	0.000827255	-3.91611e-06	0.002
	0.00749	0.00187	0.01716	0.00126	0.0275	0.000842889	-4.69634e-06	0.00203
	0.01062	0.00195	0.02052	0.00127	0.03203	0.000859078	3.47199e-05	0.00203
	0.01381	0.00202	0.02395	0.00128	0.03655	0.000879492	0.000302561	0.00203
	0.01697	0.00209	0.02733	0.00132	0.04101	0.000897019	0.00153	0.00204
	0.02016	0.00216	0.03068	0.00133	0.04553	0.000915882	0.00401	0.00204
	0.02333	0.00222	0.03408	0.00136	0.04997	0.000935713	0.00694	0.00205
	0.0265	0.0023	0.03742	0.00139	0.05448	0.00095772	0.01	0.00207
	0.02969	0.00238	0.04077	0.00144	0.059	0.000975401	0.01308	0.00208
	0.03278	0.00248	0.04403	0.00148	0.06345	0.000998049	0.01619	0.00211
	0.03588	0.00255	0.04739	0.00153	0.06792	0.00102	0.01927	0.00214
	0.03896	0.00266	0.05075	0.00157	0.07235	0.00104	0.02235	0.00214
	0.04208	0.00274	0.05407	0.00162	0.07684	0.00106	0.02542	0.00216
	0.04517	0.00283	0.0574	0.00165	0.08127	0.00108	0.02851	0.0022
	0.04828	0.00293	0.06077	0.00168	0.08578	0.00111	0.03162	0.0022
	0.05136	0.00305	0.06411	0.00172	0.09032	0.00114	0.03467	0.00224
	0.05447	0.00316	0.06741	0.00177	0.09472	0.00116	0.03772	0.00225
	0.05757	0.0033	0.07075	0.0018	0.09915	0.0012	0.04086	0.00227
	0.06068	0.00341	0.0741	0.00185	0.1036	0.00122	0.04395	0.0023
	0.06375	0.00355	0.07742	0.00187	0.10803	0.00126	0.04699	0.00231
	0.06684	0.00364	0.08074	0.00191	0.1125	0.00127	0.05009	0.00229
	0.06999	0.00375	0.08407	0.00193	0.11697	0.0013	0.05313	0.00231
	0.07308	0.00388	0.08745	0.00197	0.12144	0.00132	0.05619	0.00232
	0.07617	0.00401	0.09073	0.00201	0.12587	0.00136	0.05928	0.00236
	0.07923	0.00413	0.09408	0.00205	0.13037	0.00138	0.06237	0.00236
	0.08238	0.00426	0.09742	0.00209	0.1348	0.0014	0.06548	0.0024
	0.08546	0.00438	0.10075	0.00212	0.13929	0.00142	0.06858	0.00239
	0.0885	0.00449	0.10406	0.00214	0.14375	0.00145	0.07165	0.00244
	0.09158	0.00463	0.10737	0.00218	0.14827	0.00147	0.07471	0.00244
	0.09468	0.00475	0.11071	0.00221	0.15267	0.00149	0.07779	0.00248
	0.09778	0.00489	0.11406	0.00222	0.15718	0.00152	0.08089	0.0025
	0.1009	0.00502	0.11736	0.00225	0.16165	0.00154	0.08395	0.00254
	0.10399	0.00513	0.12067	0.00229	0.16613	0.00156	0.08705	0.00254
	0.10706	0.00525	0.12396	0.00232	0.1706	0.00158	0.09016	0.00257
	0.11014	0.0054	0.12733	0.00233	0.17502	0.0016	0.09323	0.0026
	0.11321	0.0055	0.13066	0.00236	0.17947	0.00162	0.09626	0.00263
	0.11632	0.00566	0.13397	0.00239	0.1839	0.00163	0.09938	0.00263
	0.11941	0.00579	0.13732	0.00242	0.18834	0.00165	0.10246	0.00267
	0.12255	0.00594	0.14067	0.00244	0.19281	0.00166	0.10548	0.00266
	0.12564	0.00604	0.14395	0.00247	0.19728	0.00168	0.10855	0.0027
	0.12868	0.00618	0.14728	0.00251	0.20179	0.00169	0.11166	0.00269
	0.13183	0.00631	0.15065	0.00253	0.2062	0.00172	0.11474	0.00273
	0.13491	0.00647	0.15396	0.00255	0.21062	0.00173	0.1178	0.00273
	0.13796	0.00658	0.15732	0.00258	0.21509	0.00176	0.12085	0.00276
	0.1411	0.00671	0.16059	0.00262	0.2195	0.00178	0.12393	0.00273
	0.14413	0.00685	0.16389	0.00264	0.22398	0.00181	0.12705	0.00276
	0.14724	0.00696	0.16724	0.00266	0.22848	0.00183	0.13013	0.00278
	0.15034	0.00707	0.17056	0.00269	0.23293	0.00186	0.13319	0.00278
	0.15346	0.00722	0.17387	0.00273	0.23732	0.00188	0.13627	0.0028
	0.15652	0.00734	0.17718	0.00276	0.24187	0.0019	0.13933	0.00279
	0.15962	0.00748	0.18053	0.00279	0.24629	0.00191	0.14241	0.00281
	0.1627	0.00758	0.18387	0.00281	0.25078	0.00192	0.14546	0.0028
	0.16582	0.00771	0.18714	0.00284	0.25528	0.00193	0.14855	0.00278
	0.16891	0.00783	0.19048	0.00285	0.2597	0.00194	0.15164	0.00279
	0.17199	0.00796	0.19384	0.00287	0.26414	0.00195	0.15472	0.00282
	0.1751	0.00807	0.19716	0.00289	0.26861	0.00196	0.15779	0.00281
	0.17818	0.00822	0.20053	0.00292	0.27305	0.00198	0.16085	0.00282
	0.18123	0.00831	0.20382	0.00294	0.2775	0.00199	0.16394	0.00283
	0.18436	0.00843	0.20715	0.00294	0.28198	0.00201	0.16699	0.00284
	0.18745	0.00855	0.21051	0.00295	0.28638	0.00202	0.17006	0.00285
	0.19053	0.0087	0.21379	0.00298	0.29081	0.00204	0.17312	0.00287
	0.19365	0.00882	0.21711	0.00302	0.2953	0.00206	0.17621	0.00291
	0.19671	0.00899	0.22045	0.00304	0.29976	0.00209	0.17931	0.00296
	0.19983	0.00911	0.22385	0.00307	0.30419	0.00211	0.18237	0.00297
	0.20292	0.00927	0.22713	0.00308	0.30875	0.00215	0.18546	0.00299
	0.20601	0.0094	0.23042	0.0031	0.31317	0.00217	0.18853	0.00302
	0.20913	0.00956	0.23377	0.00312	0.31764	0.0022	0.19162	0.00305
	0.21223	0.00968	0.23712	0.00313	0.32201	0.00221	0.1947	0.00307
	0.21534	0.00982	0.24044	0.00316	0.32647	0.00224	0.19777	0.0031
	0.21844	0.00995	0.24377	0.00317	0.33102	0.00226	0.20087	0.00311
	0.22153	0.01006	0.24708	0.00318	0.33548	0.00228	0.20395	0.00314
	0.22462	0.01017	0.25043	0.0032	0.33987	0.00229	0.20704	0.00312
	0.22768	0.01026	0.25384	0.00323	0.34438	0.00231	0.21008	0.00313
	0.23082	0.01036	0.25713	0.00325	0.3489	0.00233	0.21318	0.00312
	0.23392	0.01045	0.26046	0.00328	0.35331	0.00234	0.21626	0.00312
	0.23698	0.01056	0.2638	0.0033	0.35777	0.00235	0.21936	0.00312
	0.24007	0.01066	0.26712	0.00331	0.36224	0.00238	0.22241	0.00312
	0.24317	0.01078	0.27051	0.00334	0.36666	0.0024	0.22555	0.00312
	0.24625	0.0109	0.27378	0.00336	0.37114	0.00242	0.2286	0.00315
	0.24928	0.01104	0.27711	0.00338	0.37557	0.00243	0.2317	0.00316
	0.25241	0.01117	0.28048	0.00341	0.38006	0.00245	0.23477	0.00319
	0.25549	0.01134	0.28376	0.00342	0.38448	0.00247	0.23785	0.00319
	0.25856	0.01149	0.28707	0.00344	0.38898	0.00249	0.24096	0.00322
	0.26168	0.01163	0.2904	0.00345	0.39347	0.00251	0.24406	0.00326
	0.26477	0.0118	0.29374	0.00348	0.39792	0.00254	0.2471	0.00332
	0.26781	0.01198	0.29706	0.00351	0.40233	0.00256	0.25019	0.00331
	0.27095	0.01215	0.3004	0.00354	0.40673	0.00258	0.25329	0.00335
	0.27406	0.01233	0.30371	0.00357	0.41127	0.00259	0.25634	0.00335
	0.27714	0.01248	0.30707	0.00359	0.4157	0.00262	0.25944	0.00339
	0.2802	0.01265	0.31031	0.00363	0.42013	0.00265	0.26245	0.0034
	0.2833	0.0128	0.31376	0.00366	0.42456	0.00268	0.26552	0.00342
	0.28645	0.01298	0.31701	0.0037	0.42898	0.00269	0.26863	0.00345
	0.28947	0.01315	0.32033	0.00373	0.43352	0.00271	0.27171	0.00349
	0.29255	0.01337	0.32368	0.00375	0.43797	0.00272	0.27483	0.00347
	0.29568	0.01353	0.32704	0.00378	0.44237	0.00275	0.27786	0.00347
	0.29875	0.01371	0.33034	0.00381	0.44687	0.00276	0.28097	0.00348
	0.30182	0.01388	0.33368	0.00383	0.45132	0.00278	0.28409	0.00351
	0.3049	0.0141	0.33699	0.00385	0.45573	0.0028	0.2871	0.00352
	0.30797	0.0143	0.34034	0.00387	0.46022	0.00282	0.29018	0.00352
	0.31108	0.01452	0.34365	0.00389	0.46468	0.00283	0.29325	0.00351
	0.31416	0.01471	0.34696	0.00391	0.46909	0.00285	0.29632	0.00352
	0.31728	0.01494	0.35029	0.00392	0.47364	0.00287	0.29941	0.00353
	0.32035	0.01513	0.35361	0.00393	0.4781	0.0029	0.30249	0.00354
	0.32346	0.01537	0.35692	0.00395	0.48247	0.00292	0.30555	0.00355
	0.32657	0.01556	0.36027	0.00397	0.48696	0.00293	0.3087	0.00358
	0.32964	0.01582	0.3636	0.00398	0.49136	0.00296	0.31169	0.00358
	0.33274	0.01602	0.36691	0.00399	0.49577	0.00298	0.3148	0.00359
	0.33587	0.01624	0.37025	0.00401	0.50024	0.003	0.3179	0.0036
	0.33897	0.01645	0.37364	0.00402	0.50472	0.00302	0.32099	0.00364
	0.34203	0.0167	0.3769	0.00406	0.50921	0.00304	0.32403	0.00367
	0.34515	0.01693	0.38023	0.00408	0.51363	0.00306	0.3271	0.00373
	0.34824	0.01717	0.38359	0.00411	0.5181	0.00307	0.33015	0.00374
	0.35132	0.01738	0.38693	0.00411	0.52255	0.00309	0.33326	0.00376
	0.3544	0.01763	0.39026	0.00414	0.52701	0.00312	0.33632	0.00379
	0.35746	0.01788	0.39359	0.00416	0.5315	0.00313	0.33939	0.00383
	0.36057	0.01811	0.39688	0.00418	0.5359	0.00316	0.34252	0.00387
	0.36364	0.01834	0.40023	0.00418	0.54041	0.00317	0.34556	0.00389
	0.36678	0.0186	0.40355	0.00421	0.54484	0.00319	0.34864	0.00392
	0.36985	0.01882	0.40689	0.00422	0.54927	0.00321	0.35173	0.00393
	0.37296	0.01908	0.41023	0.00423	0.55373	0.00324	0.35482	0.00396
	0.37607	0.01932	0.41361	0.00423	0.55821	0.00326	0.35789	0.00393
	0.37913	0.01957	0.41688	0.00424	0.5627	0.00327	0.36098	0.00397
	0.38229	0.01983	0.42024	0.00425	0.56716	0.00329	0.3641	0.00397
	0.3854	0.02008	0.42353	0.00427	0.5716	0.0033	0.3672	0.00399
	0.38846	0.02033	0.42688	0.00427	0.57598	0.00332	0.37021	0.004
	0.39157	0.02061	0.4302	0.00429	0.5805	0.00334	0.3733	0.00402
	0.39464	0.02086	0.43356	0.00429	0.58498	0.00337	0.37637	0.00401
	0.3978	0.0211	0.43689	0.0043	0.58944	0.00339	0.37949	0.00403
	0.40084	0.02135	0.44023	0.00431	0.59388	0.00341	0.38249	0.00404
	0.40391	0.0216	0.44354	0.00434	0.59833	0.00342	0.38561	0.00406
	0.40703	0.02184	0.44692	0.00434	0.60288	0.00344	0.38873	0.00407
	0.41008	0.02211	0.45016	0.00436	0.60732	0.00347	0.39179	0.00409
	0.41319	0.02236	0.45347	0.00436	0.61178	0.00349	0.39488	0.0041
	0.41627	0.02259	0.45681	0.00437	0.61623	0.00353	0.39797	0.00415
	0.41933	0.02284	0.46016	0.00438	0.62066	0.00356	0.40104	0.00413
	0.42247	0.02309	0.46347	0.00439	0.62519	0.0036	0.40412	0.00416
	0.4255	0.02337	0.46681	0.0044	0.62961	0.00361	0.40722	0.00419
	0.42861	0.02366	0.47011	0.00442	0.63405	0.00366	0.41029	0.00423
	0.43171	0.02394	0.47346	0.00442	0.63855	0.00368	0.41336	0.00422
	0.43477	0.02421	0.47678	0.00442	0.64299	0.00372	0.41643	0.00426
	0.43792	0.02448	0.48011	0.00443	0.64739	0.00374	0.4195	0.00429
	0.441	0.02475	0.48342	0.00445	0.65185	0.00377	0.42257	0.00434
	0.44412	0.02504	0.48676	0.00445	0.65632	0.00379	0.42561	0.00436
	0.44719	0.0253	0.49008	0.00447	0.66079	0.00382	0.42872	0.0044
	0.45032	0.02561	0.49339	0.00447	0.66521	0.00384	0.43181	0.00445
	0.4534	0.02584	0.49671	0.00448	0.66971	0.00386	0.43487	0.00448
	0.45647	0.02611	0.50005	0.00449	0.67418	0.00389	0.43795	0.00448
	0.45956	0.02634	0.5034	0.0045	0.67853	0.00391	0.44105	0.00451
	0.46268	0.02662	0.50672	0.00452	0.68307	0.00394	0.4441	0.00454
	0.46577	0.02686	0.51001	0.00454	0.6875	0.00396	0.44715	0.00456
	0.46885	0.02715	0.51333	0.00458	0.69194	0.00397	0.45024	0.00454
	0.47194	0.02738	0.51666	0.00459	0.69641	0.00401	0.45338	0.00455
	0.47502	0.02766	0.52001	0.00462	0.70089	0.00403	0.45643	0.00459
	0.47806	0.02791	0.52331	0.00464	0.70535	0.00405	0.45948	0.00459
	0.48123	0.02818	0.52663	0.00467	0.70985	0.00409	0.46254	0.00459
	0.48428	0.02842	0.52996	0.0047	0.71431	0.00412	0.4656	0.00459
	0.48734	0.0287	0.53327	0.00472	0.71871	0.00414	0.46872	0.00462
	0.49044	0.02892	0.53661	0.00473	0.72316	0.00416	0.47178	0.00466
	0.49355	0.0292	0.53997	0.00474	0.72758	0.00419	0.47484	0.00467
	0.49667	0.02944	0.54328	0.00476	0.73206	0.00422	0.47792	0.0047
	0.49976	0.02972	0.5466	0.00476	0.73648	0.00425	0.481	0.00474
	0.50288	0.02999	0.54991	0.00478	0.74095	0.00427	0.48404	0.00478
	0.50593	0.0303	0.55326	0.00479	0.74541	0.00429	0.48716	0.00479
	0.50904	0.03056	0.55657	0.0048	0.74988	0.00432	0.49025	0.00483
	0.51211	0.03087	0.55992	0.00482	0.75434	0.00433	0.49331	0.00487
	0.51521	0.03117	0.56326	0.00483	0.75885	0.00436	0.4964	0.00492
	0.5183	0.03151	0.56656	0.00486	0.7633	0.00439	0.49947	0.00495
	0.52139	0.03184	0.56987	0.00486	0.76765	0.00442	0.50253	0.00497
	0.52451	0.03218	0.57324	0.00489	0.77217	0.00444	0.50565	0.00499
	0.52764	0.0325	0.57659	0.0049	0.7767	0.00447	0.50873	0.00501
	0.53076	0.03285	0.57987	0.00493	0.78109	0.0045	0.51177	0.00504
	0.53381	0.03319	0.58325	0.00492	0.78557	0.00451	0.51488	0.00505
	0.53689	0.03353	0.58655	0.00495	0.79004	0.00454	0.51799	0.00505
	0.54002	0.03389	0.58993	0.00496	0.79443	0.00457	0.52103	0.00506
	0.54308	0.03425	0.59323	0.00498	0.79892	0.00459	0.52408	0.00509
	0.54616	0.03459	0.59659	0.00498	0.80338	0.00462	0.52717	0.00508
	0.54926	0.03492	0.59995	0.005	0.80784	0.00464	0.5302	0.0051
	0.55237	0.03527	0.60328	0.00501	0.81236	0.00467	0.53337	0.00512
	0.55541	0.03561	0.60657	0.00504	0.81683	0.00469	0.53643	0.00518
	0.55853	0.03596	0.60994	0.00506	0.82122	0.00471	0.5395	0.00522
	0.5616	0.03631	0.61328	0.00508	0.82571	0.00472	0.54258	0.00524
	0.56469	0.03663	0.61655	0.0051	0.83017	0.00476	0.54567	0.00528
	0.56777	0.03696	0.61991	0.00513	0.83465	0.00477	0.54878	0.00533
	0.57088	0.03729	0.62316	0.00515	0.83909	0.0048	0.55184	0.00535
	0.57394	0.03761	0.62651	0.00516	0.84352	0.00483	0.55493	0.00538
	0.57706	0.03798	0.62986	0.00517	0.848	0.00484	0.55804	0.00542
	0.58018	0.03833	0.6332	0.0052	0.85251	0.00487	0.56111	0.00547
	0.58328	0.03868	0.63651	0.00522	0.85694	0.00488	0.56417	0.0055
	0.58633	0.03903	0.63979	0.00524	0.86141	0.00493	0.56727	0.00551
	0.58942	0.03938	0.6432	0.00524	0.86583	0.00496	0.57034	0.00553
	0.59251	0.03969	0.64652	0.00525	0.8702	0.005	0.57344	0.00555
	0.59563	0.04006	0.64984	0.00526	0.87472	0.00503	0.57645	0.00555
	0.59872	0.04038	0.65319	0.00529	0.87918	0.00508	0.57955	0.00558
	0.60176	0.04074	0.65647	0.00529	0.88364	0.00512	0.58261	0.00559
	0.6049	0.04107	0.65979	0.00533	0.8881	0.00515	0.58567	0.0056
	0.60799	0.04141	0.66314	0.00536	0.89248	0.0052	0.58876	0.00561
	0.61105	0.04172	0.66647	0.00537	0.89696	0.00523	0.59186	0.00565
	0.6141	0.04209	0.66982	0.00537	0.9015	0.00527	0.59494	0.00566
	0.61721	0.04241	0.67315	0.00539	0.90594	0.0053	0.59802	0.00568
	0.62025	0.04277	0.6764	0.0054	0.91038	0.00534	0.60105	0.00568
	0.62336	0.04308	0.67973	0.00542	0.91482	0.00538	0.60411	0.00571
	0.62645	0.04345	0.68311	0.00543	0.91922	0.00541	0.60721	0.00574
	0.62956	0.04379	0.68643	0.00545	0.92371	0.00545	0.61032	0.00577
	0.63266	0.04414	0.68974	0.00547	0.92811	0.00549	0.6134	0.0058
	0.63574	0.04446	0.69306	0.00548	0.93261	0.00553	0.61644	0.00583
	0.63883	0.04484	0.69639	0.00549	0.93707	0.00556	0.61956	0.00584
	0.6419	0.04519	0.69969	0.00553	0.94155	0.0056	0.62266	0.00584
	0.64502	0.04557	0.70301	0.00556	0.94598	0.00564	0.62569	0.00586
	0.64814	0.04592	0.70638	0.00559	0.95041	0.00568	0.6288	0.00588
	0.65121	0.04629	0.70973	0.00562	0.95488	0.00571	0.63184	0.00591
	0.65435	0.04665	0.71305	0.00566	0.95932	0.00576	0.63495	0.00593
	0.65743	0.04702	0.71634	0.00568	0.96375	0.00579	0.63801	0.00596
	0.66048	0.04736	0.71972	0.0057	0.96822	0.00582	0.64109	0.00598
	0.66357	0.04776	0.72299	0.00573	0.97266	0.00585	0.64418	0.00602
	0.66665	0.04814	0.72636	0.00575	0.97714	0.00589	0.64724	0.00605
	0.66975	0.04853	0.72969	0.00578	0.98154	0.00594	0.6503	0.00607
	0.67286	0.04888	0.73307	0.0058	0.98603	0.00597	0.65344	0.00611
	0.67596	0.04924	0.73637	0.00582	0.99051	0.00601	0.6565	0.00613
	0.67902	0.04959	0.73968	0.00584	0.99496	0.00605	0.65958	0.00617
	0.68218	0.04997	0.74301	0.00586	0.99939	0.00608	0.66265	0.00623
	0.68524	0.05034	0.74637	0.00588	1.00386	0.00612	0.66574	0.00626
	0.68837	0.05071	0.74967	0.00591	1.00832	0.00616	0.66877	0.00629
	0.69145	0.05111	0.75293	0.00593	1.0128	0.0062	0.67184	0.00632
	0.69456	0.05151	0.75634	0.00597	1.01731	0.00624	0.67495	0.00635
	0.6976	0.05188	0.75969	0.00599	1.0217	0.00628	0.67805	0.00638
	0.70076	0.05228	0.763	0.00602	1.02613	0.00631	0.68111	0.00642
	0.70384	0.0527	0.76632	0.00603	1.03061	0.00636	0.68419	0.00645
	0.70696	0.05312	0.76966	0.00607	1.03511	0.00639	0.68725	0.00649
	0.71005	0.05353	0.77304	0.0061	1.03954	0.00643	0.69037	0.00652
	0.71311	0.05395	0.77631	0.00614	1.04404	0.00646	0.69341	0.00652
	0.71624	0.05436	0.77964	0.00615	1.04847	0.0065	0.69649	0.00654
	0.7193	0.05478	0.78296	0.0062	1.05299	0.00653	0.69961	0.00658
	0.72236	0.05521	0.78638	0.00623	1.05741	0.00657	0.70274	0.00661
	0.72546	0.05562	0.78966	0.00626	1.06188	0.00661	0.7058	0.00662
	0.72856	0.05606	0.79293	0.00629	1.06637	0.00664	0.70889	0.00666
	0.73164	0.05647	0.79621	0.00633	1.07089	0.00668	0.71193	0.00668
	0.73475	0.0569	0.79956	0.00636	1.0753	0.00671	0.71499	0.0067
	0.73784	0.05733	0.80295	0.00639	1.07974	0.00675	0.7181	0.00673
	0.74091	0.05777	0.80624	0.00643	1.08424	0.00679	0.72121	0.00676
	0.74398	0.05821	0.80958	0.00648	1.08864	0.00683	0.72426	0.00678
	0.74706	0.05865	0.81291	0.00651	1.0931	0.00686	0.72736	0.00682
	0.75019	0.05909	0.81624	0.00656	1.09748	0.0069	0.73043	0.00683
	0.75327	0.05954	0.81952	0.00659	1.10197	0.00693	0.73347	0.00686
	0.75633	0.05996	0.82283	0.00664	1.10646	0.00697	0.73653	0.00688
	0.75947	0.06043	0.82619	0.00667	1.11093	0.00701	0.73962	0.00692
	0.76254	0.06084	0.82953	0.00671	1.11535	0.00705	0.7427	0.00696
	0.76569	0.06128	0.83284	0.00675	1.11981	0.00708	0.74572	0.00699
	0.76878	0.06167	0.83615	0.00679	1.12431	0.00712	0.74882	0.00701
	0.77185	0.06213	0.83951	0.00682	1.12877	0.00716	0.75194	0.00704
	0.77491	0.06253	0.84281	0.00684	1.13318	0.0072	0.75502	0.00707
	0.77804	0.063	0.84611	0.00688	1.13764	0.00724	0.75805	0.00708
	0.78113	0.06339	0.84944	0.00692	1.14209	0.0073	0.76118	0.0071
	0.78418	0.06384	0.8528	0.00695	1.14652	0.00734	0.76424	0.00713
	0.78732	0.06424	0.85612	0.00699	1.15102	0.00738	0.76732	0.00716
	0.79038	0.06465	0.85943	0.00703	1.15547	0.00741	0.77035	0.00717
	0.79343	0.06507	0.86272	0.00708	1.15991	0.00745	0.77351	0.00719
	0.79659	0.06552	0.86609	0.00711	1.16441	0.0075	0.77659	0.00721
	0.79966	0.06593	0.86942	0.00715	1.16879	0.00754	0.77961	0.00725
	0.80276	0.06638	0.87274	0.00719	1.17327	0.00758	0.78269	0.00727
	0.80588	0.06681	0.87608	0.00723	1.17777	0.00763	0.78573	0.0073
	0.80892	0.06725	0.8794	0.00726	1.18222	0.00767	0.78884	0.00734
	0.81205	0.06767	0.88275	0.00731	1.18664	0.00771	0.7919	0.00738
	0.81509	0.06814	0.88608	0.00734	1.1911	0.00775	0.79493	0.00741
	0.81821	0.06855	0.88938	0.00739	1.19555	0.00779	0.798	0.00745
	0.82134	0.06901	0.89272	0.00742	1.2	0.00784	0.80114	0.00748
	0.82441	0.06942	0.89607	0.00745	1.20442	0.00788	0.80419	0.00751
	0.82749	0.06989	0.8994	0.00749	1.20892	0.00792	0.80732	0.00756
	0.83064	0.07035	0.90272	0.00754	1.21339	0.00798	0.81035	0.00758
	0.83371	0.0708	0.90601	0.00758	1.2178	0.00802	0.81344	0.00759
	0.83678	0.07122	0.9093	0.00762	1.22228	0.00807	0.81653	0.00763
	0.83991	0.07167	0.91266	0.00766	1.22679	0.00811	0.81959	0.00766
	0.84299	0.07208	0.91602	0.0077	1.23121	0.00817	0.82267	0.00769
	0.84609	0.07252	0.91936	0.00774	1.23568	0.00822	0.82578	0.00769
	0.84918	0.07297	0.92265	0.00779	1.24014	0.00828	0.82883	0.00771
	0.85226	0.07344	0.92601	0.00783	1.24463	0.00833	0.83196	0.00775
	0.85539	0.07391	0.92935	0.00788	1.24911	0.00839	0.835	0.00777
	0.85848	0.07436	0.9327	0.00792	1.25352	0.00845	0.83811	0.00778
	0.86153	0.07479	0.93602	0.00797	1.25804	0.00852	0.84116	0.0078
	0.86466	0.07524	0.93934	0.00802	1.2625	0.00857	0.84421	0.00782
	0.86773	0.07571	0.94271	0.00808	1.26692	0.00863	0.84729	0.00785
	0.87083	0.07615	0.94607	0.00814	1.27131	0.00869	0.85037	0.00786
	0.87388	0.07664	0.94937	0.0082	1.27587	0.00875	0.85346	0.00788
	0.877	0.07711	0.95268	0.00824	1.28035	0.00881	0.85656	0.00791
	0.8801	0.07756	0.95605	0.00827	1.28473	0.00887	0.85958	0.00794
	0.88314	0.07801	0.95937	0.00833	1.28921	0.00893	0.86273	0.00795
	0.88624	0.07847	0.96264	0.00838	1.29367	0.009	0.86581	0.00798
	0.88933	0.07894	0.96596	0.00842	1.29818	0.00905	0.86889	0.008
	0.89244	0.07939	0.96924	0.00845	1.30258	0.00911	0.87198	0.00804
	0.89554	0.07984	0.97257	0.00851	1.30707	0.00918	0.87509	0.00806
	0.8986	0.08031	0.97594	0.00856	1.31155	0.00924	0.87816	0.00808
	0.90171	0.08075	0.97928	0.00859	1.31599	0.00931	0.8812	0.00808
	0.90479	0.0812	0.9826	0.00863	1.32038	0.00936	0.88435	0.00811
	0.90785	0.08164	0.98591	0.0087	1.3248	0.00943	0.88744	0.00811
	0.91096	0.08214	0.98923	0.00875	1.32928	0.00949	0.89046	0.00815
	0.91404	0.0826	0.99255	0.00879	1.33373	0.00955	0.89352	0.00813
	0.91717	0.08309	0.99591	0.00885	1.33822	0.0096	0.89663	0.00816
	0.92028	0.08353	0.99925	0.00892	1.34264	0.00967	0.89966	0.00818
	0.92335	0.08403	1.00257	0.00898	1.34709	0.00973	0.90277	0.0082
	0.92644	0.08448	1.00588	0.00901	1.35159	0.00978	0.90583	0.00823
	0.92952	0.08497	1.00924	0.00905	1.35606	0.00984	0.90892	0.00827
	0.93256	0.08545	1.01259	0.00912	1.36047	0.0099	0.912	0.00828
	0.93566	0.08596	1.01585	0.00916	1.36491	0.00997	0.91507	0.00832
	0.93876	0.08645	1.01924	0.00919	1.3694	0.01004	0.91812	0.00835
	0.94185	0.08694	1.02254	0.00924	1.37388	0.01008	0.92117	0.00838
	0.94494	0.08741	1.02587	0.0093	1.3783	0.01014	0.92425	0.0084
	0.94802	0.08789	1.02916	0.00935	1.38273	0.0102	0.92737	0.00845
	0.95113	0.08836	1.03252	0.0094	1.38718	0.01025	0.93047	0.00847
	0.95421	0.08887	1.03583	0.00945	1.39163	0.0103	0.93355	0.00851
	0.95729	0.08936	1.03918	0.00951	1.39609	0.01036	0.93663	0.00852
	0.96042	0.08986	1.04248	0.00956	1.40055	0.01041	0.93974	0.00854
	0.96346	0.09033	1.04587	0.00961	1.40503	0.01047	0.9428	0.00858
	0.96656	0.09082	1.04917	0.00966	1.40951	0.01052	0.94585	0.00862
	0.96969	0.09131	1.05248	0.00974	1.41388	0.01057	0.94897	0.00862
	0.97276	0.09178	1.05581	0.0098	1.41831	0.01064	0.95204	0.00866
	0.97584	0.09223	1.05916	0.00986	1.42289	0.01069	0.95507	0.0087
	0.97895	0.09272	1.06245	0.00991	1.4273	0.01074	0.95819	0.00872
	0.98209	0.09318	1.06576	0.00997	1.43171	0.01081	0.96129	0.00874
	0.98514	0.09365	1.06911	0.01002	1.43622	0.01087	0.96429	0.00878
	0.98821	0.09413	1.07247	0.01009	1.44063	0.01092	0.96736	0.00882
	0.9913	0.09462	1.07578	0.01015	1.44507	0.01097	0.9705	0.00886
	0.99439	0.09509	1.07906	0.01021	1.4496	0.01103	0.97354	0.00888
	0.99749	0.09557	1.08244	0.01027	1.454	0.01108	0.97662	0.00889
	1.00064	0.09602	1.08577	0.01032	1.45842	0.01113	0.97969	0.00893
	1.00371	0.09648	1.08907	0.01038	1.46294	0.01119	0.98278	0.00897
	1.00678	0.09697	1.09241	0.01044	1.46746	0.01125	0.98585	0.009
	1.00992	0.09745	1.09577	0.0105	1.47186	0.01131	0.98897	0.00902
	1.013	0.09792	1.09914	0.01056	1.47628	0.01137	0.99205	0.00905
	1.0161	0.09838	1.10249	0.01063	1.48067	0.01143	0.99507	0.00906
	1.01918	0.09883	1.10578	0.01069	1.48516	0.01149	0.99818	0.00909
	1.0223	0.0993	1.10906	0.01076	1.48969	0.01154	1.00127	0.00911
	1.02542	0.09975	1.11238	0.01083	1.49417	0.0116	1.00434	0.00916
	1.02849	0.10021	1.1158	0.0109	1.49861	0.01165	1.00747	0.00921
	1.0316	0.10067	1.11913	0.01097	1.50304	0.01171	1.01052	0.00925
	1.03469	0.10115	1.12244	0.01102	1.50754	0.01176	1.01361	0.00926
	1.03777	0.10162	1.12577	0.01109	1.51199	0.01182	1.01672	0.0093
	1.04083	0.10207	1.12908	0.01115	1.51645	0.01187	1.01982	0.00933
	1.04391	0.10256	1.13236	0.01123	1.52092	0.01194	1.02286	0.00937
	1.047	0.10302	1.13568	0.01129	1.52539	0.012	1.02598	0.0094
	1.05011	0.10351	1.13902	0.01136	1.52988	0.01206	1.02902	0.00944
	1.05317	0.10396	1.14234	0.01142	1.53436	0.01212	1.03207	0.00947
	1.05631	0.10446	1.14566	0.01149	1.53876	0.01218	1.03518	0.00949
	1.05944	0.10492	1.14902	0.01155	1.54324	0.01224	1.03826	0.00948
	1.06242	0.10542	1.15237	0.01164	1.54772	0.0123	1.04129	0.0095
	1.06561	0.1059	1.15562	0.0117	1.55211	0.01236	1.04438	0.00953
	1.06861	0.10638	1.15894	0.01177	1.55656	0.01243	1.04746	0.00957
	1.07175	0.10685	1.16232	0.01183	1.56103	0.01249	1.05052	0.00955
	1.07486	0.10733	1.16567	0.0119	1.56542	0.01256	1.05361	0.00956
	1.07796	0.10781	1.16895	0.01196	1.56992	0.01261	1.05668	0.00954
	1.08106	0.10827	1.17229	0.01204	1.57441	0.01267	1.05975	0.00957
	1.08416	0.10876	1.17566	0.0121	1.57884	0.01274	1.06282	0.00958
	1.08724	0.10922	1.17896	0.01216	1.5833	0.01279	1.06592	0.00963
	1.09031	0.10968	1.18223	0.01223	1.58771	0.01285	1.06901	0.00965
	1.09339	0.11015	1.1856	0.0123	1.59215	0.01291	1.07209	0.0097
	1.09646	0.11059	1.1889	0.01237	1.59668	0.01298	1.07514	0.00969
	1.09958	0.11106	1.19221	0.01245	1.60118	0.01303	1.07822	0.00972
	1.10266	0.11152	1.1955	0.01251	1.6056	0.01308	1.08129	0.00973
	1.10573	0.11201	1.19883	0.01258	1.61	0.01312	1.08439	0.00981
	1.10883	0.11244	1.20217	0.01265	1.61451	0.01319	1.08746	0.00984
	1.11191	0.11291	1.2055	0.01273	1.61898	0.01324	1.09051	0.00988
	1.11499	0.11337	1.20883	0.01281	1.62339	0.01329	1.09363	0.00988
	1.11811	0.11384	1.21219	0.01289	1.6279	0.01335	1.09669	0.00991
	1.12125	0.11429	1.21549	0.01295	1.63234	0.01341	1.09971	0.00993
	1.12429	0.11475	1.21882	0.01304	1.63681	0.01348	1.10281	0.00995
	1.12738	0.1152	1.22216	0.01311	1.64122	0.01354	1.10589	0.00996
	1.1305	0.11566	1.22547	0.01319	1.64572	0.01359	1.1089	0.01001
	1.13361	0.11611	1.22882	0.01327	1.65011	0.01365	1.11199	0.01004
	1.13668	0.11658	1.23217	0.01335	1.65457	0.01371	1.11509	0.01005
	1.13978	0.11703	1.23546	0.01341	1.65903	0.01377	1.11819	0.01006
	1.14282	0.11749	1.23881	0.0135	1.66352	0.01383	1.1213	0.01011
	1.14595	0.11792	1.24216	0.01357	1.66801	0.0139	1.12432	0.01012
	1.14903	0.11838	1.2455	0.01366	1.67243	0.01397	1.12739	0.01016
	1.15214	0.11883	1.24874	0.01373	1.67692	0.01403	1.13048	0.01019
	1.15527	0.11927	1.25204	0.0138	1.68133	0.01409	1.13359	0.01025
	1.15836	0.11972	1.25543	0.01389	1.68576	0.01415	1.13666	0.01028
	1.16143	0.12017	1.25875	0.01397	1.69023	0.01421	1.13979	0.01029
	1.16454	0.12061	1.26212	0.01405	1.6947	0.01428	1.14284	0.01032
	1.16765	0.12103	1.26542	0.01412	1.69919	0.01435	1.14591	0.01036
	1.17073	0.12149	1.26875	0.01423	1.70362	0.01443	1.14897	0.01041
	1.17382	0.12195	1.27213	0.0143	1.70806	0.01449	1.15207	0.01041
	1.17691	0.1224	1.27542	0.01438	1.71255	0.01455	1.15517	0.01045
	1.18004	0.12285	1.27877	0.01447	1.71705	0.01462	1.15823	0.01048
	1.18315	0.1233	1.28212	0.01456	1.72142	0.01468	1.16129	0.01049
	1.18619	0.12376	1.28549	0.01465	1.72592	0.01475	1.16438	0.01052
	1.18932	0.12425	1.2888	0.01474	1.73042	0.01482	1.16748	0.01054
	1.19236	0.12472	1.29212	0.01482	1.73492	0.0149	1.17055	0.0106
	1.1954	0.1252	1.29552	0.01494	1.73935	0.01497	1.17364	0.01063
	1.19855	0.12569	1.2988	0.01504	1.74379	0.01505	1.17671	0.01065
	1.20165	0.12618	1.30207	0.01513	1.74823	0.01511	1.17981	0.01068
	1.20472	0.12669	1.30545	0.01522	1.75266	0.01518	1.18288	0.01072
	1.20779	0.12721	1.30875	0.01532	1.75721	0.01526	1.186	0.01076
	1.21087	0.12774	1.31206	0.01541	1.76166	0.01534	1.18906	0.01078
	1.21399	0.12828	1.31539	0.0155	1.76612	0.01542	1.19218	0.01083
	1.21709	0.12884	1.31871	0.01559	1.7706	0.0155	1.19525	0.01086
	1.22016	0.12935	1.32205	0.0157	1.77503	0.01558	1.1983	0.01093
	1.22324	0.12991	1.32536	0.01577	1.77943	0.01566	1.20139	0.01092
	1.22633	0.13047	1.32868	0.01586	1.78386	0.01573	1.20446	0.011
	1.22941	0.13102	1.33201	0.01593	1.78834	0.01581	1.20752	0.01104
	1.23251	0.13158	1.33527	0.01603	1.79276	0.01589	1.21057	0.01109
	1.2356	0.13211	1.33865	0.0161	1.7972	0.01598	1.21372	0.01111
	1.2387	0.13267	1.34199	0.0162	1.80171	0.01607	1.21677	0.01116
	1.24183	0.13323	1.34537	0.01628	1.80621	0.01615	1.21982	0.01119
	1.2449	0.13379	1.34868	0.01639	1.8106	0.01623	1.22288	0.01126
	1.24793	0.13433	1.35203	0.01646	1.81501	0.01632	1.22597	0.01126
	1.25103	0.1349	1.35532	0.01654	1.81949	0.01641	1.22906	0.01129
	1.25413	0.13547	1.35865	0.01662	1.82395	0.0165	1.23209	0.01134
	1.25723	0.13604	1.36197	0.01673	1.82839	0.01659	1.2352	0.01139
	1.2603	0.13661	1.36531	0.01681	1.83284	0.01669	1.23831	0.0114
	1.26335	0.13719	1.36864	0.01691	1.83738	0.01679	1.24133	0.01146
	1.26647	0.13778	1.37197	0.017	1.84178	0.01688	1.24443	0.01149
	1.26956	0.13835	1.37533	0.01709	1.8462	0.01695	1.24752	0.01156
	1.27265	0.1389	1.37863	0.01717	1.85066	0.01705	1.2506	0.01158
	1.27575	0.13945	1.38189	0.01726	1.85509	0.01714	1.25373	0.01162
	1.27886	0.14003	1.38526	0.01735	1.85954	0.01723	1.25678	0.01166
	1.28196	0.14062	1.38859	0.01748	1.86401	0.01731	1.25985	0.01173
	1.28503	0.14118	1.39191	0.01758	1.86839	0.01741	1.26293	0.01176
	1.28813	0.14175	1.39524	0.01767	1.87285	0.0175	1.266	0.01181
	1.2912	0.14232	1.39855	0.01778	1.87735	0.01758	1.26905	0.01185
	1.29434	0.14291	1.40189	0.01789	1.88183	0.01766	1.27217	0.0119
	1.29743	0.14349	1.40523	0.018	1.8863	0.01775	1.27523	0.01193
	1.30049	0.14409	1.4086	0.01811	1.89072	0.01786	1.2783	0.01198
	1.30357	0.14468	1.4119	0.01823	1.89521	0.01795	1.28138	0.01201
	1.3067	0.14532	1.41518	0.01836	1.89969	0.01804	1.28447	0.01206
	1.30985	0.14591	1.41855	0.01847	1.90409	0.01814	1.28753	0.01209
	1.31287	0.14653	1.42187	0.01857	1.90855	0.01823	1.29065	0.01212
	1.316	0.14715	1.4252	0.01866	1.91308	0.01832	1.29372	0.01215
	1.31907	0.14778	1.42855	0.01879	1.91749	0.01841	1.2968	0.01222
	1.32223	0.14841	1.4319	0.0189	1.92198	0.01852	1.29983	0.01224
	1.32528	0.14905	1.43524	0.019	1.92641	0.01862	1.3029	0.01229
	1.32836	0.14969	1.43863	0.01911	1.93087	0.01873	1.30604	0.01234
	1.33148	0.15033	1.4419	0.01922	1.93531	0.01882	1.30907	0.01238
	1.33459	0.15098	1.44522	0.01933	1.93971	0.01892	1.31217	0.01243
	1.3377	0.1516	1.44856	0.01943	1.94419	0.01903	1.31522	0.01249
	1.34078	0.15226	1.45187	0.01952	1.94869	0.01914	1.31835	0.01254
	1.34391	0.1529	1.4552	0.01962	1.95318	0.01924	1.32143	0.01262
	1.34697	0.15355	1.45854	0.01973	1.95761	0.01935	1.3245	0.01267
	1.35004	0.15418	1.46188	0.01982	1.96207	0.01947	1.32757	0.01273
	1.35309	0.15484	1.46516	0.01991	1.96657	0.01958	1.33068	0.01282
	1.35618	0.1555	1.4685	0.02003	1.97099	0.01968	1.33379	0.01289
	1.35928	0.15614	1.4718	0.02014	1.97548	0.01979	1.33685	0.01296
	1.36239	0.15682	1.47511	0.02024	1.98001	0.0199	1.33993	0.01303
	1.36548	0.15747	1.47844	0.02036	1.98442	0.02	1.34303	0.01314
	1.36854	0.15817	1.48178	0.02048	1.98891	0.0201	1.34604	0.01321
	1.3717	0.15884	1.48511	0.02062	1.99336	0.02021	1.34917	0.0133
	1.3748	0.15952	1.48846	0.02074	1.99784	0.02032	1.35222	0.01337
	1.37783	0.16018	1.49179	0.02088	2.0023	0.02043	1.35532	0.01344
	1.38094	0.16089	1.49508	0.02102	2.00669	0.02052	1.35835	0.0135
	1.38402	0.16153	1.4984	0.02118	2.01116	0.02062	1.36144	0.01356
	1.3871	0.16221	1.50177	0.02132	2.01558	0.02073	1.36451	0.01361
	1.3902	0.16288	1.50506	0.02146	2.02008	0.02084	1.36762	0.01369
	1.39329	0.16354	1.5084	0.0216	2.02452	0.02094	1.37066	0.01377
	1.39642	0.16421	1.51177	0.02174	2.02894	0.02106	1.37372	0.01383
	1.3995	0.16487	1.51504	0.02188	2.03343	0.02116	1.37678	0.01392
	1.40252	0.16553	1.5184	0.02204	2.03781	0.02127	1.37992	0.01402
	1.40565	0.16621	1.52174	0.02219	2.04234	0.02137	1.38296	0.01409
	1.40878	0.16687	1.525	0.02235	2.04674	0.02148	1.38604	0.01421
	1.41187	0.16752	1.5283	0.02249	2.05117	0.02161	1.38914	0.01427
	1.41492	0.16818	1.53167	0.02264	2.05565	0.02173	1.39218	0.01441
	1.41804	0.16884	1.53497	0.02277	2.0601	0.02184	1.3953	0.01451
	1.42109	0.16951	1.53827	0.02293	2.06465	0.02195	1.39837	0.01462
	1.42418	0.17019	1.54159	0.02308	2.06911	0.02207	1.40143	0.01469
	1.42727	0.17086	1.54494	0.02325	2.07355	0.02218	1.40455	0.0148
	1.4304	0.17155	1.54829	0.02338	2.07804	0.0223	1.40764	0.01486
	1.43349	0.17222	1.55162	0.02353	2.08245	0.02242	1.41067	0.01495
	1.43655	0.17289	1.55494	0.02367	2.0869	0.02253	1.41375	0.01502
	1.43965	0.17358	1.55822	0.02381	2.09141	0.02265	1.4168	0.01513
	1.44281	0.17426	1.56159	0.02395	2.09583	0.02276	1.41988	0.01523
	1.44584	0.17493	1.56492	0.02411	2.10021	0.02287	1.42293	0.01531
	1.44896	0.17562	1.56826	0.02426	2.10476	0.023	1.42602	0.01539
	1.45205	0.1763	1.57161	0.02443	2.10919	0.02312	1.42912	0.01551
	1.45517	0.177	1.57493	0.02459	2.11358	0.02324	1.43214	0.01562
	1.45826	0.17767	1.57823	0.02475	2.11812	0.02335	1.43523	0.01572
	1.4613	0.17835	1.58158	0.0249	2.12254	0.02347	1.43833	0.01582
	1.46441	0.17903	1.58491	0.02507	2.12699	0.02358	1.44144	0.01593
	1.46756	0.17973	1.58822	0.02524	2.13144	0.02371	1.44448	0.01603
	1.4706	0.18041	1.59157	0.02541	2.13592	0.02382	1.44757	0.01612
	1.47368	0.18109	1.59491	0.02557	2.14039	0.02395	1.45062	0.0162
	1.47683	0.18181	1.59824	0.02573	2.14486	0.02406	1.45376	0.01629
	1.47993	0.18249	1.60155	0.02588	2.14934	0.02417	1.45682	0.01638
	1.48301	0.18317	1.60487	0.02605	2.15375	0.02428	1.45987	0.01647
	1.48609	0.18385	1.60822	0.02621	2.15821	0.02441	1.46294	0.01655
	1.48919	0.18456	1.61154	0.02638	2.16267	0.02453	1.46607	0.01665
	1.4923	0.18524	1.6149	0.02654	2.16712	0.02466	1.46916	0.01674
	1.49538	0.18594	1.61818	0.02671	2.17159	0.02478	1.47219	0.01683
	1.49849	0.18659	1.62155	0.02688	2.17606	0.0249	1.47524	0.01694
	1.50159	0.18728	1.62492	0.02705	2.18054	0.02501	1.47837	0.01706
	1.5047	0.18796	1.62824	0.02722	2.18498	0.02513	1.4814	0.01718
	1.50775	0.18863	1.6316	0.02738	2.18954	0.02525	1.48452	0.0173
	1.5108	0.18931	1.63489	0.02756	2.19396	0.02538	1.4876	0.01743
	1.51386	0.19	1.63824	0.02772	2.19834	0.0255	1.49067	0.01755
	1.51699	0.19067	1.64153	0.02788	2.20285	0.02561	1.49378	0.01766
	1.52009	0.19136	1.64486	0.02805	2.20727	0.02572	1.49687	0.01776
	1.52315	0.19203	1.64821	0.02822	2.21176	0.02584	1.49993	0.01789
	1.52626	0.19271	1.65153	0.02838	2.21623	0.02597	1.50302	0.01801
	1.52936	0.1934	1.65485	0.02854	2.22065	0.02609	1.50611	0.01812
	1.53247	0.19412	1.65814	0.02871	2.22503	0.02621	1.50924	0.01821
	1.53552	0.19483	1.66147	0.02888	2.22957	0.02634	1.51232	0.01832
	1.53859	0.19554	1.6648	0.02905	2.23399	0.02646	1.51532	0.01842
	1.54172	0.19622	1.66811	0.0292	2.23843	0.02659	1.51845	0.01853
	1.54482	0.19692	1.67145	0.02936	2.24285	0.02671	1.52155	0.01865
	1.54791	0.1976	1.67479	0.02953	2.2473	0.02684	1.52459	0.01878
	1.55097	0.19831	1.67812	0.02968	2.25177	0.02696	1.52765	0.01889
	1.55408	0.19901	1.68142	0.02986	2.25628	0.02709	1.53072	0.01901
	1.55716	0.19973	1.68478	0.03004	2.26075	0.02721	1.53382	0.01911
	1.56024	0.20041	1.68809	0.03022	2.26521	0.02733	1.53688	0.01923
	1.56333	0.2011	1.69145	0.03038	2.26963	0.02744	1.53995	0.01936
	1.56642	0.20178	1.69482	0.03057	2.27407	0.02756	1.54309	0.01951
	1.56952	0.20249	1.6981	0.03073	2.27854	0.02766	1.5461	0.01962
	1.57259	0.20317	1.70143	0.03093	2.28298	0.02777	1.54918	0.01974
	1.57568	0.20389	1.70475	0.03112	2.28749	0.02788	1.55231	0.01983
	1.57882	0.20457	1.70806	0.03132	2.29186	0.02799	1.55532	0.01994
	1.5819	0.20526	1.71141	0.03151	2.29635	0.02811	1.55841	0.02009
	1.58494	0.20591	1.71476	0.0317	2.30085	0.02822	1.56151	0.0202
	1.58803	0.20658	1.71806	0.03188	2.30526	0.02834	1.56458	0.02033
	1.59116	0.20723	1.72134	0.03206	2.30965	0.02845	1.56768	0.02044
	1.59424	0.20791	1.7247	0.03224	2.31414	0.02856	1.57077	0.02057
	1.59736	0.20855	1.72803	0.03242	2.31857	0.02868	1.57383	0.02071
	1.60044	0.20923	1.73136	0.03263	2.32299	0.02881	1.57691	0.02086
	1.60348	0.2099	1.73473	0.03283	2.32747	0.02893	1.57995	0.021
	1.60661	0.21054	1.73803	0.03301	2.33194	0.02904	1.58304	0.02115
	1.60974	0.2112	1.74134	0.0332	2.33642	0.02916	1.58612	0.0213
	1.61283	0.21187	1.74463	0.03338	2.34092	0.02928	1.5892	0.02143
	1.61587	0.21255	1.74799	0.03356	2.34529	0.02939	1.59228	0.02158
	1.61894	0.21325	1.75137	0.03375	2.34971	0.02951	1.59535	0.02171
	1.62203	0.21393	1.75466	0.03394	2.35422	0.02963	1.5984	0.02185
	1.62518	0.21462	1.75796	0.03412	2.35872	0.02975	1.6015	0.022
	1.62828	0.2153	1.76132	0.03432	2.36315	0.02987	1.60462	0.02214
	1.63135	0.21598	1.7647	0.0345	2.36767	0.02999	1.60769	0.02229
	1.63446	0.21663	1.76799	0.03467	2.3721	0.03011	1.61072	0.02243
	1.63755	0.21734	1.77134	0.03485	2.37653	0.03023	1.61384	0.02256
	1.64067	0.21804	1.77464	0.03504	2.38096	0.03035	1.61693	0.0227
	1.64376	0.21871	1.77799	0.03524	2.3854	0.03047	1.62	0.02284
	1.64685	0.21939	1.78132	0.03543	2.38992	0.03058	1.62309	0.02296
	1.64997	0.22003	1.78465	0.03563	2.39438	0.0307	1.62611	0.02312
	1.65308	0.22073	1.78799	0.03582	2.39881	0.03082	1.62922	0.02328
	1.65613	0.22139	1.79134	0.03602	2.40328	0.03092	1.6323	0.02342
	1.65924	0.22207	1.79464	0.03621	2.4077	0.03104	1.63538	0.02358
	1.66235	0.22271	1.79798	0.03639	2.41217	0.03115	1.6385	0.02372
	1.66543	0.2234	1.80128	0.03658	2.41666	0.03126	1.64158	0.02387
	1.66848	0.22403	1.80465	0.03677	2.42112	0.03137	1.64467	0.02404
	1.67157	0.22468	1.80791	0.03696	2.42563	0.03148	1.64774	0.02419
	1.67467	0.22532	1.81129	0.03715	2.43005	0.03159	1.65082	0.02437
	1.67774	0.22598	1.81461	0.03733	2.43455	0.03171	1.65391	0.02454
	1.68082	0.22663	1.8179	0.03753	2.43902	0.03181	1.65699	0.02471
	1.68392	0.22728	1.82122	0.03772	2.44349	0.03191	1.66007	0.02487
	1.68703	0.22791	1.82451	0.03793	2.44795	0.03202	1.66315	0.02503
	1.69012	0.22856	1.82789	0.03812	2.45241	0.03212	1.66625	0.02519
	1.6932	0.22921	1.83122	0.03831	2.45686	0.03223	1.66931	0.02536
	1.69627	0.22987	1.83449	0.03849	2.46128	0.03232	1.67241	0.02554
	1.69937	0.2305	1.83786	0.03869	2.46572	0.03242	1.67548	0.02571
	1.7025	0.23116	1.84119	0.03888	2.47017	0.0325	1.67847	0.02592
	1.70561	0.23182	1.84449	0.03906	2.47465	0.03259	1.68156	0.0261
	1.70866	0.2325	1.84785	0.03925	2.47911	0.03267	1.6847	0.0263
	1.71179	0.23317	1.85117	0.03944	2.48357	0.03276	1.68772	0.0265
	1.71489	0.23384	1.85451	0.03963	2.48803	0.03284	1.6908	0.02673
	1.71793	0.23452	1.85784	0.03979	2.49244	0.03291	1.6939	0.02693
	1.72106	0.23521	1.86118	0.03998	2.49688	0.03298	1.69697	0.02714
	1.72412	0.23588	1.86448	0.04017	2.50128	0.03304	1.70006	0.02733
	1.72725	0.23659	1.86779	0.04036	2.5058	0.03311	1.70314	0.02754
	1.73029	0.23729	1.87107	0.04055	2.5103	0.03318	1.70619	0.02775
	1.73339	0.238	1.8744	0.04074	2.51468	0.03324	1.70927	0.02795
	1.73648	0.23871	1.87773	0.04095	2.5192	0.0333	1.71235	0.02814
	1.73957	0.2394	1.88109	0.04113	2.52365	0.03336	1.71541	0.02836
	1.74264	0.24007	1.88443	0.04132	2.52811	0.03342	1.71849	0.02856
	1.74578	0.24078	1.88771	0.04151	2.53261	0.03349	1.72154	0.02877
	1.74886	0.24145	1.89106	0.04172	2.53706	0.03356	1.72465	0.02894
	1.75196	0.24214	1.89438	0.04192	2.54146	0.03364	1.72776	0.02916
	1.75505	0.24282	1.89768	0.04212	2.54591	0.03371	1.7308	0.02936
	1.75816	0.24351	1.90106	0.04232	2.55034	0.03378	1.73387	0.02959
	1.7612	0.24418	1.90431	0.0425	2.55486	0.03386	1.73695	0.02977
	1.76429	0.24488	1.9077	0.04267	2.55934	0.03394	1.74003	0.02999
	1.7674	0.24555	1.91108	0.04286	2.56378	0.03403	1.7431	0.0302
	1.7705	0.24626	1.91434	0.04305	2.56818	0.03412	1.74613	0.03041
	1.77359	0.24696	1.91764	0.04324	2.57264	0.03422	1.74924	0.03063
	1.77669	0.24766	1.92101	0.04343	2.5771	0.0343	1.75234	0.03085
	1.77976	0.24835	1.92439	0.04361	2.58156	0.0344	1.75537	0.0311
	1.78288	0.24903	1.92769	0.04379	2.5861	0.0345	1.75849	0.03133
	1.78599	0.24971	1.93098	0.04398	2.5905	0.03459	1.76156	0.03155
	1.78907	0.25039	1.93432	0.04417	2.59499	0.03469	1.76464	0.03179
	1.79219	0.25106	1.93768	0.04436	2.59938	0.0348	1.7677	0.03201
	1.79527	0.25173	1.94095	0.04456	2.60382	0.0349	1.77077	0.03225
	1.79841	0.25241	1.94433	0.04475	2.60835	0.03499	1.77386	0.03247
	1.8015	0.25308	1.94766	0.04495	2.61276	0.03509	1.77693	0.0327
	1.80454	0.25376	1.95095	0.04513	2.61724	0.0352	1.78005	0.03292
	1.80762	0.25444	1.95435	0.04533	2.62171	0.0353	1.78309	0.03316
	1.81078	0.25512	1.95766	0.04553	2.62624	0.0354	1.78618	0.03339
	1.81387	0.25581	1.96098	0.04572	2.63063	0.0355	1.78924	0.03362
	1.81694	0.25651	1.96434	0.04589	2.63509	0.03562	1.79235	0.03384
	1.82005	0.25721	1.96764	0.04608	2.63956	0.03572	1.79543	0.03407
	1.82312	0.25792	1.97104	0.04627	2.64403	0.03583	1.79853	0.03429
	1.82618	0.25861	1.97432	0.04646	2.64849	0.03595	1.80163	0.03453
	1.82926	0.25931	1.97763	0.04665	2.65294	0.03607	1.8047	0.03478
	1.83237	0.26	1.98101	0.04684	2.65743	0.03618	1.80777	0.03502
	1.83541	0.26071	1.98433	0.04703	2.66188	0.03629	1.81084	0.03526
	1.83852	0.2614	1.98761	0.04722	2.66633	0.03641	1.81395	0.0355
	1.84163	0.26213	1.99094	0.04739	2.67082	0.03652	1.81707	0.03574
	1.84473	0.26284	1.99425	0.04758	2.67521	0.03664	1.82011	0.03601
	1.8478	0.26355	1.99759	0.04778	2.67969	0.03675	1.82319	0.0363
	1.85087	0.26424	2.00092	0.04797	2.68408	0.03687	1.8263	0.03654
	1.854	0.26495	2.00426	0.04816	2.68857	0.03698	1.82935	0.03682
	1.85711	0.26565	2.00765	0.04835	2.69304	0.0371	1.83244	0.03707
	1.86016	0.26636	2.01085	0.04854	2.69749	0.03721	1.83547	0.03732
	1.86325	0.26705	2.01424	0.04874	2.7019	0.03733	1.83855	0.03758
	1.86638	0.26777	2.01755	0.04894	2.70632	0.03744	1.84163	0.03785
	1.86945	0.26846	2.02086	0.04913	2.71085	0.03756	1.84473	0.0381
	1.87253	0.26917	2.02421	0.04934	2.7153	0.03767	1.84782	0.03838
	1.87563	0.26982	2.02753	0.04953	2.71974	0.03778	1.85083	0.03863
	1.87868	0.27053	2.03088	0.04973	2.72421	0.03789	1.85395	0.0389
	1.88176	0.27121	2.03424	0.04992	2.72867	0.038	1.85707	0.03919
	1.88486	0.27192	2.03753	0.05013	2.73307	0.03811	1.86012	0.03948
	1.88792	0.27257	2.04088	0.05032	2.73753	0.03822	1.86321	0.03975
	1.891	0.27329	2.04416	0.05053	2.74204	0.03833	1.86627	0.04007
	1.89415	0.27396	2.04748	0.05072	2.74649	0.03845	1.86931	0.04038
	1.89726	0.27466	2.05084	0.05092	2.75095	0.03856	1.8724	0.0407
	1.90034	0.27532	2.05417	0.05112	2.75543	0.03867	1.87551	0.04099
	1.90339	0.27602	2.05747	0.05133	2.75985	0.03878	1.87858	0.04129
	1.9065	0.27669	2.06084	0.05153	2.76428	0.0389	1.88169	0.04161
	1.9096	0.27738	2.06411	0.05175	2.76867	0.03901	1.88471	0.04193
	1.91268	0.27804	2.06746	0.05196	2.77316	0.03914	1.88779	0.04222
	1.91581	0.27874	2.07079	0.05216	2.77754	0.03926	1.89088	0.04255
	1.9189	0.27941	2.07415	0.05236	2.78209	0.03938	1.89402	0.04285
	1.92196	0.28009	2.07745	0.05258	2.78656	0.0395	1.89705	0.04318
	1.92508	0.28077	2.08077	0.05279	2.79093	0.03961	1.90013	0.04346
	1.92816	0.28145	2.0841	0.05301	2.79546	0.03972	1.90317	0.04377
	1.93127	0.28215	2.08744	0.0532	2.79988	0.03984	1.90626	0.04407
	1.93433	0.28286	2.09079	0.05342	2.80436	0.03996	1.90933	0.04442
	1.93739	0.28358	2.09411	0.05361	2.80888	0.04008	1.91242	0.04471
	1.94052	0.2843	2.09741	0.05381	2.81325	0.0402	1.91553	0.04504
	1.94358	0.28502	2.10074	0.054	2.81773	0.04031	1.91857	0.04535
	1.9467	0.28573	2.10406	0.05421	2.82224	0.04042	1.92166	0.04569
	1.94982	0.28645	2.10739	0.05441	2.82663	0.04055	1.92476	0.046
	1.9529	0.28719	2.11077	0.05461	2.8311	0.04066	1.92782	0.04632
	1.95604	0.28791	2.1141	0.05481	2.83555	0.04079	1.9309	0.04663
	1.9591	0.28862	2.11745	0.05501	2.84008	0.04092	1.934	0.04697
	1.9622	0.28931	2.12076	0.05521	2.84451	0.04104	1.93713	0.0473
	1.96534	0.29001	2.12411	0.05541	2.84891	0.04114	1.94017	0.04763
	1.96843	0.29072	2.12744	0.05561	2.85338	0.04126	1.94321	0.04795
	1.9715	0.29141	2.13072	0.05582	2.85786	0.04136	1.94634	0.04828
	1.97459	0.2921	2.13407	0.05602	2.86226	0.04147	1.94941	0.0486
	1.97778	0.29279	2.13743	0.05624	2.8668	0.04158	1.95251	0.04893
	1.9808	0.29349	2.14077	0.05644	2.87124	0.04169	1.95552	0.04926
	1.98387	0.29415	2.14406	0.05664	2.87569	0.04179	1.95863	0.0496
	1.98697	0.29483	2.14744	0.05683	2.88021	0.0419	1.96175	0.04995
	1.99002	0.29551	2.1507	0.05704	2.88463	0.042	1.96481	0.05032
	1.99311	0.2962	2.15399	0.05722	2.88908	0.04211	1.96787	0.05065
	1.99621	0.29685	2.15735	0.05743	2.89357	0.04221	1.97097	0.05102
	1.99929	0.29751	2.16071	0.05763	2.898	0.04231	1.97403	0.05137
	2.00239	0.29817	2.16403	0.05782	2.90256	0.04243	1.97715	0.05172
	2.00549	0.29887	2.16732	0.05803	2.90692	0.04254	1.98022	0.05206
	2.00859	0.29952	2.17061	0.05822	2.91137	0.04266	1.98332	0.05243
	2.01164	0.30021	2.17398	0.05843	2.91588	0.04278	1.98639	0.05278
	2.01472	0.3009	2.17731	0.05861	2.92034	0.04289	1.98947	0.0531
	2.0178	0.30162	2.18061	0.05882	2.92474	0.043	1.9925	0.05344
	2.02094	0.3023	2.18395	0.059	2.92921	0.04311	1.99557	0.05377
	2.02407	0.30304	2.18728	0.0592	2.93361	0.04322	1.99863	0.05412
	2.02716	0.30373	2.19061	0.05939	2.93814	0.04335	2.00177	0.05446
	2.03026	0.30448	2.1939	0.05957	2.94258	0.04347	2.0048	0.0548
	2.03334	0.30519	2.19723	0.05976	2.94701	0.04358	2.00788	0.05516
	2.0364	0.30594	2.2006	0.05997	2.95155	0.0437	2.01094	0.05552
	2.03951	0.30664	2.20391	0.06015	2.95587	0.04383	2.01406	0.05584
	2.04265	0.30739	2.20725	0.06033	2.96041	0.04395	2.01714	0.05623
	2.04574	0.3081	2.21057	0.06053	2.96485	0.04407	2.02017	0.0566
	2.04879	0.30881	2.21387	0.06074	2.96927	0.0442	2.02326	0.05698
	2.05189	0.30952	2.21719	0.06094	2.97376	0.04434	2.02637	0.05734
	2.05495	0.31025	2.22051	0.06115	2.97825	0.04446	2.02942	0.05771
	2.05802	0.31099	2.22385	0.06134	2.98269	0.04459	2.03248	0.05807
	2.06114	0.3117	2.22715	0.06155	2.98718	0.04472	2.03557	0.05848
	2.06423	0.31242	2.23049	0.06175	2.99163	0.04486	2.03862	0.05882
	2.06731	0.31315	2.23381	0.06194	2.99606	0.04499	2.04173	0.05922
	2.0704	0.31389	2.23712	0.06214	3.00051	0.04513	2.04474	0.05959
	2.07351	0.31462	2.24048	0.06237	3.00492	0.04526	2.04787	0.05998
	2.07661	0.31535	2.24376	0.06258	3.00941	0.0454	2.05094	0.06035
	2.0797	0.31611	2.24712	0.06277	3.01385	0.04554	2.05403	0.06072
	2.08283	0.31687	2.25047	0.06298	3.01831	0.04568	2.05705	0.06108
	2.08588	0.31763	2.25379	0.06319	3.02277	0.04582	2.06016	0.06147
	2.08896	0.3184	2.25709	0.06338	3.02723	0.04597	2.06328	0.06183
	2.09205	0.31918	2.26045	0.06359	3.03167	0.04613	2.06632	0.06221
	2.09515	0.31997	2.26379	0.06378	3.03611	0.04629	2.0694	0.06257
	2.09825	0.32076	2.26709	0.064	3.04064	0.04644	2.07247	0.06297
	2.10139	0.32156	2.27042	0.06419	3.04507	0.04659	2.07556	0.06332
	2.10446	0.32235	2.27378	0.06439	3.04952	0.04675	2.07866	0.06371
	2.10756	0.32316	2.27712	0.06457	3.05403	0.04691	2.08172	0.06408
	2.11074	0.32397	2.28043	0.06478	3.05842	0.04706	2.08475	0.0645
	2.11377	0.32475	2.28376	0.06499	3.06291	0.04721	2.08785	0.06487
	2.11683	0.32556	2.28709	0.0652	3.06739	0.04737	2.09098	0.0653
	2.11994	0.32639	2.29045	0.06542	3.07176	0.04754	2.09406	0.06567
	2.12299	0.32722	2.29379	0.06565	3.07624	0.04768	2.09709	0.06609
	2.1261	0.32804	2.29711	0.06588	3.08075	0.04783	2.10017	0.0665
	2.12922	0.32888	2.30047	0.0661	3.08517	0.04799	2.10321	0.06694
	2.13235	0.32973	2.30382	0.06631	3.08967	0.04815	2.10635	0.06736
	2.13536	0.33058	2.30714	0.06653	3.09412	0.0483	2.10942	0.06779
	2.13848	0.33141	2.31046	0.06676	3.09856	0.04847	2.11251	0.06821
	2.14155	0.33223	2.3138	0.06698	3.10306	0.04861	2.11559	0.06863
	2.14461	0.3331	2.31709	0.06719	3.10751	0.04879	2.11869	0.06905
	2.14772	0.33391	2.32044	0.06742	3.11199	0.04894	2.12177	0.06944
	2.1508	0.33475	2.32371	0.06764	3.11644	0.04909	2.12485	0.06986
	2.15392	0.33558	2.32703	0.06784	3.1209	0.04926	2.12794	0.07029
	2.157	0.33644	2.33038	0.06805	3.12534	0.04943	2.13102	0.07073
	2.16012	0.33726	2.33369	0.06827	3.12985	0.04959	2.13411	0.07112
	2.16321	0.3381	2.33701	0.0685	3.1343	0.04976	2.13719	0.07154
	2.16627	0.33891	2.34033	0.06872	3.13878	0.04992	2.14027	0.07197
	2.16937	0.33976	2.34368	0.06894	3.14315	0.05009	2.14337	0.0724
	2.17245	0.34058	2.34704	0.06916	3.14757	0.05026	2.14645	0.07284
	2.17553	0.34142	2.35035	0.06938	3.15204	0.05042	2.14948	0.07328
	2.17866	0.34223	2.3537	0.0696	3.15655	0.05059	2.15257	0.07373
	2.18168	0.34307	2.35701	0.06982	3.16096	0.05077	2.15562	0.07418
	2.1848	0.34384	2.36029	0.07005	3.16544	0.05093	2.15867	0.07462
	2.18792	0.34463	2.36366	0.07027	3.16985	0.05109	2.16175	0.07506
	2.191	0.3454	2.36703	0.07048	3.17435	0.05126	2.16487	0.0755
	2.19406	0.3462	2.3703	0.07071	3.17885	0.05142	2.16794	0.07595
	2.19715	0.34699	2.3737	0.07094	3.18327	0.05159	2.17103	0.07638
	2.20019	0.34778	2.37694	0.07116	3.18771	0.05175	2.1741	0.07682
	2.20329	0.34856	2.3803	0.07137	3.19214	0.05192	2.17711	0.07723
	2.20641	0.34937	2.38368	0.0716	3.1966	0.05209	2.18022	0.07768
	2.20948	0.35014	2.38697	0.0718	3.20105	0.05227	2.18333	0.07811
	2.2126	0.35093	2.39027	0.07202	3.20549	0.05244	2.18642	0.07856
	2.21569	0.35175	2.39362	0.07223	3.20994	0.05262	2.18948	0.07896
	2.21876	0.35259	2.39691	0.07245	3.21443	0.0528	2.19256	0.07941
	2.22188	0.35343	2.40025	0.07267	3.21891	0.05298	2.19567	0.07986
	2.22496	0.35427	2.40355	0.07289	3.22332	0.05316	2.19871	0.0803
	2.22806	0.35508	2.40687	0.07309	3.22773	0.05335	2.20181	0.08074
	2.23115	0.35592	2.41027	0.07332	3.23219	0.05354	2.20491	0.08122
	2.23431	0.35673	2.41357	0.07354	3.23668	0.05373	2.20795	0.08168
	2.23736	0.35754	2.41688	0.07379	3.24108	0.05392	2.21102	0.08217
	2.24041	0.35834	2.42022	0.07401	3.2455	0.05411	2.21412	0.08264
	2.24352	0.35915	2.42353	0.07427	3.24998	0.05429	2.2172	0.08311
	2.24658	0.35993	2.42691	0.0745	3.2545	0.05448	2.22025	0.08362
	2.2497	0.36073	2.43024	0.07476	3.2589	0.05467	2.2233	0.08412
	2.25279	0.3615	2.43359	0.075	3.26338	0.05485	2.22639	0.08458
	2.25589	0.36231	2.43691	0.07525	3.2678	0.05504	2.2295	0.08512
	2.25898	0.36311	2.44017	0.07549	3.27228	0.05521	2.23259	0.08561
	2.26208	0.36391	2.44355	0.07575	3.27673	0.05537	2.23567	0.08614
	2.26518	0.36468	2.44693	0.076	3.28119	0.05555	2.23875	0.08664
	2.26832	0.36548	2.45022	0.07625	3.28568	0.05572	2.24182	0.08718
	2.27138	0.3663	2.45347	0.07649	3.29016	0.0559	2.24487	0.0877
	2.27451	0.3671	2.45688	0.07675	3.29461	0.05607	2.24796	0.08826
	2.27753	0.3679	2.46024	0.07699	3.29905	0.05625	2.25105	0.08877
	2.28071	0.36869	2.46354	0.07723	3.30349	0.05642	2.25413	0.08931
	2.28378	0.36946	2.46686	0.07748	3.30795	0.05659	2.25719	0.08982
	2.28691	0.37021	2.47019	0.07773	3.31246	0.05676	2.26028	0.09037
	2.29	0.37095	2.47355	0.07797	3.31689	0.05694	2.26338	0.0909
	2.29308	0.37172	2.47687	0.07824	3.32139	0.05712	2.26645	0.09145
	2.29615	0.3725	2.4802	0.07847	3.32582	0.0573	2.26952	0.09196
	2.29924	0.37326	2.48351	0.07872	3.33032	0.05748	2.2726	0.09248
	2.3023	0.37403	2.48689	0.07898	3.33477	0.05765	2.27573	0.09299
	2.30542	0.3748	2.49017	0.07922	3.33922	0.05782	2.27881	0.09351
	2.3085	0.37559	2.49348	0.07948	3.34369	0.058	2.28188	0.09402
	2.3116	0.37633	2.49677	0.07975	3.34817	0.05818	2.28493	0.09455
	2.31468	0.37712	2.50009	0.08001	3.35265	0.05836	2.28798	0.09509
	2.31778	0.3779	2.50348	0.08027	3.35709	0.05853	2.2911	0.09557
	2.32089	0.37875	2.50675	0.08054	3.36161	0.05872	2.29424	0.09609
	2.32392	0.37952	2.51007	0.0808	3.36597	0.05889	2.29727	0.0966
	2.327	0.38033	2.51344	0.08107	3.37048	0.05906	2.30037	0.09713
	2.33015	0.38111	2.51678	0.08135	3.37484	0.05923	2.30342	0.09768
	2.33326	0.38192	2.52008	0.08162	3.37928	0.05941	2.30646	0.09823
	2.33628	0.38271	2.52338	0.08191	3.38381	0.05959	2.30954	0.09879
	2.33942	0.38352	2.52671	0.08219	3.3883	0.05977	2.31265	0.09935
	2.3425	0.38432	2.53004	0.08246	3.39271	0.05994	2.31572	0.09992
	2.34561	0.38515	2.53338	0.08274	3.39713	0.06013	2.31872	0.10049
	2.34874	0.38594	2.53667	0.08302	3.40162	0.06031	2.32188	0.10107
	2.35179	0.38674	2.54002	0.0833	3.40613	0.06049	2.32495	0.10166
	2.35489	0.38753	2.54337	0.08358	3.41052	0.06066	2.328	0.10224
	2.35797	0.38834	2.54668	0.08387	3.41501	0.06085	2.33106	0.10285
	2.36102	0.38914	2.54997	0.08415	3.41941	0.06104	2.33416	0.10341
	2.36413	0.38993	2.55331	0.08444	3.42385	0.06122	2.33725	0.10399
	2.36728	0.39067	2.55664	0.08471	3.42831	0.06141	2.34031	0.10455
	2.37034	0.39144	2.55996	0.08501	3.43279	0.06158	2.34338	0.10513
	2.37339	0.39222	2.56327	0.0853	3.43724	0.06177	2.3465	0.1057
	2.37654	0.39298	2.56663	0.08559	3.44175	0.06193	2.34959	0.10627
	2.37959	0.39372	2.56995	0.08587	3.4461	0.06211	2.3526	0.10685
	2.38268	0.39447	2.57326	0.08615	3.45061	0.06229	2.3557	0.10742
	2.38582	0.3952	2.5766	0.08642	3.45509	0.06246	2.35876	0.10799
	2.38889	0.39595	2.57991	0.0867	3.45959	0.06263	2.36184	0.10857
	2.392	0.39667	2.58325	0.08698	3.464	0.06281	2.36487	0.10915
	2.39504	0.39742	2.58659	0.08726	3.46841	0.06298	2.36796	0.10977
	2.39814	0.39818	2.58993	0.08752	3.47287	0.06315	2.37103	0.11035
	2.40127	0.39896	2.59324	0.0878	3.47732	0.06333	2.37415	0.11095
	2.40436	0.39969	2.59658	0.08806	3.48177	0.0635	2.3772	0.11154
	2.40744	0.40045	2.59993	0.08833	3.48626	0.06367	2.38032	0.11215
	2.41054	0.40121	2.60324	0.08862	3.49077	0.06386	2.38335	0.11275
	2.41366	0.40197	2.60651	0.08891	3.49517	0.06404	2.38645	0.11335
	2.41673	0.40273	2.60984	0.0892	3.49966	0.06423	2.38953	0.11393
	2.41987	0.40352	2.61315	0.08948	3.50411	0.06441	2.39261	0.11453
	2.42294	0.4043	2.61654	0.08976	3.50856	0.0646	2.39569	0.11512
	2.426	0.40507	2.61989	0.09005	3.51304	0.06478	2.39879	0.1157
	2.42911	0.40584	2.6232	0.09035	3.5175	0.06498	2.40185	0.11629
	2.43216	0.40659	2.62653	0.09064	3.52198	0.06516	2.40496	0.11692
	2.4353	0.40736	2.62987	0.09094	3.52649	0.06535	2.40803	0.11752
	2.43841	0.4081	2.63321	0.09125	3.53087	0.06553	2.41108	0.11813
	2.44149	0.40887	2.63652	0.09155	3.53532	0.0657	2.41417	0.11874
	2.44461	0.40962	2.63989	0.09186	3.53984	0.06587	2.4172	0.11939
	2.44766	0.41041	2.64322	0.09217	3.54425	0.06604	2.42029	0.12003
	2.45078	0.41113	2.64655	0.09249	3.54864	0.06621	2.42339	0.12067
	2.45382	0.41189	2.64992	0.09281	3.55316	0.06639	2.42647	0.1213
	2.45693	0.41263	2.65323	0.09314	3.55768	0.06656	2.42956	0.12196
	2.46002	0.41339	2.65654	0.09346	3.56213	0.06674	2.43264	0.12262
	2.46311	0.41413	2.65991	0.09379	3.56659	0.06692	2.43577	0.12326
	2.46619	0.4149	2.66316	0.09412	3.57098	0.0671	2.43881	0.1239
	2.46923	0.41564	2.6665	0.09442	3.57548	0.06728	2.44189	0.12456
	2.47237	0.41639	2.6698	0.09474	3.57995	0.06746	2.44499	0.12522
	2.4755	0.4171	2.6731	0.09506	3.58438	0.06763	2.44814	0.12586
	2.47853	0.4178	2.67644	0.09538	3.58882	0.06781	2.45116	0.1265
	2.48166	0.41851	2.67979	0.0957	3.59336	0.06798	2.45423	0.12713
	2.48473	0.41922	2.68315	0.09601	3.59775	0.06816	2.45735	0.12779
	2.48781	0.41995	2.68646	0.09632	3.60212	0.06832	2.46045	0.12844
	2.49089	0.42065	2.68978	0.09665	3.60661	0.06848	2.46347	0.12908
	2.49398	0.42136	2.69306	0.09696	3.61103	0.06865	2.46658	0.12972
	2.49709	0.42207	2.69641	0.09727	3.61557	0.06882	2.46963	0.13037
	2.50023	0.42276	2.69978	0.09758	3.61997	0.06898	2.47268	0.13101
	2.50331	0.42345	2.70308	0.09788	3.62445	0.06914	2.47578	0.13165
	2.50637	0.42416	2.70641	0.09819	3.62894	0.06933	2.47885	0.13228
	2.50945	0.42489	2.70979	0.09849	3.63338	0.06951	2.48192	0.13294
	2.51252	0.42564	2.71311	0.09882	3.63777	0.06969	2.48499	0.13359
	2.5156	0.42637	2.7164	0.09913	3.6422	0.06987	2.48811	0.13423
	2.51867	0.42709	2.71975	0.09945	3.64671	0.07004	2.49114	0.13487
	2.52177	0.42784	2.72305	0.09975	3.65122	0.07022	2.49418	0.13553
	2.5249	0.42858	2.72644	0.10008	3.65564	0.0704	2.49729	0.1362
	2.52797	0.42936	2.72971	0.10039	3.66009	0.07058	2.50037	0.1369
	2.53105	0.43014	2.73306	0.10072	3.66454	0.07076	2.50347	0.13758
	2.53416	0.43094	2.73636	0.10106	3.66895	0.07095	2.50656	0.13827
	2.53723	0.43172	2.73968	0.10139	3.67344	0.07112	2.50963	0.13896
	2.54037	0.4325	2.74299	0.10172	3.67789	0.07129	2.51275	0.13965
	2.54341	0.43327	2.74636	0.10204	3.68234	0.07146	2.51579	0.14034
	2.5465	0.43407	2.74968	0.10237	3.68679	0.07164	2.51887	0.14105
	2.54966	0.43488	2.75303	0.1027	3.69122	0.07183	2.52197	0.14176
	2.55271	0.4357	2.75635	0.10303	3.69567	0.072	2.52507	0.14244
	2.55577	0.43648	2.75969	0.10335	3.70014	0.07217	2.52813	0.14313
	2.55888	0.43728	2.76295	0.10368	3.7046	0.07234	2.53117	0.14381
	2.56202	0.4381	2.7663	0.10399	3.70904	0.07252	2.53426	0.14452
	2.56511	0.43892	2.76962	0.10431	3.7135	0.07268	2.53728	0.14521
	2.56814	0.43977	2.77299	0.10464	3.71796	0.07285	2.54038	0.14591
	2.57123	0.44062	2.77627	0.10495	3.72241	0.07302	2.54348	0.14661
	2.57436	0.44146	2.77962	0.10526	3.72696	0.07319	2.54656	0.14731
	2.57743	0.44234	2.78294	0.10557	3.73137	0.07336	2.54962	0.14801
	2.58056	0.44318	2.7863	0.10589	3.73578	0.07353	2.5527	0.1487
	2.58363	0.44403	2.78961	0.10619	3.74031	0.0737	2.55578	0.14942
	2.5867	0.44492	2.79295	0.10652	3.74474	0.07389	2.55887	0.15011
	2.58985	0.44579	2.7963	0.10683	3.7492	0.07406	2.56197	0.15081
	2.59294	0.44669	2.79965	0.10715	3.75359	0.07423	2.56507	0.1515
	2.59604	0.44758	2.80299	0.10748	3.75806	0.07441	2.56811	0.15221
	2.59916	0.44845	2.80629	0.1078	3.76253	0.0746	2.57117	0.1529
	2.60224	0.44935	2.8096	0.10811	3.76703	0.07478	2.57427	0.15361
	2.60537	0.45025	2.81296	0.10844	3.77146	0.07496	2.57735	0.15433
	2.60843	0.45112	2.8163	0.10877	3.77595	0.07514	2.58045	0.15504
	2.6115	0.45202	2.81967	0.1091	3.78037	0.07533	2.58354	0.15575
	2.61464	0.45292	2.82295	0.10944	3.78485	0.07551	2.58662	0.15645
	2.61773	0.45381	2.82632	0.10977	3.78933	0.07569	2.58976	0.15717
	2.62075	0.45472	2.82962	0.11011	3.79377	0.07587	2.59282	0.15788
	2.62384	0.45562	2.83291	0.11045	3.79827	0.07605	2.59586	0.15862
	2.62694	0.45654	2.83621	0.11078	3.80274	0.07623	2.5989	0.15935
	2.63004	0.45743	2.83956	0.11111	3.80723	0.07641	2.60201	0.1601
	2.63312	0.45835	2.84292	0.11145	3.81167	0.07659	2.60509	0.16084
	2.63624	0.45927	2.84617	0.1118	3.8161	0.07677	2.60819	0.16158
	2.63936	0.4602	2.84952	0.11213	3.82064	0.07696	2.61129	0.16233
	2.64237	0.46113	2.85289	0.11245	3.82504	0.07714	2.61433	0.16307
	2.64551	0.46207	2.85616	0.11278	3.82944	0.07731	2.61737	0.16386
	2.64861	0.46302	2.85946	0.11312	3.8339	0.07749	2.62045	0.16462
	2.65168	0.46396	2.86281	0.11345	3.83835	0.07766	2.62352	0.16537
	2.65478	0.46489	2.86618	0.11378	3.84276	0.07784	2.6266	0.16612
	2.65788	0.46582	2.86946	0.11411	3.84727	0.07802	2.62967	0.16689
	2.66097	0.46679	2.87279	0.11445	3.85176	0.07819	2.63278	0.16764
	2.66406	0.46774	2.87618	0.11479	3.85617	0.07836	2.63584	0.16842
	2.66716	0.46869	2.87948	0.11512	3.86066	0.07853	2.63894	0.16918
	2.67023	0.46965	2.88273	0.11545	3.86508	0.0787	2.642	0.16994
	2.67334	0.47062	2.88609	0.11579	3.86948	0.07887	2.64508	0.17075
	2.67644	0.47157	2.88941	0.11612	3.87402	0.07904	2.64814	0.17153
	2.67948	0.47252	2.89273	0.11644	3.87847	0.07922	2.65122	0.17229
	2.68259	0.47345	2.89605	0.11678	3.88295	0.07939	2.65431	0.17308
	2.68567	0.47442	2.89936	0.11711	3.88737	0.07957	2.6574	0.17385
	2.68879	0.47537	2.9027	0.11746	3.89188	0.07974	2.66046	0.17464
	2.69185	0.47631	2.90604	0.1178	3.89637	0.07991	2.6635	0.17542
	2.69494	0.47725	2.90938	0.11815	3.90073	0.08009	2.6666	0.17618
	2.69803	0.47823	2.91271	0.11849	3.90523	0.08026	2.66971	0.17695
	2.70117	0.47919	2.91599	0.11886	3.90966	0.08044	2.67275	0.17773
	2.70423	0.48016	2.91934	0.11921	3.91412	0.08061	2.67581	0.17848
	2.70732	0.48113	2.9227	0.11959	3.91856	0.08079	2.67892	0.17924
	2.71047	0.48212	2.92604	0.11995	3.92301	0.08097	2.68193	0.18002
	2.71354	0.48312	2.92933	0.12033	3.92747	0.08115	2.68503	0.1808
	2.71662	0.48412	2.93269	0.12069	3.93192	0.08132	2.68809	0.18159
	2.71974	0.48512	2.93599	0.12107	3.93632	0.0815	2.69119	0.18237
	2.72278	0.48613	2.93936	0.12142	3.94084	0.08169	2.6943	0.18316
	2.72588	0.48715	2.94269	0.12179	3.94531	0.08186	2.69738	0.18398
	2.72897	0.48815	2.94602	0.12218	3.94977	0.08203	2.70042	0.18478
	2.73206	0.48916	2.94927	0.12256	3.95424	0.08222	2.7035	0.18562
	2.7352	0.49016	2.95256	0.12292	3.9587	0.0824	2.70663	0.18645
	2.7383	0.49118	2.95595	0.1233	3.96306	0.08258	2.70967	0.1873
	2.74137	0.49218	2.9593	0.12367	3.96755	0.08275	2.71278	0.18811
	2.74447	0.4932	2.96265	0.12404	3.97205	0.08293	2.71587	0.18896
	2.74756	0.49421	2.96597	0.12442	3.97649	0.0831	2.71894	0.18979
	2.75067	0.49521	2.9693	0.12481	3.98093	0.08328	2.722	0.19063
	2.75374	0.49622	2.97268	0.12518	3.98541	0.08345	2.72505	0.19146
	2.75687	0.49721	2.97595	0.12556	3.98984	0.08363	2.72816	0.1923
	2.75997	0.49819	2.97932	0.12592	3.99436	0.08381	2.73122	0.19311
	2.76307	0.49914	2.98266	0.12629	3.99873	0.08399	2.73431	0.19392
	2.76612	0.50011	2.98601	0.12667	4.00323	0.08415	2.7374	0.19474
	2.76926	0.50107	2.98936	0.12706	4.00773	0.08432	2.74047	0.19557
	2.77231	0.50205	2.99264	0.12743	4.01222	0.08449	2.74356	0.19642
	2.77534	0.503	2.99602	0.1278	4.01671	0.08467	2.74665	0.19724
	2.7785	0.50394	2.99934	0.12816	4.02119	0.08483	2.74971	0.19807
	2.78161	0.50489	3.00261	0.12853	4.02553	0.085	2.75282	0.19893
	2.78466	0.50585	3.00597	0.12889	4.03	0.08517	2.7559	0.19977
	2.78775	0.50679	3.00925	0.12927	4.03455	0.08534	2.75897	0.2006
	2.79081	0.50774	3.01261	0.12964	4.03903	0.08551	2.76208	0.20142
	2.79391	0.50872	3.01592	0.13001	4.04342	0.08568	2.76519	0.20226
	2.79704	0.5097	3.01923	0.13036	4.04792	0.08584	2.76827	0.20309
	2.80011	0.51065	3.02256	0.13072	4.05236	0.08601	2.77131	0.20393
	2.8032	0.51161	3.02587	0.13108	4.05678	0.08617	2.7744	0.20474
	2.80629	0.51257	3.02921	0.13145	4.06116	0.08633	2.77746	0.20559
	2.8094	0.51358	3.0325	0.13182	4.06565	0.0865	2.78055	0.2064
	2.81244	0.51454	3.03584	0.1322	4.07009	0.08667	2.78358	0.20721
	2.81552	0.51552	3.03918	0.13257	4.07453	0.08683	2.78668	0.20802
	2.81863	0.51651	3.04251	0.13295	4.07903	0.08701	2.78977	0.20887
	2.82172	0.51755	3.0459	0.13332	4.08353	0.08717	2.79283	0.20973
	2.82486	0.51853	3.04921	0.13369	4.08791	0.08735	2.7959	0.21059
	2.82789	0.51952	3.05253	0.13406	4.09236	0.08751	2.799	0.21144
	2.83098	0.52053	3.05588	0.13442	4.09685	0.08769	2.80206	0.21228
	2.83407	0.52155	3.05918	0.13479	4.10129	0.08786	2.80508	0.21316
	2.83715	0.52255	3.0625	0.13515	4.10573	0.08803	2.80819	0.21404
	2.84024	0.52354	3.06585	0.13553	4.11017	0.08819	2.81134	0.21494
	2.84333	0.52455	3.06918	0.13587	4.11468	0.08836	2.81435	0.21584
	2.84641	0.52556	3.07245	0.13624	4.11917	0.08852	2.81745	0.21672
	2.84951	0.52657	3.07583	0.1366	4.12351	0.08868	2.82052	0.21761
	2.85259	0.52754	3.07917	0.13696	4.12798	0.08884	2.82363	0.2185
	2.85571	0.52856	3.08245	0.13731	4.13245	0.08901	2.82675	0.21936
	2.8588	0.52955	3.08576	0.13767	4.13689	0.08918	2.82981	0.22026
	2.86189	0.53053	3.08913	0.13804	4.14132	0.08936	2.83286	0.22115
	2.86495	0.53151	3.09243	0.13841	4.14575	0.08952	2.83594	0.22202
	2.86807	0.53249	3.09575	0.13876	4.1502	0.0897	2.83902	0.22287
	2.87116	0.53346	3.09909	0.13912	4.15471	0.08987	2.84207	0.22376
	2.87427	0.5344	3.10242	0.13947	4.15915	0.09003	2.84519	0.22461
	2.87738	0.53537	3.10576	0.13984	4.16363	0.0902	2.84827	0.22551
	2.88044	0.5363	3.10911	0.14019	4.16805	0.09036	2.85129	0.22638
	2.88352	0.53725	3.11243	0.14055	4.17253	0.09052	2.85438	0.22727
	2.88661	0.5382	3.11573	0.14089	4.177	0.09069	2.85747	0.22814
	2.88975	0.53916	3.11907	0.14127	4.18144	0.09086	2.86054	0.22902
	2.89281	0.54011	3.12237	0.14161	4.18591	0.09102	2.86364	0.22988
	2.89592	0.54107	3.12572	0.14198	4.19037	0.09118	2.86676	0.23078
	2.89903	0.54204	3.12908	0.14233	4.19483	0.09136	2.86981	0.23166
	2.90215	0.54302	3.13244	0.1427	4.19931	0.09152	2.87284	0.23256
	2.90524	0.54401	3.13575	0.14307	4.2038	0.09169	2.87591	0.23344
	2.90831	0.54501	3.13912	0.14345	4.20827	0.09187	2.87902	0.23434
	2.91142	0.54604	3.14245	0.14381	4.21265	0.09205	2.88209	0.23522
	2.91451	0.54705	3.14573	0.1442	4.21707	0.09222	2.88515	0.23612
	2.91761	0.54808	3.1491	0.14459	4.22157	0.09239	2.88826	0.23699
	2.92071	0.54907	3.1524	0.14498	4.22597	0.09258	2.89136	0.23789
	2.92385	0.55007	3.15571	0.14534	4.23051	0.09275	2.89444	0.23879
	2.9269	0.55107	3.15907	0.14574	4.23498	0.09294	2.89754	0.2397
	2.93	0.55209	3.16244	0.14612	4.23942	0.09311	2.90057	0.24057
	2.93303	0.55309	3.16568	0.14652	4.24391	0.0933	2.90371	0.24148
	2.93609	0.55411	3.16903	0.14689	4.24835	0.09349	2.90676	0.24237
	2.93924	0.55509	3.17237	0.14728	4.25284	0.09367	2.90984	0.2433
	2.94234	0.55606	3.17567	0.14766	4.25732	0.09384	2.91292	0.2442
	2.94545	0.55704	3.17898	0.14804	4.26179	0.09403	2.91602	0.24511
	2.94849	0.55803	3.18231	0.14841	4.26621	0.09421	2.91905	0.24605
	2.9516	0.55903	3.18565	0.14879	4.27065	0.09438	2.92219	0.24697
	2.95473	0.56005	3.18896	0.14918	4.27519	0.09456	2.92524	0.24787
	2.95779	0.56102	3.19232	0.14955	4.27964	0.09473	2.92832	0.24882
	2.96089	0.56201	3.19564	0.14993	4.28404	0.0949	2.93139	0.24975
	2.96397	0.563	3.19897	0.15031	4.28852	0.09508	2.93445	0.25067
	2.96702	0.56401	3.20226	0.15069	4.29297	0.09525	2.93752	0.25159
	2.97014	0.56502	3.20561	0.15105	4.29737	0.09543	2.94065	0.25252
	2.97326	0.56602	3.20895	0.15142	4.30183	0.09561	2.94368	0.25343
	2.97633	0.56701	3.21228	0.15178	4.30628	0.09579	2.94676	0.25436
	2.97943	0.56798	3.21555	0.15214	4.31074	0.09596	2.9498	0.25528
	2.98247	0.56894	3.21888	0.1525	4.31523	0.09615	2.95295	0.25621
	2.98561	0.56993	3.22227	0.15284	4.31964	0.09634	2.95598	0.25716
	2.98868	0.5709	3.22557	0.15321	4.32409	0.09654	2.95907	0.25805
	2.99182	0.57188	3.22884	0.15356	4.32853	0.09673	2.96215	0.25897
	2.99487	0.57281	3.23219	0.15392	4.33299	0.09693	2.9652	0.2599
	2.99795	0.57377	3.23548	0.15425	4.33748	0.09712	2.96828	0.26083
	3.00101	0.5747	3.23881	0.15461	4.34199	0.09732	2.97135	0.26174
	3.00413	0.57567	3.24213	0.15496	4.34639	0.09751	2.97449	0.26267
	3.0072	0.57662	3.24548	0.15532	4.35089	0.09771	2.97755	0.2636
	3.01033	0.57763	3.24882	0.15567	4.35539	0.09791	2.98062	0.26451
	3.01345	0.5786	3.25216	0.15603	4.35977	0.09811	2.9837	0.26541
	3.01651	0.57962	3.25548	0.1564	4.36419	0.0983	2.98676	0.26634
	3.01961	0.58063	3.25879	0.15676	4.36874	0.09849	2.98982	0.26726
	3.0227	0.58165	3.26214	0.15713	4.3732	0.09867	2.99287	0.26821
	3.0258	0.58269	3.26546	0.15748	4.37761	0.09887	2.99592	0.26912
	3.0289	0.5837	3.26879	0.15784	4.38211	0.09905	2.99902	0.27006
	3.032	0.58473	3.27216	0.1582	4.38655	0.09925	3.00214	0.27096
	3.03514	0.58578	3.27545	0.15857	4.39093	0.09946	3.00518	0.27195
	3.03822	0.58682	3.27878	0.15892	4.39543	0.09965	3.00824	0.27287
	3.04125	0.58784	3.2821	0.1593	4.39991	0.09985	3.01135	0.27382
	3.04434	0.5889	3.2854	0.15965	4.40433	0.10004	3.01441	0.27476
	3.04747	0.58991	3.28875	0.16002	4.40879	0.10024	3.01751	0.27572
	3.05056	0.59092	3.29212	0.16037	4.41322	0.10043	3.02058	0.27666
	3.0536	0.59193	3.29543	0.16073	4.41769	0.10062	3.02363	0.27763
	3.05675	0.59294	3.29874	0.16108	4.42215	0.10082	3.02675	0.27857
	3.0599	0.59396	3.3021	0.16145	4.42668	0.10101	3.02983	0.27955
	3.06294	0.59497	3.30541	0.16182	4.43112	0.1012	3.03287	0.2805
	3.06599	0.59597	3.30875	0.16218	4.43553	0.10138	3.03595	0.28145
	3.0691	0.59698	3.31205	0.16255	4.44	0.10157	3.03905	0.28238
	3.07225	0.598	3.31544	0.16289	4.44443	0.10175	3.04217	0.28336
	3.07531	0.59899	3.31874	0.16325	4.44893	0.10194	3.04519	0.2843
	3.07843	0.59996	3.32209	0.16361	4.45344	0.10213	3.04826	0.28526
	3.08153	0.60099	3.32543	0.16396	4.45786	0.10231	3.05137	0.28618
	3.08464	0.602	3.32878	0.16431	4.4623	0.10251	3.05443	0.28712
	3.0877	0.60305	3.33212	0.16466	4.46684	0.1027	3.05756	0.28805
	3.09075	0.60407	3.33546	0.165	4.47132	0.10288	3.06063	0.28898
	3.09384	0.6051	3.33879	0.16534	4.47575	0.10306	3.06369	0.28988
	3.09692	0.60612	3.34205	0.16569	4.48018	0.10326	3.0668	0.29081
	3.10005	0.60716	3.34538	0.166	4.48461	0.10345	3.06986	0.29174
	3.10311	0.60817	3.34871	0.16635	4.48904	0.10364	3.07293	0.29267
	3.10622	0.60923	3.35205	0.16669	4.49355	0.10383	3.07606	0.29357
	3.10933	0.61029	3.35536	0.16702	4.49805	0.10403	3.07914	0.29448
	3.11244	0.61138	3.35868	0.16735	4.5024	0.10423	3.08225	0.29539
	3.11547	0.61244	3.362	0.1677	4.50688	0.10443	3.08531	0.29631
	3.11854	0.6135	3.36533	0.16804	4.51134	0.10462	3.08833	0.2972
	3.12165	0.61455	3.36864	0.1684	4.51578	0.10483	3.09148	0.29812
	3.12476	0.61561	3.37194	0.16873	4.52019	0.10504	3.09456	0.29904
	3.12786	0.61666	3.3753	0.16909	4.52467	0.10526	3.09761	0.29996
	3.13093	0.61773	3.37865	0.16943	4.52915	0.10546	3.10067	0.30087
	3.13401	0.61877	3.38195	0.16979	4.53362	0.10568	3.10373	0.30179
	3.13708	0.61985	3.38531	0.17014	4.53807	0.10589	3.10679	0.30271
	3.14016	0.62092	3.38862	0.17049	4.5425	0.1061	3.10988	0.30363
	3.14325	0.62198	3.39198	0.17085	4.54697	0.10631	3.11298	0.30456
	3.14634	0.62303	3.39531	0.17118	4.5514	0.10653	3.11607	0.30548
	3.14944	0.62413	3.39863	0.17153	4.55589	0.10673	3.11913	0.30642
	3.15251	0.62519	3.40195	0.17186	4.56036	0.10694	3.12217	0.30736
	3.15559	0.62631	3.40527	0.1722	4.56482	0.10714	3.12529	0.30829
	3.15874	0.62737	3.40857	0.17255	4.56923	0.10734	3.12833	0.3092
	3.16182	0.62847	3.41189	0.17291	4.57368	0.10754	3.13143	0.31011
	3.1649	0.62957	3.41525	0.17325	4.57821	0.10774	3.13452	0.31103
	3.16801	0.63066	3.41859	0.1736	4.58262	0.10793	3.13763	0.31195
	3.17107	0.63169	3.4219	0.17396	4.587	0.10813	3.1407	0.31287
	3.17419	0.63275	3.42523	0.17432	4.59147	0.10832	3.14379	0.31379
	3.17731	0.63379	3.42855	0.1747	4.59589	0.10852	3.14683	0.3147
	3.18038	0.63483	3.43186	0.17507	4.60035	0.10872	3.14993	0.3156
	3.18344	0.63584	3.43525	0.17546	4.60482	0.10892	3.15299	0.31649
	3.18653	0.63687	3.43857	0.17584	4.60923	0.10911	3.15606	0.31741
	3.18969	0.6379	3.4419	0.17624	4.61376	0.10932	3.15914	0.31832
	3.19274	0.63895	3.44518	0.17663	4.6182	0.10951	3.16222	0.31925
	3.19581	0.63998	3.44849	0.17703	4.62265	0.10972	3.16527	0.32017
	3.1989	0.64103	3.45187	0.17742	4.62704	0.10992	3.16838	0.32113
	3.20197	0.64212	3.45518	0.17783	4.63156	0.11012	3.17142	0.32204
	3.20511	0.64319	3.45849	0.17825	4.63603	0.11033	3.17452	0.32298
	3.20821	0.64426	3.46183	0.17865	4.64046	0.11052	3.17764	0.32391
	3.21133	0.64536	3.46524	0.17909	4.645	0.11072	3.1807	0.32488
	3.21439	0.64649	3.46853	0.17949	4.64945	0.11092	3.18371	0.32582
	3.21748	0.6476	3.47186	0.17993	4.65388	0.11112	3.18688	0.3268
	3.22059	0.64871	3.47515	0.18032	4.65832	0.11133	3.18997	0.32777
	3.2237	0.6498	3.47853	0.18075	4.66276	0.11154	3.193	0.32874
	3.22678	0.65091	3.48184	0.18116	4.66722	0.11174	3.19611	0.3297
	3.2299	0.65202	3.48517	0.18159	4.67167	0.11195	3.19914	0.33068
	3.23303	0.65313	3.48853	0.18199	4.67615	0.11215	3.20221	0.33164
	3.23608	0.65424	3.49186	0.1824	4.68058	0.11236	3.20533	0.33264
	3.2392	0.65535	3.49518	0.1828	4.68509	0.11257	3.2084	0.3336
	3.24226	0.65642	3.49854	0.18317	4.6895	0.11278	3.21148	0.33461
	3.24537	0.65753	3.50183	0.18358	4.69398	0.11298	3.21461	0.33558
	3.24841	0.6586	3.50516	0.18397	4.69841	0.11319	3.21767	0.33659
	3.2515	0.6597	3.50846	0.18437	4.70294	0.11339	3.22074	0.33755
	3.25459	0.66078	3.51177	0.18477	4.70739	0.11359	3.22383	0.33854
	3.25766	0.66188	3.51511	0.18517	4.71186	0.11379	3.22691	0.33949
	3.26076	0.66293	3.51848	0.18556	4.71635	0.11399	3.23	0.34045
	3.2639	0.664	3.52174	0.18596	4.72083	0.11418	3.23306	0.34143
	3.26697	0.66504	3.52508	0.18637	4.72531	0.11438	3.23615	0.34242
	3.27006	0.66613	3.52842	0.18677	4.72972	0.11457	3.23925	0.34337
	3.27313	0.66719	3.53176	0.18718	4.73419	0.11477	3.24229	0.34432
	3.27621	0.66825	3.53504	0.18757	4.7386	0.11497	3.24542	0.34525
	3.27932	0.66932	3.53837	0.18797	4.74305	0.11517	3.24851	0.34618
	3.28244	0.67041	3.54174	0.18836	4.74752	0.11536	3.2515	0.3471
	3.28552	0.67147	3.54502	0.18873	4.75199	0.11556	3.25459	0.34804
	3.28862	0.67257	3.54836	0.18913	4.75644	0.11575	3.25771	0.34896
	3.29172	0.67365	3.55167	0.18952	4.76085	0.11595	3.26075	0.3499
	3.29481	0.67477	3.555	0.18992	4.76532	0.11615	3.26379	0.35082
	3.29787	0.67587	3.55836	0.19029	4.76982	0.11636	3.26689	0.35173
	3.30099	0.67699	3.56172	0.19069	4.7742	0.11657	3.26994	0.35266
	3.30408	0.6781	3.56498	0.19108	4.77864	0.11678	3.27307	0.35358
	3.3072	0.67926	3.5683	0.19148	4.78315	0.11696	3.27617	0.35451
	3.31023	0.68038	3.57161	0.19189	4.78762	0.11717	3.27921	0.35542
	3.31334	0.68153	3.57494	0.19231	4.79202	0.11737	3.28228	0.35633
	3.31644	0.68265	3.57827	0.19273	4.79654	0.11758	3.28533	0.35725
	3.3195	0.6838	3.58161	0.19314	4.80096	0.11778	3.28843	0.35818
	3.32259	0.68493	3.58494	0.19357	4.80544	0.11798	3.2915	0.35909
	3.32572	0.68607	3.58822	0.19398	4.80995	0.11818	3.29458	0.36003
	3.32883	0.68721	3.59159	0.19441	4.81437	0.11837	3.29766	0.36094
	3.3319	0.68835	3.59491	0.19483	4.81881	0.11856	3.30076	0.36186
	3.33499	0.68947	3.59822	0.19525	4.82324	0.11876	3.30382	0.36279
	3.33811	0.69061	3.60158	0.19566	4.82771	0.11896	3.30686	0.36371
	3.34113	0.69175	3.60487	0.19606	4.83217	0.11915	3.30996	0.36463
	3.34425	0.6929	3.60821	0.19647	4.83666	0.11934	3.31301	0.36557
	3.34734	0.69404	3.6116	0.19687	4.84109	0.11954	3.31609	0.36648
	3.35045	0.69519	3.6149	0.19727	4.8455	0.11973	3.31915	0.36742
	3.35352	0.69632	3.61819	0.19767	4.85	0.11994	3.32224	0.36831
	3.35662	0.69746	3.62149	0.19806	4.85443	0.12012	3.32533	0.3692
	3.35973	0.69861	3.62488	0.19845	4.85886	0.12032	3.3284	0.37009
	3.36281	0.69974	3.6282	0.19884	4.86341	0.12051	3.33145	0.371
	3.36589	0.70088	3.6315	0.19923	4.86784	0.12072	3.33459	0.37186
	3.36901	0.70196	3.63482	0.19962	4.87228	0.12091	3.33764	0.37274
	3.37213	0.70306	3.63819	0.20001	4.8767	0.1211	3.34071	0.3736
	3.37525	0.70413	3.64148	0.2004	4.88116	0.1213	3.34378	0.37445
	3.37832	0.70521	3.64484	0.20079	4.88566	0.12151	3.3469	0.37527
	3.38142	0.70627	3.64815	0.20116	4.89014	0.1217	3.34995	0.37611
	3.38446	0.70736	3.6515	0.20154	4.89456	0.1219	3.35306	0.37693
	3.38754	0.70843	3.65486	0.20191	4.89903	0.1221	3.35611	0.37777
	3.39069	0.70952	3.65819	0.2023	4.90356	0.12232	3.35918	0.37859
	3.39381	0.71059	3.66149	0.20267	4.90795	0.12252	3.36227	0.3794
	3.3969	0.71169	3.66485	0.20306	4.91246	0.12273	3.36538	0.38022
	3.40001	0.71279	3.66819	0.20343	4.9169	0.12295	3.36845	0.38101
	3.40307	0.71392	3.67157	0.20381	4.92145	0.12317	3.37155	0.3818
	3.40611	0.71506	3.67487	0.20418	4.92586	0.12336	3.37462	0.3826
	3.40922	0.71623	3.67818	0.20457	4.93026	0.12357	3.37769	0.38342
	3.41231	0.71739	3.68154	0.20494	4.93476	0.12379	3.3808	0.38425
	3.41539	0.71857	3.68486	0.20533	4.93921	0.124	3.38382	0.38506
	3.41844	0.71972	3.68814	0.20572	4.94367	0.12421	3.38692	0.38588
	3.42158	0.72091	3.6915	0.20611	4.94818	0.12441	3.39009	0.38668
	3.42472	0.72209	3.69478	0.20648	4.95254	0.12461	3.39316	0.3875
	3.42775	0.72328	3.69814	0.20687	4.95704	0.12481	3.3962	0.38829
	3.43081	0.72446	3.70145	0.20725	4.96146	0.12501	3.39929	0.38911
	3.43393	0.72566	3.70475	0.20764	4.96591	0.1252	3.40236	0.38993
	3.43703	0.72684	3.70817	0.20801	4.97037	0.12542	3.40547	0.39073
	3.4401	0.72803	3.7114	0.20838	4.97484	0.12561	3.4085	0.3915
	3.44317	0.72919	3.71478	0.20876	4.97924	0.1258	3.41155	0.39228
	3.44632	0.73037	3.71809	0.20913	4.98367	0.126	3.41466	0.39302
	3.4494	0.73153	3.7214	0.20949	4.98814	0.1262	3.41772	0.39377
	3.45247	0.73271	3.72474	0.20987	4.99265	0.1264	3.42083	0.39453
	3.45555	0.73387	3.72806	0.21024	4.99701	0.1266	3.42385	0.39527
	3.45862	0.73505	3.73144	0.21061	5.0015	0.1268	3.42699	0.39601
	3.46173	0.7362	3.73476	0.21097	5.00599	0.12698	3.43007	0.39675
	3.46479	0.7374	3.73809	0.21133	5.01042	0.12717	3.43314	0.39747
	3.46783	0.73856	3.74137	0.21169	5.01491	0.12734	3.43622	0.3982
	3.47094	0.73975	3.7447	0.21206	5.0194	0.12752	3.43927	0.39895
	3.47405	0.74091	3.74801	0.21241	5.02384	0.12771	3.44233	0.3997
	3.47716	0.74212	3.75132	0.21276	5.0283	0.12788	3.44544	0.40046
	3.48028	0.74327	3.75467	0.21311	5.03276	0.12805	3.44852	0.4012
	3.48334	0.74446	3.75803	0.21346	5.03717	0.1282	3.4516	0.40196
	3.48644	0.74565	3.76133	0.21382	5.04161	0.12838	3.4547	0.40271
	3.48952	0.74686	3.76466	0.21417	5.04605	0.12855	3.45774	0.40344
	3.49263	0.74805	3.76796	0.21454	5.05048	0.12874	3.46078	0.4042
	3.49574	0.74925	3.77135	0.2149	5.05492	0.12891	3.46387	0.40496
	3.49884	0.75047	3.77468	0.21529	5.05937	0.12911	3.46701	0.40572
	3.50191	0.7517	3.77799	0.21565	5.06388	0.12929	3.47005	0.40645
	3.50504	0.75297	3.78128	0.21603	5.06828	0.12947	3.47313	0.4072
	3.50811	0.75426	3.78468	0.21641	5.07279	0.12964	3.4762	0.40796
	3.5112	0.75557	3.78798	0.2168	5.07727	0.12984	3.47927	0.40873
	3.51425	0.75688	3.79131	0.21717	5.08168	0.13002	3.48234	0.40951
	3.51732	0.7582	3.79466	0.21755	5.08617	0.13021	3.4854	0.4103
	3.52045	0.75955	3.79794	0.21793	5.09057	0.13039	3.48852	0.41112
	3.52355	0.76093	3.80126	0.21832	5.09503	0.13058	3.49159	0.41192
	3.52666	0.76232	3.80461	0.21869	5.09954	0.13076	3.49468	0.4127
	3.52973	0.76368	3.80793	0.21906	5.10396	0.13095	3.49775	0.41352
	3.53285	0.76507	3.81129	0.21943	5.10842	0.13113	3.50083	0.41436
	3.53596	0.76644	3.81465	0.21982	5.11288	0.13132	3.50389	0.41519
	3.53904	0.7678	3.81797	0.22019	5.11742	0.1315	3.50701	0.416
	3.54213	0.7692	3.82129	0.22056	5.12182	0.1317	3.5101	0.41683
	3.54527	0.77057	3.82463	0.22093	5.1262	0.13188	3.51319	0.41764
	3.54837	0.77196	3.82797	0.22131	5.13066	0.13207	3.51623	0.41847
	3.55146	0.7733	3.83128	0.22167	5.1352	0.13226	3.51932	0.41931
	3.55454	0.77465	3.83461	0.22204	5.13963	0.13245	3.5224	0.42017
	3.55767	0.77597	3.83795	0.22242	5.14412	0.13263	3.52552	0.42107
	3.56078	0.77732	3.84129	0.22282	5.14853	0.13281	3.52852	0.42196
	3.5638	0.77864	3.84458	0.2232	5.15299	0.133	3.53163	0.42288
	3.5669	0.77997	3.84796	0.22358	5.15754	0.1332	3.53476	0.42381
	3.56997	0.78129	3.85125	0.22396	5.16197	0.13339	3.53782	0.42474
	3.57308	0.78262	3.85453	0.22436	5.16638	0.13356	3.54086	0.42573
	3.57614	0.78394	3.85789	0.22475	5.17089	0.13374	3.54395	0.42675
	3.57924	0.78528	3.86123	0.22515	5.17536	0.13392	3.54702	0.42778
	3.58235	0.7866	3.86453	0.22556	5.17985	0.1341	3.55016	0.42881
	3.5854	0.78798	3.86787	0.22596	5.1843	0.13429	3.55323	0.42987
	3.58852	0.78937	3.87116	0.22633	5.18873	0.13447	3.55631	0.43093
	3.59158	0.7908	3.87452	0.22673	5.1932	0.13466	3.55939	0.432
	3.59464	0.79219	3.87786	0.22712	5.19768	0.13484	3.56249	0.43308
	3.59777	0.79365	3.88114	0.22751	5.20209	0.13503	3.56552	0.43419
	3.60087	0.79509	3.88445	0.2279	5.20653	0.13522	3.56857	0.43534
	3.604	0.79656	3.8878	0.2283	5.21098	0.13543	3.57163	0.43651
	3.6071	0.79802	3.89114	0.22868	5.21543	0.13564	3.57476	0.43766
	3.61021	0.79953	3.89445	0.22909	5.21987	0.13585	3.57782	0.43885
	3.61328	0.80102	3.89773	0.22947	5.22434	0.13606	3.58088	0.44004
	3.61634	0.8025	3.90109	0.22987	5.2289	0.13625	3.58397	0.44125
	3.61943	0.80397	3.90442	0.23027	5.23324	0.13647	3.58707	0.44248
	3.62258	0.80545	3.90777	0.23067	5.23774	0.13667	3.59013	0.44373
	3.62565	0.80692	3.91106	0.23106	5.2422	0.13688	3.59314	0.44498
	3.62871	0.80841	3.91437	0.23147	5.2466	0.13709	3.59626	0.44623
	3.63183	0.80989	3.91773	0.23187	5.25111	0.13731	3.59936	0.44748
	3.63492	0.81139	3.92103	0.23228	5.25557	0.1375	3.60245	0.44875
	3.63794	0.8129	3.92435	0.23268	5.26002	0.1377	3.60549	0.45003
	3.64106	0.8144	3.92765	0.23308	5.26452	0.1379	3.60857	0.45128
	3.64418	0.8159	3.931	0.23348	5.26896	0.13809	3.61163	0.45255
	3.64725	0.81745	3.93434	0.23388	5.27339	0.13829	3.61472	0.45382
	3.65034	0.81897	3.93764	0.23429	5.27784	0.13849	3.61778	0.4551
	3.65344	0.82049	3.94099	0.23469	5.28228	0.13869	3.62088	0.45639
	3.65655	0.82201	3.94432	0.23509	5.28678	0.13889	3.62393	0.45766
	3.65964	0.82354	3.94765	0.23549	5.29121	0.13907	3.62701	0.45896
	3.66276	0.82505	3.95095	0.23587	5.29566	0.13927	3.63008	0.46027
	3.66584	0.82658	3.9543	0.23627	5.30013	0.13947	3.63316	0.46157
	3.66889	0.82809	3.95762	0.23666	5.30454	0.13969	3.63625	0.46287
	3.672	0.8296	3.96098	0.23705	5.30896	0.13988	3.63933	0.46417
	3.67509	0.83111	3.96436	0.23744	5.31347	0.14008	3.64239	0.46548
	3.67821	0.83262	3.96763	0.23782	5.31798	0.14028	3.64549	0.46679
	3.68131	0.83414	3.97095	0.23821	5.3224	0.14049	3.64857	0.46809
	3.68441	0.83566	3.97431	0.23858	5.32685	0.14068	3.65166	0.46937
	3.6875	0.83718	3.97765	0.23897	5.33133	0.14088	3.65475	0.47071
	3.69064	0.8387	3.98096	0.23934	5.3358	0.14109	3.65778	0.47201
	3.69372	0.84023	3.9843	0.23973	5.34021	0.1413	3.66086	0.47333
	3.69675	0.84179	3.98761	0.24011	5.34471	0.1415	3.66399	0.47463
	3.69985	0.84335	3.99097	0.2405	5.34907	0.1417	3.66707	0.47596
	3.70295	0.84493	3.99429	0.24087	5.35358	0.14191	3.67011	0.47729
	3.70603	0.84652	3.99761	0.24127	5.35805	0.14213	3.67319	0.47864
	3.70919	0.84807	4.00099	0.24165	5.36248	0.14232	3.67622	0.47998
	3.7123	0.84964	4.00432	0.24206	5.36703	0.14253	3.67936	0.48137
	3.71529	0.85122	4.00767	0.24247	5.37148	0.14275	3.68245	0.48273
	3.7184	0.85283	4.01097	0.24288	5.37591	0.14296	3.68554	0.4841
	3.72149	0.85444	4.01434	0.24329	5.38038	0.14315	3.68861	0.4855
	3.72456	0.85605	4.01763	0.24372	5.38486	0.14335	3.6917	0.48692
	3.72766	0.85763	4.02096	0.24412	5.38937	0.14355	3.69477	0.4883
	3.73077	0.85923	4.02424	0.24456	5.39378	0.14376	3.69785	0.48971
	3.73385	0.86081	4.02758	0.24498	5.39823	0.14395	3.70096	0.49111
	3.73693	0.8624	4.03095	0.24542	5.40272	0.14415	3.70401	0.49252
	3.74005	0.86398	4.03426	0.24584	5.4072	0.14435	3.70712	0.49393
	3.74312	0.86559	4.03759	0.24626	5.41159	0.14455	3.71022	0.49533
	3.7462	0.86717	4.04086	0.24668	5.41611	0.14475	3.71327	0.49672
	3.7493	0.86872	4.04426	0.24713	5.42053	0.14496	3.71635	0.49812
	3.7524	0.87026	4.04762	0.24756	5.42491	0.14516	3.71945	0.49949
	3.7555	0.87184	4.05086	0.24801	5.42938	0.14536	3.72249	0.50086
	3.75859	0.87336	4.05422	0.24844	5.43388	0.14556	3.72557	0.50227
	3.76164	0.8749	4.05753	0.24889	5.43832	0.14575	3.72862	0.50365
	3.76474	0.87641	4.06086	0.24932	5.44275	0.14595	3.73171	0.50501
	3.76785	0.87794	4.06418	0.24976	5.4472	0.14614	3.73477	0.50641
	3.77093	0.87947	4.0675	0.25019	5.45169	0.14634	3.73787	0.50776
	3.77397	0.88099	4.07083	0.25064	5.45615	0.14654	3.74094	0.50913
	3.7771	0.88252	4.07419	0.25108	5.46059	0.14673	3.74402	0.51049
	3.78015	0.88411	4.07745	0.2515	5.46505	0.14693	3.74711	0.51188
	3.78321	0.88567	4.0808	0.25193	5.46948	0.14713	3.75012	0.51325
	3.78632	0.88724	4.08416	0.25236	5.47392	0.14732	3.75323	0.51462
	3.78942	0.88882	4.0875	0.25279	5.47836	0.14752	3.75634	0.51597
	3.79256	0.89041	4.09079	0.25323	5.48282	0.14773	3.75941	0.51734
	3.79565	0.89202	4.09413	0.25366	5.4873	0.14794	3.76248	0.51872
	3.79872	0.89365	4.09743	0.25411	5.49179	0.14814	3.76556	0.52009
	3.80178	0.89527	4.10076	0.25455	5.49625	0.14835	3.76868	0.52147
	3.80488	0.89688	4.10407	0.25499	5.50062	0.14856	3.77173	0.52286
	3.808	0.89849	4.10742	0.25544	5.50506	0.14878	3.77481	0.52425
	3.8111	0.90008	4.1108	0.2559	5.50957	0.14898	3.7779	0.52561
	3.81421	0.90168	4.11408	0.25636	5.51402	0.14919	3.78097	0.52698
	3.81731	0.90325	4.11742	0.25683	5.51844	0.14939	3.78403	0.52838
	3.82037	0.90486	4.12076	0.25729	5.52285	0.14961	3.78712	0.52976
	3.82345	0.90645	4.1241	0.25777	5.52734	0.1498	3.7902	0.53114
	3.82654	0.90805	4.1274	0.25823	5.5318	0.15	3.79326	0.5325
	3.82963	0.90966	4.13073	0.25869	5.53623	0.15021	3.79635	0.53387
	3.83276	0.91128	4.1341	0.25916	5.5407	0.15041	3.79943	0.53527
	3.83584	0.91292	4.13745	0.25962	5.54517	0.15059	3.80252	0.53662
	3.83891	0.91456	4.14071	0.26008	5.54966	0.15079	3.8056	0.53799
	3.84202	0.91621	4.14407	0.26053	5.55406	0.15097	3.80864	0.53937
	3.84511	0.91785	4.14741	0.261	5.55853	0.15116	3.81176	0.54075
	3.84822	0.91953	4.15074	0.26147	5.563	0.15134	3.81479	0.54212
	3.8513	0.92118	4.154	0.26192	5.56746	0.15152	3.81786	0.54351
	3.85443	0.92284	4.15741	0.26237	5.57195	0.1517	3.82095	0.54488
	3.8575	0.92449	4.16077	0.26284	5.57637	0.15188	3.82406	0.5463
	3.86063	0.92612	4.16404	0.2633	5.58082	0.15206	3.82713	0.54767
	3.86373	0.92776	4.16739	0.26376	5.5853	0.15224	3.8302	0.54907
	3.86684	0.92938	4.17068	0.26422	5.58979	0.15242	3.83327	0.55047
	3.86995	0.93099	4.17408	0.26469	5.59422	0.1526	3.83638	0.55186
	3.87302	0.93261	4.17741	0.26516	5.59871	0.15279	3.83942	0.55324
	3.87613	0.93424	4.18074	0.26562	5.60316	0.15299	3.84252	0.55464
	3.87917	0.93585	4.18403	0.26606	5.60766	0.15319	3.84562	0.55598
	3.88225	0.93747	4.1874	0.26654	5.61213	0.15339	3.84872	0.55734
	3.88535	0.93912	4.19071	0.26699	5.61655	0.15359	3.85183	0.55869
	3.88846	0.94078	4.194	0.26746	5.62108	0.1538	3.85493	0.56004
	3.89153	0.94241	4.19731	0.26792	5.62552	0.154	3.85795	0.56138
	3.89462	0.94405	4.20063	0.26839	5.62998	0.15422	3.861	0.56272
	3.89769	0.94574	4.20399	0.26886	5.63445	0.15442	3.86411	0.56403
	3.90083	0.94743	4.20728	0.26932	5.6389	0.15463	3.86724	0.56542
	3.90387	0.94913	4.21065	0.26977	5.64333	0.15484	3.87028	0.56673
	3.90694	0.95085	4.21395	0.27024	5.64782	0.15505	3.8734	0.5681
	3.91008	0.95257	4.21731	0.27071	5.65214	0.15525	3.87645	0.56946
	3.91319	0.9543	4.22061	0.27117	5.65662	0.15546	3.87952	0.57086
	3.91621	0.95603	4.22388	0.27163	5.66113	0.15567	3.88257	0.57223
	3.91938	0.95777	4.22722	0.2721	5.66555	0.15589	3.88564	0.57364
	3.92242	0.95953	4.23057	0.27255	5.67004	0.1561	3.88875	0.57502
	3.92553	0.96125	4.23391	0.27302	5.67447	0.15632	3.89175	0.57642
	3.9287	0.96298	4.23721	0.27349	5.67899	0.15654	3.89485	0.5778
	3.93172	0.96472	4.24055	0.27399	5.68343	0.15675	3.898	0.5792
	3.93482	0.96648	4.24384	0.27447	5.68784	0.15695	3.90102	0.58058
	3.93789	0.96823	4.2472	0.27496	5.69233	0.15716	3.90404	0.58198
	3.94098	0.96996	4.2505	0.27543	5.69677	0.15738	3.90718	0.58336
	3.94407	0.97172	4.25386	0.27592	5.70123	0.15759	3.91026	0.58474
	3.94718	0.97346	4.25717	0.27642	5.70566	0.15781	3.91333	0.58609
	3.95028	0.9752	4.26047	0.27693	5.71013	0.15803	3.91639	0.58745
	3.95334	0.97694	4.26377	0.27742	5.71459	0.15824	3.9195	0.58882
	3.95643	0.97873	4.26715	0.27791	5.71911	0.15844	3.92262	0.59021
	3.95955	0.98049	4.27048	0.2784	5.72343	0.15865	3.92562	0.59161
	3.96262	0.98223	4.27382	0.27887	5.72792	0.15886	3.9287	0.59299
	3.96575	0.98396	4.27711	0.27935	5.73243	0.15908	3.93179	0.59438
	3.96884	0.98568	4.28045	0.27982	5.7369	0.15928	3.93485	0.59577
	3.97191	0.98746	4.28377	0.28032	5.74133	0.15949	3.9379	0.59715
	3.97498	0.9892	4.28713	0.28079	5.74574	0.15968	3.94097	0.59853
	3.97808	0.99096	4.29043	0.28125	5.75018	0.15989	3.94401	0.59995
	3.98122	0.99272	4.29375	0.28171	5.75466	0.16009	3.94714	0.60131
	3.98429	0.99451	4.29713	0.28218	5.75909	0.16029	3.9502	0.60268
	3.98738	0.99628	4.30046	0.28265	5.76354	0.1605	3.95332	0.60405
	3.99046	0.99806	4.30379	0.28313	5.76808	0.16071	3.95636	0.60541
	3.99361	0.99989	4.30707	0.28362	5.7725	0.16093	3.95945	0.60677
	3.99667	1.00171	4.31039	0.28412	5.777	0.16115	3.96253	0.60813
	3.99978	1.00356	4.31371	0.2846	5.78146	0.16136	3.96561	0.60949
	4.00287	1.00541	4.31706	0.28509	5.78588	0.16158	3.96869	0.61086
	4.00597	1.0073	4.32043	0.28559	5.79034	0.1618	3.97176	0.61221
	4.00905	1.00919	4.32374	0.28609	5.79482	0.16202	3.97488	0.61359
	4.01214	1.01112	4.32704	0.2866	5.79931	0.16224	3.97796	0.61497
	4.01523	1.01301	4.33041	0.2871	5.80377	0.16247	3.98103	0.61638
	4.01834	1.01493	4.33375	0.2876	5.80821	0.16269	3.98411	0.61775
	4.02143	1.01687	4.33707	0.28811	5.81269	0.16292	3.98716	0.61915
	4.02456	1.0188	4.34042	0.28861	5.81717	0.16314	3.9902	0.62053
	4.02763	1.02072	4.34374	0.28911	5.8216	0.16337	3.9933	0.62193
	4.0307	1.02267	4.34707	0.28961	5.82595	0.16359	3.9964	0.62331
	4.03376	1.02459	4.35042	0.29011	5.83047	0.16383	3.99948	0.62471
	4.03688	1.02652	4.35373	0.2906	5.83504	0.16405	4.00257	0.62611
	4.03996	1.02844	4.35709	0.29109	5.83944	0.16429	4.00563	0.62748
	4.04307	1.03038	4.36044	0.29157	5.84387	0.16451	4.00875	0.62886
	4.0461	1.03232	4.36371	0.29206	5.84835	0.16474	4.01182	0.63024
	4.0492	1.03426	4.36701	0.29253	5.85281	0.16496	4.0149	0.63159
	4.05231	1.03616	4.37033	0.29299	5.85727	0.16518	4.018	0.63297
	4.05543	1.03808	4.37364	0.29344	5.86175	0.1654	4.0211	0.63434
	4.05845	1.03999	4.377	0.29389	5.86618	0.16563	4.02416	0.63572
	4.0616	1.04191	4.38035	0.29435	5.87066	0.16585	4.02727	0.63707
	4.0647	1.04381	4.38367	0.2948	5.87513	0.16609	4.03039	0.63844
	4.06776	1.04572	4.387	0.29526	5.87949	0.16632	4.03345	0.63974
	4.07084	1.04761	4.39031	0.29572	5.88394	0.16654	4.03648	0.64109
	4.07392	1.04949	4.3936	0.29618	5.8884	0.16678	4.03957	0.64238
	4.077	1.05137	4.39694	0.29666	5.8929	0.16702	4.04266	0.64372
	4.08013	1.05327	4.40032	0.29713	5.89734	0.16727	4.04575	0.64501
	4.08326	1.05518	4.40362	0.2976	5.90175	0.16752	4.04879	0.64632
	4.0863	1.05711	4.40692	0.29809	5.90625	0.16776	4.05185	0.64759
	4.08939	1.05905	4.41029	0.29856	5.91075	0.168	4.05492	0.6489
	4.09245	1.061	4.41366	0.29904	5.91517	0.16824	4.05801	0.6502
	4.09554	1.06297	4.41692	0.29951	5.91954	0.16848	4.06107	0.65151
	4.09862	1.06497	4.42028	0.29997	5.92405	0.16872	4.06416	0.65282
	4.10171	1.06696	4.42357	0.30044	5.92852	0.16898	4.06721	0.65413
	4.10483	1.06897	4.42691	0.30089	5.933	0.16923	4.07027	0.65547
	4.1079	1.071	4.43023	0.30134	5.93739	0.16948	4.07339	0.65681
	4.111	1.07303	4.43357	0.30181	5.94184	0.16972	4.07647	0.65816
	4.11408	1.07507	4.43688	0.30228	5.94631	0.16996	4.0796	0.6595
	4.11715	1.07713	4.44023	0.30274	5.95079	0.17022	4.08266	0.66086
	4.12029	1.07916	4.44353	0.30321	5.9552	0.17048	4.08575	0.6622
	4.12338	1.08119	4.44688	0.30368	5.95968	0.17073	4.08879	0.66353
	4.12644	1.08322	4.45022	0.30416	5.96415	0.17099	4.09186	0.66486
	4.12958	1.08523	4.45358	0.30463	5.96858	0.17125	4.09495	0.66618
	4.13265	1.08724	4.45688	0.3051	5.97299	0.1715	4.09804	0.66752
	4.1357	1.08928	4.46021	0.30559	5.97749	0.17175	4.10112	0.66883
	4.13883	1.09129	4.4635	0.30608	5.98198	0.172	4.10419	0.67015
	4.14195	1.0933	4.4668	0.30656	5.98639	0.17225	4.10727	0.67148
	4.14505	1.0953	4.47016	0.30704	5.9909	0.1725	4.11033	0.6728
	4.14807	1.09727	4.47351	0.30753	5.99531	0.17276	4.11338	0.67412
	4.1512	1.09926	4.47683	0.30803	5.99977	0.17299	4.11652	0.67545
	4.1543	1.10125	4.48013	0.30852	6.00424	0.17325	4.11957	0.67679
	4.15735	1.10325	4.48347	0.30901	6.00872	0.17349	4.12263	0.67813
	4.16048	1.10523	4.48685	0.3095	6.01311	0.17374	4.1257	0.67949
	4.1636	1.10724	4.49012	0.31	6.01758	0.17399	4.12877	0.68082
	4.16666	1.10924	4.49349	0.31049	6.02209	0.17424	4.1319	0.68215
	4.1698	1.11124	4.49683	0.31098	6.02652	0.17448	4.13499	0.68349
	4.17288	1.11326	4.50018	0.31146	6.03095	0.17474	4.13808	0.68482
	4.17596	1.11527	4.50354	0.31194	6.03537	0.17498	4.14108	0.68616
	4.17908	1.11728	4.50685	0.31242	6.03982	0.17524	4.14419	0.68748
	4.18219	1.1193	4.51014	0.3129	6.04436	0.17549	4.14727	0.68878
	4.18529	1.12131	4.51344	0.31338	6.0488	0.17574	4.15034	0.69011
	4.18837	1.12332	4.51684	0.31387	6.0533	0.176	4.15347	0.69142
	4.19145	1.12534	4.52019	0.31435	6.05778	0.17625	4.15654	0.69275
	4.19457	1.12736	4.52348	0.31483	6.06222	0.1765	4.15963	0.69407
	4.19766	1.12936	4.52686	0.31532	6.06663	0.17676	4.16274	0.6954
	4.20068	1.13137	4.53013	0.31582	6.0711	0.17701	4.16587	0.6967
	4.20378	1.13337	4.53345	0.31631	6.07562	0.17728	4.16887	0.69803
	4.20689	1.13542	4.53675	0.31683	6.08007	0.17753	4.17196	0.69934
	4.20997	1.13744	4.5401	0.31732	6.08457	0.1778	4.17506	0.7007
	4.21305	1.13948	4.54342	0.31783	6.089	0.17805	4.17809	0.70205
	4.21617	1.14151	4.54672	0.31833	6.09346	0.17833	4.1812	0.70342
	4.21935	1.14356	4.55005	0.31883	6.09794	0.17859	4.18431	0.70476
	4.22234	1.14558	4.55342	0.31935	6.10239	0.17886	4.18734	0.70611
	4.22544	1.14764	4.55673	0.31985	6.10677	0.17911	4.1904	0.70746
	4.22852	1.14969	4.56001	0.32034	6.11123	0.17938	4.19346	0.70884
	4.23161	1.15178	4.56339	0.32085	6.11569	0.17965	4.19652	0.7102
	4.23469	1.15382	4.5667	0.32135	6.1201	0.17991	4.1996	0.71157
	4.23782	1.15587	4.56999	0.32186	6.1246	0.18017	4.20268	0.71291
	4.24094	1.1579	4.57328	0.32235	6.12909	0.18043	4.20578	0.71427
	4.24403	1.15993	4.57669	0.32285	6.13352	0.18069	4.20887	0.7156
	4.24711	1.16195	4.58001	0.32334	6.13796	0.18095	4.21193	0.71694
	4.25017	1.16397	4.58334	0.32383	6.14243	0.1812	4.215	0.71829
	4.25326	1.16597	4.58664	0.32431	6.14684	0.18146	4.2181	0.71964
	4.25634	1.16795	4.58993	0.32483	6.15132	0.18173	4.22115	0.72097
	4.25945	1.16992	4.59326	0.32534	6.15583	0.18199	4.22424	0.72231
	4.26253	1.17188	4.59657	0.32585	6.16029	0.18225	4.22733	0.72363
	4.26562	1.17384	4.59988	0.32634	6.16468	0.18251	4.23039	0.72497
	4.26872	1.17583	4.6032	0.32684	6.16923	0.18277	4.23347	0.7263
	4.2718	1.17782	4.60656	0.32734	6.17368	0.18302	4.23653	0.72762
	4.2749	1.17982	4.60989	0.32787	6.17808	0.18328	4.23963	0.72895
	4.27799	1.18184	4.61324	0.32837	6.18261	0.18354	4.24274	0.73026
	4.28111	1.1839	4.61655	0.32889	6.18699	0.18379	4.24574	0.73156
	4.28416	1.18597	4.61986	0.3294	6.19148	0.18405	4.24881	0.73287
	4.28725	1.18804	4.62321	0.32991	6.1959	0.18432	4.25192	0.73419
	4.29038	1.19011	4.62656	0.3304	6.20034	0.18459	4.25493	0.73552
	4.2935	1.1922	4.62985	0.3309	6.20477	0.18486	4.25803	0.73685
	4.29656	1.19427	4.63323	0.33141	6.20925	0.18513	4.26109	0.73815
	4.29968	1.19636	4.63653	0.33192	6.21369	0.1854	4.26418	0.73946
	4.30272	1.19847	4.63987	0.33243	6.21821	0.18567	4.2673	0.74078
	4.30581	1.20059	4.64318	0.33294	6.22268	0.18595	4.27037	0.7421
	4.30892	1.20268	4.64652	0.33345	6.22716	0.18623	4.27343	0.74344
	4.312	1.20477	4.64983	0.33397	6.23158	0.18652	4.27649	0.74477
	4.31513	1.20684	4.65312	0.33449	6.23602	0.18679	4.27961	0.7461
	4.31826	1.20892	4.6565	0.33502	6.24042	0.18707	4.28266	0.74744
	4.32133	1.21101	4.65981	0.33555	6.24494	0.18734	4.28578	0.74874
	4.32441	1.2131	4.66315	0.33608	6.24936	0.18762	4.28889	0.75004
	4.3275	1.21524	4.66648	0.33662	6.25383	0.18788	4.29193	0.75136
	4.3306	1.21734	4.66983	0.33716	6.2583	0.18816	4.295	0.7527
	4.33369	1.21945	4.67321	0.3377	6.26274	0.18843	4.29808	0.75402
	4.33681	1.22156	4.67648	0.33823	6.26721	0.1887	4.30114	0.75535
	4.3399	1.22368	4.67984	0.33876	6.27171	0.18895	4.30425	0.75669
	4.34302	1.22574	4.68318	0.33928	6.27609	0.18922	4.30733	0.75802
	4.34609	1.22784	4.68652	0.3398	6.28057	0.18948	4.3104	0.75934
	4.3492	1.22991	4.68985	0.34032	6.28508	0.18975	4.31349	0.76067
	4.35227	1.23202	4.69317	0.34083	6.2896	0.19001	4.31658	0.762
	4.35531	1.23408	4.69654	0.34133	6.29404	0.19027	4.31964	0.76335
	4.35842	1.23613	4.69988	0.34182	6.29849	0.19054	4.32269	0.76465
	4.36153	1.23818	4.70315	0.3423	6.3029	0.19081	4.32581	0.76597
	4.3646	1.24025	4.70649	0.3428	6.30734	0.19107	4.32891	0.76726
	4.36772	1.24227	4.7098	0.3433	6.31188	0.19133	4.33198	0.76854
	4.37074	1.24434	4.71312	0.34382	6.31633	0.19159	4.33508	0.7698
	4.37384	1.24643	4.71646	0.34432	6.32076	0.19186	4.33815	0.77105
	4.37698	1.24851	4.71972	0.34483	6.32528	0.19213	4.34127	0.7723
	4.38006	1.25058	4.72309	0.34533	6.32973	0.19239	4.34435	0.77354
	4.38313	1.25265	4.7264	0.34585	6.33413	0.19267	4.34742	0.77475
	4.38621	1.25472	4.72974	0.34637	6.33853	0.19294	4.35046	0.77598
	4.3893	1.25683	4.73306	0.34688	6.34298	0.19321	4.35355	0.77719
	4.39239	1.25895	4.73637	0.34739	6.34746	0.19349	4.35661	0.77841
	4.39546	1.26105	4.73969	0.34793	6.35187	0.19377	4.35972	0.77963
	4.39856	1.2632	4.74305	0.34844	6.35638	0.19406	4.3628	0.78088
	4.40166	1.26535	4.74642	0.34897	6.36086	0.19434	4.36584	0.78209
	4.40479	1.26748	4.74972	0.34948	6.36522	0.19462	4.3689	0.78336
	4.40783	1.26965	4.75304	0.35002	6.36967	0.1949	4.372	0.78463
	4.41091	1.27181	4.7564	0.35055	6.37417	0.19519	4.37507	0.78589
	4.41403	1.27402	4.75971	0.35108	6.37862	0.19547	4.37811	0.78718
	4.41709	1.27619	4.76302	0.35161	6.38305	0.19576	4.38122	0.78847
	4.42018	1.2784	4.76638	0.35215	6.3875	0.19604	4.38433	0.78977
	4.42324	1.28058	4.76971	0.35269	6.39204	0.19633	4.38735	0.79106
	4.42635	1.28279	4.77301	0.35323	6.39645	0.19661	4.39046	0.79232
	4.42944	1.28493	4.77636	0.35374	6.40087	0.19689	4.39355	0.79359
	4.43253	1.2871	4.77969	0.35428	6.40536	0.19717	4.3966	0.79486
	4.43563	1.28925	4.78295	0.35483	6.40977	0.19745	4.39975	0.79612
	4.43875	1.2914	4.78629	0.35537	6.41421	0.19774	4.40281	0.79735
	4.44184	1.29352	4.78964	0.35589	6.41865	0.19802	4.40589	0.79861
	4.44491	1.29563	4.79297	0.35645	6.42307	0.19829	4.40895	0.79987
	4.448	1.29773	4.7963	0.35699	6.42754	0.19855	4.41201	0.80111
	4.45107	1.2998	4.79961	0.35753	6.43206	0.1988	4.41507	0.80234
	4.45419	1.30186	4.80296	0.35806	6.43651	0.19907	4.41817	0.80357
	4.45732	1.30393	4.8063	0.3586	6.44099	0.19932	4.42127	0.8048
	4.46034	1.30601	4.80964	0.35915	6.44537	0.19958	4.42431	0.80604
	4.46345	1.30808	4.81297	0.35967	6.44987	0.19983	4.42739	0.80727
	4.46657	1.31017	4.81626	0.3602	6.45431	0.20009	4.43048	0.80851
	4.46969	1.31223	4.81962	0.36073	6.45878	0.20035	4.43355	0.80973
	4.47275	1.31435	4.82291	0.36127	6.46324	0.2006	4.43663	0.81094
	4.47586	1.31646	4.82623	0.36179	6.46773	0.20087	4.43975	0.81214
	4.47897	1.31861	4.82962	0.36231	6.47216	0.20114	4.4428	0.81337
	4.48209	1.32077	4.83296	0.36284	6.47666	0.20141	4.44587	0.81458
	4.48517	1.32294	4.83628	0.36337	6.48108	0.20166	4.44892	0.81581
	4.48824	1.3251	4.83967	0.36391	6.48555	0.20193	4.45203	0.81704
	4.49138	1.32731	4.84298	0.36446	6.48993	0.2022	4.4551	0.81828
	4.49449	1.32949	4.84627	0.36501	6.49437	0.20247	4.45819	0.81952
	4.49755	1.33169	4.84961	0.36557	6.49891	0.20273	4.46126	0.82075
	4.50068	1.33386	4.85293	0.36612	6.50337	0.203	4.46436	0.822
	4.50379	1.33605	4.85626	0.36669	6.5078	0.20326	4.46745	0.82325
	4.50683	1.33824	4.85961	0.36724	6.5123	0.20354	4.47053	0.82448
	4.50993	1.34043	4.86294	0.36781	6.51677	0.20381	4.47358	0.82572
	4.51296	1.3426	4.86625	0.36837	6.5213	0.2041	4.4767	0.82697
	4.51606	1.34478	4.86956	0.36895	6.52568	0.20437	4.47977	0.82823
	4.51919	1.34695	4.87289	0.36949	6.53015	0.20466	4.48283	0.82947
	4.52227	1.3491	4.87618	0.37006	6.53465	0.20494	4.48592	0.83072
	4.52536	1.35127	4.87952	0.37063	6.53916	0.20523	4.48904	0.83197
	4.52843	1.35345	4.88284	0.37119	6.54359	0.20551	4.49206	0.83322
	4.53155	1.35563	4.88616	0.37175	6.54803	0.20579	4.49521	0.83447
	4.53465	1.35781	4.88949	0.37232	6.55256	0.20606	4.49826	0.83571
	4.53775	1.35998	4.89284	0.37288	6.55699	0.20633	4.50135	0.83697
	4.54084	1.36217	4.89619	0.37346	6.5614	0.20658	4.50441	0.83822
	4.5439	1.36432	4.8995	0.37402	6.56585	0.20686	4.50746	0.83946
	4.54696	1.36654	4.90279	0.37461	6.57027	0.20712	4.51053	0.84069
	4.55007	1.36868	4.90614	0.37518	6.57471	0.20739	4.51363	0.84193
	4.55321	1.37084	4.90947	0.37575	6.5792	0.20765	4.51667	0.84316
	4.55627	1.37299	4.91277	0.3763	6.58361	0.20792	4.51976	0.84437
	4.55941	1.37514	4.91609	0.37687	6.58806	0.20818	4.5228	0.84558
	4.56242	1.37725	4.91943	0.37745	6.59249	0.20844	4.52595	0.8468
	4.56552	1.37939	4.92278	0.378	6.597	0.20871	4.529	0.848
	4.56866	1.38148	4.9261	0.37856	6.60147	0.20898	4.53207	0.8492
	4.57175	1.38359	4.92935	0.37913	6.60586	0.20925	4.53517	0.85038
	4.57482	1.38571	4.9327	0.37971	6.61031	0.20952	4.53822	0.85155
	4.5779	1.38779	4.93602	0.38028	6.61481	0.20979	4.54131	0.85275
	4.58099	1.38989	4.93932	0.38087	6.61932	0.21005	4.54436	0.85391
	4.58405	1.39204	4.94267	0.38146	6.62377	0.21032	4.54747	0.85508
	4.58715	1.39417	4.94599	0.38208	6.62824	0.21059	4.55054	0.85625
	4.59028	1.39634	4.94935	0.38269	6.6327	0.21087	4.55362	0.85742
	4.59338	1.39854	4.95269	0.3833	6.63712	0.21114	4.55669	0.85857
	4.59645	1.40079	4.956	0.38393	6.64158	0.21141	4.55976	0.85976
	4.59951	1.40306	4.95929	0.38457	6.64612	0.21169	4.56282	0.86096
	4.60265	1.40531	4.96262	0.3852	6.65057	0.21195	4.56589	0.86217
	4.60574	1.40758	4.966	0.38582	6.65497	0.21222	4.56897	0.86337
	4.60885	1.40987	4.96932	0.38646	6.65942	0.21249	4.57202	0.86458
	4.61194	1.41219	4.97268	0.38708	6.66385	0.21276	4.57512	0.86578
	4.61505	1.41448	4.97601	0.38771	6.66827	0.21304	4.57819	0.867
	4.61818	1.41677	4.9793	0.38833	6.67272	0.21331	4.58127	0.86821
	4.62119	1.41905	4.98261	0.38894	6.67723	0.21358	4.58435	0.86944
	4.62434	1.42133	4.98593	0.38957	6.68169	0.21386	4.58743	0.87068
	4.62741	1.42359	4.98928	0.3902	6.6861	0.21413	4.59052	0.87191
	4.63051	1.42582	4.99262	0.39083	6.69056	0.21442	4.59359	0.87311
	4.63353	1.42806	4.99595	0.39145	6.69509	0.2147	4.59664	0.87432
	4.63668	1.43028	4.99926	0.39209	6.6995	0.21497	4.59978	0.87552
	4.63982	1.43249	5.00262	0.39273	6.70398	0.21524	4.60282	0.87671
	4.64288	1.43468	5.00594	0.39336	6.70845	0.21553	4.60587	0.87792
	4.64598	1.43688	5.00928	0.394	6.71283	0.2158	4.60898	0.8791
	4.64908	1.4391	5.01257	0.39463	6.71732	0.21608	4.6121	0.88034
	4.65218	1.44128	5.01596	0.39528	6.72179	0.21636	4.61517	0.88153
	4.65526	1.44344	5.01926	0.39589	6.72623	0.21663	4.61821	0.88273
	4.65836	1.44559	5.02263	0.39651	6.73075	0.2169	4.62128	0.88392
	4.66149	1.44776	5.02596	0.39712	6.73522	0.21717	4.62439	0.88512
	4.66455	1.44991	5.0293	0.39773	6.73971	0.21745	4.62746	0.88629
	4.66764	1.45207	5.03266	0.39831	6.74418	0.21773	4.63054	0.88749
	4.6707	1.45424	5.03596	0.3989	6.74861	0.21802	4.63362	0.88868
	4.67375	1.45644	5.03932	0.39951	6.75306	0.21829	4.63669	0.88988
	4.67687	1.4586	5.04258	0.40011	6.7575	0.21859	4.6398	0.89105
	4.67999	1.46078	5.04587	0.40072	6.76193	0.21887	4.6429	0.89221
	4.68305	1.46293	5.04921	0.40131	6.76638	0.21915	4.64596	0.89337
	4.68615	1.46515	5.05259	0.40192	6.77091	0.21943	4.64905	0.89455
	4.68925	1.46736	5.05592	0.40254	6.77536	0.21973	4.65213	0.89569
	4.69236	1.46961	5.05922	0.40315	6.77973	0.22001	4.65523	0.89685
	4.6954	1.4718	5.06249	0.40377	6.78422	0.2203	4.65834	0.89802
	4.69848	1.47406	5.06589	0.40442	6.78865	0.22058	4.66135	0.89919
	4.7016	1.4763	5.06917	0.40506	6.79307	0.22087	4.66448	0.90036
	4.7047	1.47857	5.07246	0.40572	6.79758	0.22115	4.66757	0.90152
	4.70779	1.4808	5.07583	0.40635	6.80205	0.22142	4.6706	0.90267
	4.71085	1.48305	5.0792	0.40702	6.80646	0.22171	4.67368	0.90385
	4.71394	1.48534	5.08246	0.40767	6.81093	0.22199	4.67673	0.90499
	4.71702	1.48764	5.08583	0.40832	6.81545	0.22227	4.67982	0.90615
	4.72012	1.48991	5.08915	0.40897	6.81988	0.22255	4.68289	0.9073
	4.72318	1.4922	5.09248	0.40962	6.82427	0.22283	4.68598	0.90849
	4.72629	1.49452	5.09588	0.41027	6.82873	0.22311	4.68908	0.90964
	4.72939	1.49685	5.09916	0.41091	6.83322	0.22339	4.69216	0.91081
	4.73247	1.49914	5.10248	0.41154	6.83767	0.22367	4.69516	0.91196
	4.73555	1.50148	5.1058	0.41217	6.84216	0.22395	4.6983	0.91312
	4.73869	1.50377	5.10912	0.41279	6.84656	0.22423	4.70132	0.91429
	4.74177	1.50606	5.11246	0.41343	6.85099	0.22448	4.70445	0.91545
	4.74482	1.50835	5.11576	0.41407	6.8555	0.22475	4.70751	0.91662
	4.74795	1.51063	5.1191	0.41472	6.85995	0.22502	4.71061	0.9178
	4.75103	1.51286	5.1224	0.41535	6.86434	0.2253	4.71369	0.91894
	4.75409	1.51511	5.12578	0.41599	6.86878	0.22557	4.71679	0.92009
	4.75722	1.51734	5.1291	0.41661	6.87319	0.22585	4.71986	0.92121
	4.76034	1.51955	5.1324	0.41724	6.87765	0.22612	4.72293	0.92233
	4.76337	1.52176	5.13577	0.41786	6.88213	0.2264	4.72598	0.92345
	4.76648	1.52395	5.13908	0.41851	6.88659	0.22667	4.7291	0.92457
	4.7696	1.52616	5.1424	0.41915	6.89109	0.22696	4.73213	0.92567
	4.77268	1.52837	5.14571	0.41978	6.89556	0.22725	4.73524	0.92678
	4.77575	1.53057	5.14903	0.42041	6.89998	0.22755	4.73828	0.92787
	4.77884	1.53277	5.15239	0.42104	6.90441	0.22784	4.74136	0.92894
	4.78193	1.53499	5.1557	0.42167	6.90888	0.22813	4.74443	0.93006
	4.78506	1.53724	5.159	0.42231	6.91339	0.22842	4.74754	0.93116
	4.78815	1.53948	5.16237	0.42297	6.91784	0.22871	4.75062	0.93228
	4.79124	1.54174	5.16573	0.42364	6.92234	0.22901	4.75371	0.9334
	4.79433	1.54403	5.16902	0.42429	6.92678	0.22929	4.75674	0.93453
	4.79743	1.54632	5.17243	0.42496	6.93122	0.2296	4.75984	0.93568
	4.80051	1.54864	5.17572	0.42561	6.9356	0.22989	4.76294	0.93681
	4.80363	1.55097	5.17905	0.42628	6.94007	0.23019	4.76601	0.93796
	4.80674	1.55327	5.18239	0.42692	6.94452	0.23048	4.76914	0.9391
	4.80985	1.55558	5.18566	0.4276	6.94902	0.23078	4.77215	0.94026
	4.81295	1.55791	5.18904	0.42827	6.95347	0.23107	4.77522	0.9414
	4.81605	1.56023	5.19238	0.42894	6.95794	0.23136	4.77834	0.94252
	4.81912	1.56256	5.19568	0.42962	6.96244	0.23166	4.78142	0.94366
	4.8222	1.56486	5.19907	0.4303	6.96685	0.23196	4.7845	0.94477
	4.82533	1.56717	5.20235	0.43097	6.97136	0.23226	4.78762	0.94588
	4.82837	1.56947	5.20567	0.43165	6.97577	0.23255	4.79067	0.94699
	4.83147	1.57177	5.209	0.43231	6.98029	0.23284	4.79373	0.94813
	4.83454	1.57407	5.21235	0.43297	6.98472	0.23314	4.79683	0.94923
	4.83761	1.57641	5.21565	0.43365	6.98924	0.23343	4.79991	0.95035
	4.84071	1.57873	5.21899	0.43432	6.99369	0.23372	4.80299	0.95142
	4.84378	1.58106	5.22226	0.43499	6.99819	0.23401	4.80609	0.95252
	4.84688	1.58337	5.22558	0.43566	7.00266	0.2343	4.80916	0.95362
	4.85002	1.58571	5.22894	0.43633	7.00707	0.23458	4.81227	0.95475
	4.85309	1.58805	5.23229	0.43699	7.01156	0.23488	4.81535	0.95584
	4.85614	1.59038	5.23556	0.43764	7.01594	0.23515	4.81841	0.95694
	4.85924	1.59271	5.23891	0.43829	7.02038	0.23545	4.82152	0.95803
	4.86236	1.59508	5.24228	0.43895	7.02484	0.23573	4.82452	0.95911
	4.86546	1.5974	5.24557	0.43961	7.02933	0.23601	4.82762	0.96017
	4.86854	1.59976	5.24886	0.44025	7.03376	0.23629	4.83069	0.96126
	4.87166	1.60212	5.25222	0.44089	7.03823	0.23658	4.83377	0.96234
	4.87476	1.6045	5.25553	0.44154	7.04263	0.23687	4.83684	0.96343
	4.8778	1.60686	5.25887	0.44219	7.04715	0.23717	4.83989	0.96449
	4.88094	1.60923	5.26222	0.44283	7.05156	0.23746	4.84294	0.96555
	4.88399	1.61158	5.26553	0.44346	7.05595	0.23776	4.84609	0.96657
	4.8871	1.61398	5.26885	0.44412	7.06049	0.23805	4.84916	0.96764
	4.89019	1.61635	5.27214	0.44478	7.06495	0.23835	4.85219	0.96865
	4.89328	1.61874	5.27549	0.44546	7.06934	0.23864	4.8553	0.96971
	4.89636	1.62117	5.27878	0.44613	7.07383	0.23895	4.85837	0.97076
	4.89948	1.62359	5.28212	0.44682	7.07832	0.23926	4.86144	0.97184
	4.90251	1.62601	5.28546	0.4475	7.08277	0.23958	4.86448	0.97287
	4.90564	1.62846	5.28875	0.4482	7.08729	0.23988	4.86759	0.97395
	4.90875	1.63089	5.2921	0.44889	7.09174	0.24018	4.87068	0.97501
	4.91185	1.63337	5.29543	0.4496	7.09617	0.24049	4.87378	0.9761
	4.91492	1.63586	5.29877	0.4503	7.10058	0.24079	4.87682	0.97718
	4.91803	1.63834	5.30211	0.45102	7.10503	0.24109	4.87986	0.97829
	4.92109	1.64083	5.30539	0.45171	7.1095	0.24139	4.88295	0.97938
	4.92417	1.64329	5.30873	0.45242	7.11397	0.24169	4.88603	0.98048
	4.92726	1.64576	5.31211	0.45313	7.11841	0.24198	4.8891	0.98155
	4.93039	1.64823	5.31543	0.45384	7.12284	0.24228	4.89218	0.98264
	4.93347	1.65068	5.31871	0.45455	7.12737	0.24257	4.89526	0.98373
	4.93653	1.65313	5.32205	0.45526	7.13176	0.24286	4.89833	0.98483
	4.93967	1.65558	5.32543	0.45597	7.13623	0.24317	4.90138	0.98591
	4.94277	1.65799	5.32876	0.45669	7.14078	0.24347	4.90447	0.987
	4.94582	1.66038	5.33202	0.4574	7.14519	0.24377	4.90757	0.98806
	4.94895	1.66277	5.33535	0.45811	7.14964	0.24407	4.91064	0.98913
	4.95206	1.66514	5.33868	0.45882	7.15406	0.24438	4.91372	0.99019
	4.95515	1.66753	5.342	0.45953	7.15847	0.24468	4.91678	0.99125
	4.95826	1.6699	5.34539	0.46024	7.16302	0.24498	4.91988	0.99229
	4.9614	1.67227	5.3487	0.46096	7.16745	0.24529	4.92294	0.99331
	4.96443	1.67468	5.35205	0.46166	7.17187	0.2456	4.92606	0.99434
	4.96751	1.67708	5.35539	0.46236	7.17635	0.2459	4.92914	0.99535
	4.97065	1.67948	5.3587	0.46306	7.18091	0.2462	4.93221	0.99636
	4.97375	1.68188	5.36206	0.46378	7.18533	0.2465	4.93527	0.99736
	4.97683	1.68433	5.36537	0.4645	7.1898	0.24681	4.93837	0.9984
	4.97997	1.68677	5.36871	0.46521	7.19422	0.24713	4.94144	0.99941
	4.98301	1.68924	5.37208	0.46593	7.19869	0.24744	4.94457	1.00042
	4.98607	1.6917	5.37537	0.46665	7.20319	0.24775	4.94764	1.00143
	4.98915	1.6942	5.37871	0.46736	7.20759	0.24806	4.95071	1.00249
	4.99223	1.69669	5.38207	0.46807	7.21209	0.24837	4.95381	1.00352
	4.99533	1.69917	5.38539	0.46879	7.21655	0.24867	4.95687	1.00457
	4.99837	1.70164	5.38868	0.46954	7.221	0.24898	4.95997	1.00562
	5.0015	1.70413	5.39201	0.47026	7.22547	0.2493	4.96307	1.00667
	5.00463	1.70661	5.3953	0.47099	7.22986	0.24961	4.96616	1.00771
	5.00769	1.70908	5.39866	0.47171	7.23437	0.24991	4.96923	1.00876
	5.01077	1.71156	5.40195	0.47246	7.2388	0.25022	4.97232	1.00979
	5.01389	1.71406	5.40527	0.47319	7.24328	0.25053	4.97539	1.01087
	5.01696	1.71656	5.40868	0.47393	7.24771	0.25084	4.97847	1.01191
	5.02004	1.719	5.41195	0.47467	7.25221	0.25115	4.98152	1.01297
	5.02311	1.72147	5.41529	0.47542	7.25659	0.25147	4.98454	1.01401
	5.02627	1.72395	5.41862	0.47618	7.26104	0.25178	4.98764	1.01506
	5.02933	1.72641	5.4219	0.47692	7.26549	0.25209	4.99073	1.01609
	5.03236	1.7289	5.42525	0.47766	7.26999	0.2524	4.99386	1.01717
	5.03548	1.73138	5.4286	0.47841	7.27441	0.2527	4.99689	1.0182
	5.03856	1.73386	5.43196	0.47915	7.27889	0.25301	4.99997	1.01926
	5.04164	1.73632	5.43528	0.47989	7.28335	0.25331	5.00308	1.02029
	5.04471	1.73879	5.4386	0.48062	7.28776	0.25361	5.00615	1.02135
	5.0478	1.74126	5.44191	0.48136	7.29222	0.25391	5.00921	1.02238
	5.05085	1.74375	5.44521	0.4821	7.2967	0.25421	5.0123	1.02344
	5.054	1.74621	5.44854	0.48282	7.30111	0.25451	5.01534	1.02447
	5.05708	1.74867	5.45188	0.48355	7.30564	0.25481	5.01842	1.02551
	5.06022	1.75115	5.45521	0.48429	7.3101	0.25511	5.02153	1.02653
	5.06326	1.75361	5.45851	0.48503	7.31454	0.2554	5.02458	1.02757
	5.0664	1.75606	5.46185	0.48577	7.31897	0.25572	5.0277	1.0286
	5.06946	1.75853	5.46519	0.48648	7.32341	0.25603	5.03076	1.02964
	5.07257	1.76101	5.46854	0.4872	7.32783	0.25634	5.03381	1.03064
	5.07566	1.76349	5.47182	0.48795	7.33227	0.25666	5.03691	1.03165
	5.07878	1.76597	5.47521	0.48869	7.3367	0.25697	5.04004	1.03264
	5.08185	1.76847	5.4785	0.48944	7.34123	0.25729	5.04307	1.03364
	5.08497	1.77098	5.48179	0.49019	7.34563	0.25761	5.04612	1.03461
	5.08805	1.77353	5.48514	0.49092	7.3501	0.25794	5.0492	1.03562
	5.09114	1.77606	5.48853	0.49165	7.35459	0.25826	5.05228	1.0366
	5.09421	1.77861	5.49185	0.49239	7.35898	0.25858	5.05536	1.03758
	5.09727	1.7812	5.49523	0.49314	7.36352	0.2589	5.05843	1.03858
	5.1004	1.78381	5.49843	0.4939	7.36792	0.25921	5.06156	1.03958
	5.10349	1.7864	5.50177	0.49466	7.37241	0.25952	5.06459	1.04062
	5.10656	1.78901	5.50513	0.49541	7.37693	0.25982	5.06767	1.04166
	5.10967	1.79159	5.50846	0.49617	7.38131	0.26014	5.07075	1.04272
	5.11278	1.79422	5.51183	0.49693	7.38573	0.26045	5.07385	1.04379
	5.11594	1.79684	5.51515	0.49769	7.39019	0.26076	5.07693	1.04486
	5.11896	1.79942	5.51846	0.49846	7.3947	0.26107	5.08003	1.04592
	5.12208	1.80201	5.5218	0.49923	7.39916	0.26138	5.08313	1.047
	5.1252	1.80463	5.52514	0.5	7.4036	0.26169	5.08623	1.04805
	5.12831	1.80721	5.52849	0.50077	7.40801	0.26201	5.08925	1.04908
	5.13137	1.80974	5.53179	0.50154	7.41255	0.26231	5.09234	1.05012
	5.13446	1.81227	5.53515	0.50231	7.41692	0.26263	5.09544	1.05116
	5.13762	1.81475	5.53847	0.50308	7.42145	0.26294	5.09853	1.05219
	5.1407	1.81721	5.54183	0.50384	7.4259	0.26325	5.10152	1.0532
	5.14373	1.81965	5.54512	0.5046	7.43035	0.26355	5.10462	1.05421
	5.14685	1.82205	5.54849	0.50535	7.43485	0.26385	5.10776	1.05523
	5.14993	1.82446	5.55179	0.50611	7.43931	0.26416	5.11083	1.05626
	5.15302	1.82685	5.55507	0.50686	7.44374	0.26447	5.1139	1.05727
	5.1561	1.82924	5.55842	0.50761	7.44821	0.26478	5.11697	1.05827
	5.15919	1.83161	5.56176	0.50834	7.4527	0.26509	5.12008	1.05932
	5.16227	1.83404	5.56505	0.50909	7.4572	0.26541	5.12318	1.06033
	5.16534	1.83648	5.56837	0.50984	7.46163	0.26572	5.12623	1.06136
	5.16844	1.83895	5.57168	0.5106	7.46605	0.26604	5.12932	1.06236
	5.17151	1.84142	5.57501	0.51133	7.47054	0.26636	5.13238	1.06339
	5.1746	1.84394	5.5784	0.51209	7.475	0.26667	5.1355	1.0644
	5.17771	1.84649	5.58174	0.51282	7.47943	0.26699	5.13853	1.06542
	5.18081	1.84906	5.585	0.51358	7.48386	0.26731	5.14162	1.06641
	5.1839	1.85168	5.58834	0.51434	7.4883	0.26763	5.14469	1.06746
	5.187	1.85427	5.59165	0.51512	7.49278	0.26794	5.14776	1.0685
	5.19012	1.8569	5.59495	0.5159	7.49725	0.26827	5.15084	1.06952
	5.19324	1.85953	5.59828	0.51669	7.50169	0.2686	5.15391	1.07054
	5.19629	1.86212	5.60161	0.51745	7.50626	0.26891	5.15699	1.07157
	5.19937	1.86474	5.60497	0.51822	7.51059	0.26925	5.16008	1.07261
	5.20252	1.86736	5.60831	0.51901	7.51505	0.26957	5.16315	1.07367
	5.20558	1.86995	5.61159	0.51979	7.51954	0.26991	5.16619	1.07469
	5.20865	1.87255	5.61488	0.52059	7.52396	0.27023	5.16924	1.07577
	5.21177	1.87515	5.61828	0.52139	7.52843	0.27057	5.17238	1.07682
	5.21485	1.87775	5.62157	0.52218	7.53287	0.27089	5.17545	1.07787
	5.2179	1.88038	5.62488	0.52297	7.53737	0.27123	5.1785	1.07891
	5.22101	1.883	5.62819	0.52374	7.54182	0.27155	5.18158	1.08002
	5.2241	1.88563	5.63155	0.52453	7.54631	0.27188	5.18463	1.0811
	5.22718	1.88829	5.63486	0.52535	7.55074	0.2722	5.1877	1.08221
	5.23028	1.89096	5.63817	0.52615	7.55515	0.27252	5.1908	1.08325
	5.23336	1.89365	5.64151	0.52694	7.55962	0.27283	5.19388	1.08434
	5.23647	1.89634	5.64483	0.52775	7.5641	0.27314	5.19694	1.08543
	5.23958	1.89899	5.64818	0.52855	7.56853	0.27345	5.20002	1.08652
	5.24267	1.90163	5.6515	0.52933	7.57298	0.27377	5.20309	1.08759
	5.24577	1.90429	5.65484	0.53011	7.57745	0.27408	5.20617	1.08866
	5.24883	1.90693	5.65816	0.53089	7.58189	0.27439	5.20928	1.08973
	5.25193	1.90956	5.6615	0.53168	7.58631	0.2747	5.21233	1.09078
	5.255	1.91216	5.66486	0.53246	7.59084	0.275	5.21541	1.09183
	5.25812	1.91475	5.66815	0.53323	7.59532	0.27532	5.2185	1.09288
	5.26125	1.91734	5.6715	0.53401	7.59974	0.27563	5.22156	1.09392
	5.26436	1.9199	5.67481	0.53479	7.60417	0.27595	5.22465	1.09496
	5.26745	1.92248	5.67815	0.53558	7.60864	0.27628	5.22774	1.09598
	5.27058	1.92508	5.6815	0.53637	7.61314	0.27661	5.23077	1.09699
	5.27366	1.92766	5.68484	0.53719	7.61757	0.27694	5.23385	1.09803
	5.27671	1.93028	5.68815	0.538	7.62206	0.27726	5.23701	1.09907
	5.27981	1.93288	5.69151	0.53881	7.62643	0.2776	5.24007	1.10007
	5.28291	1.93548	5.69482	0.53961	7.63088	0.27794	5.24312	1.10109
	5.28597	1.93814	5.69815	0.54041	7.63539	0.27827	5.24618	1.10212
	5.28912	1.94081	5.70153	0.54123	7.63983	0.2786	5.24924	1.10315
	5.29222	1.94348	5.70487	0.54204	7.64434	0.27895	5.25237	1.10421
	5.29524	1.94618	5.70818	0.54286	7.64885	0.27927	5.25545	1.10527
	5.29838	1.94888	5.71149	0.54367	7.65327	0.27961	5.25854	1.10635
	5.30144	1.95161	5.71486	0.54449	7.65773	0.27994	5.26157	1.10742
	5.30452	1.95436	5.71816	0.54528	7.6622	0.28027	5.26468	1.1085
	5.3076	1.95707	5.72152	0.54608	7.66667	0.2806	5.26778	1.1096
	5.31068	1.95979	5.72476	0.54688	7.67113	0.28093	5.27085	1.1107
	5.3138	1.96251	5.72812	0.54771	7.6756	0.28126	5.27395	1.1118
	5.31687	1.96522	5.73146	0.54852	7.68002	0.28158	5.27704	1.11291
	5.31998	1.96792	5.7348	0.54933	7.68454	0.2819	5.28015	1.114
	5.32307	1.97059	5.73812	0.55015	7.68895	0.28222	5.28321	1.11509
	5.32614	1.9733	5.7414	0.55097	7.69346	0.28255	5.2863	1.11615
	5.32925	1.97595	5.74475	0.55179	7.69787	0.28286	5.28936	1.1172
	5.33234	1.97859	5.7481	0.55259	7.70226	0.28318	5.29245	1.11825
	5.33541	1.9812	5.75143	0.55339	7.70674	0.2835	5.29551	1.11932
	5.33851	1.98385	5.75476	0.55421	7.71123	0.28381	5.29857	1.12033
	5.34158	1.98643	5.75806	0.55502	7.71565	0.28412	5.30165	1.12136
	5.34468	1.98907	5.76135	0.55584	7.72011	0.28444	5.3047	1.12238
	5.34779	1.99166	5.76471	0.55663	7.72454	0.28476	5.30777	1.12338
	5.35088	1.99428	5.76803	0.55743	7.729	0.28509	5.31086	1.12439
	5.35388	1.9969	5.77137	0.5582	7.73347	0.2854	5.31393	1.1254
	5.35701	1.9995	5.77475	0.55899	7.73797	0.28573	5.31704	1.12643
	5.36009	2.00215	5.77797	0.55977	7.74233	0.28605	5.32012	1.12746
	5.36316	2.00482	5.78133	0.56057	7.74679	0.28638	5.32316	1.12847
	5.36625	2.00747	5.78467	0.56135	7.75129	0.28671	5.32624	1.12946
	5.36935	2.01011	5.78805	0.56213	7.75571	0.28705	5.32935	1.13047
	5.37249	2.01278	5.79134	0.56289	7.76014	0.28737	5.33242	1.13149
	5.37558	2.01547	5.79465	0.56367	7.76465	0.28771	5.33549	1.1325
	5.37866	2.01818	5.79796	0.56446	7.7691	0.28805	5.33859	1.13351
	5.38171	2.02093	5.80127	0.56526	7.77356	0.28841	5.34168	1.1345
	5.38482	2.02368	5.80458	0.56607	7.77795	0.28876	5.34474	1.1355
	5.38796	2.02642	5.80795	0.5669	7.78241	0.28911	5.34782	1.13647
	5.39103	2.02913	5.81133	0.56771	7.78687	0.28945	5.35093	1.13746
	5.39414	2.03185	5.81459	0.56854	7.7913	0.2898	5.35397	1.13847
	5.39726	2.03458	5.81794	0.56937	7.79579	0.29015	5.35706	1.13946
	5.40032	2.03733	5.82128	0.5702	7.80019	0.29051	5.36013	1.14047
	5.4034	2.04008	5.82459	0.57104	7.80464	0.29087	5.3632	1.14145
	5.40649	2.04279	5.82795	0.57187	7.80915	0.29123	5.36628	1.14246
	5.40957	2.04551	5.8313	0.57268	7.8136	0.29157	5.36933	1.14348
	5.41267	2.04821	5.83463	0.57353	7.81805	0.29191	5.3724	1.14452
	5.41578	2.05092	5.838	0.57435	7.82247	0.29225	5.37552	1.14555
	5.41888	2.05363	5.84123	0.57516	7.82695	0.29261	5.37861	1.14657
	5.42197	2.05634	5.84459	0.57598	7.83141	0.29297	5.38169	1.1476
	5.42504	2.05906	5.84796	0.57679	7.83587	0.29332	5.38476	1.14863
	5.42816	2.06181	5.85127	0.57761	7.84036	0.29366	5.38781	1.14968
	5.43123	2.06452	5.85453	0.57844	7.84477	0.294	5.39089	1.15068
	5.43437	2.06724	5.85793	0.57925	7.8493	0.29434	5.39395	1.15173
	5.43743	2.06994	5.86128	0.58008	7.85369	0.29468	5.39707	1.15277
	5.44058	2.0726	5.86457	0.5809	7.85814	0.29503	5.40014	1.15379
	5.44368	2.07525	5.86791	0.5817	7.86263	0.29539	5.40322	1.15479
	5.44679	2.07787	5.87125	0.5825	7.86714	0.29574	5.40628	1.1558
	5.44986	2.08046	5.8746	0.58332	7.87155	0.29609	5.4094	1.1568
	5.45298	2.08304	5.87795	0.58411	7.87603	0.29644	5.41243	1.15781
	5.45608	2.0856	5.88121	0.58491	7.88049	0.2968	5.41554	1.15879
	5.45912	2.08817	5.88458	0.5857	7.885	0.29715	5.41864	1.15977
	5.46221	2.0907	5.88792	0.5865	7.88942	0.29751	5.42175	1.16076
	5.46526	2.09326	5.89124	0.5873	7.89386	0.29787	5.42484	1.16174
	5.46838	2.0958	5.89452	0.58811	7.89836	0.29824	5.4279	1.16271
	5.47148	2.09838	5.89783	0.58892	7.90288	0.29859	5.43094	1.1637
	5.47459	2.10096	5.90115	0.58976	7.90733	0.29895	5.43402	1.16469
	5.47764	2.10361	5.9045	0.5906	7.91175	0.29931	5.43711	1.16568
	5.48073	2.10627	5.90785	0.59142	7.91625	0.29967	5.44025	1.16668
	5.4838	2.10896	5.91114	0.59227	7.92067	0.30003	5.44334	1.16766
	5.48687	2.11165	5.91447	0.59313	7.92516	0.30039	5.4464	1.16864
	5.49	2.11435	5.91783	0.594	7.92953	0.30076	5.44947	1.16965
	5.49313	2.11706	5.92115	0.59486	7.93393	0.30113	5.45254	1.17066
	5.49616	2.11982	5.9244	0.59572	7.93846	0.30149	5.45558	1.17168
	5.49928	2.12256	5.92777	0.59658	7.94291	0.30187	5.45865	1.17269
	5.50238	2.12532	5.93112	0.59745	7.94739	0.30225	5.46174	1.17371
	5.50545	2.12804	5.93444	0.5983	7.9518	0.30262	5.46478	1.17471
	5.50861	2.13075	5.93773	0.59916	7.95628	0.303	5.46786	1.17571
	5.51167	2.13343	5.94106	0.60001	7.96078	0.30337	5.47097	1.17673
	5.51476	2.13612	5.9444	0.60087	7.9652	0.30374	5.47406	1.17777
	5.51786	2.13882	5.94774	0.60171	7.96969	0.3041	5.47708	1.1788
	5.52094	2.1415	5.95104	0.60257	7.97412	0.30448	5.48016	1.17983
	5.52402	2.14419	5.95435	0.60341	7.97853	0.30486	5.48328	1.18084
	5.52711	2.14685	5.95767	0.60428	7.983	0.30525	5.48636	1.18185
	5.53021	2.14949	5.96103	0.60513	7.98746	0.30561	5.48939	1.18285
	5.53329	2.15215	5.96432	0.60599	7.99192	0.306	5.4925	1.18385
	5.53638	2.15479	5.96766	0.60683	7.99641	0.30636	5.49561	1.18485
	5.53947	2.15745	5.97101	0.60768	8.00081	0.30675	5.49863	1.18587
	5.54254	2.16011	5.97436	0.60852	8.00525	0.30714	5.50167	1.18685
	5.54568	2.16276	5.97765	0.60937	8.00976	0.30754	5.50476	1.18783
	5.54878	2.16537	5.98099	0.61021	8.01424	0.30793	5.50785	1.18883
	5.55186	2.16801	5.98431	0.61106	8.0187	0.30834	5.5109	1.18984
	5.55492	2.17063	5.98765	0.61188	8.02312	0.30873	5.51396	1.19083
	5.55801	2.17327	5.99099	0.61269	8.02755	0.30913	5.51701	1.19181
	5.56112	2.17594	5.99426	0.61351	8.032	0.30952	5.52015	1.19278
	5.5642	2.17858	5.99762	0.61434	8.03644	0.30992	5.52321	1.19377
	5.56731	2.18124	6.00098	0.61517	8.04087	0.31032	5.52635	1.19476
	5.57041	2.1839	6.0043	0.61601	8.04543	0.31074	5.52937	1.19573
	5.57353	2.1866	6.00757	0.61684	8.04983	0.31113	5.53244	1.19672
	5.57661	2.1893	6.01091	0.61768	8.05429	0.31154	5.53556	1.1977
	5.57968	2.19202	6.01424	0.61851	8.05878	0.31195	5.53862	1.19866
	5.58281	2.19473	6.01763	0.61936	8.06323	0.31236	5.54169	1.19963
	5.58591	2.19744	6.02091	0.62022	8.06769	0.31277	5.54479	1.20061
	5.58901	2.20017	6.02425	0.6211	8.07216	0.31318	5.54787	1.2016
	5.59208	2.20289	6.02762	0.62196	8.07662	0.3136	5.55096	1.20261
	5.59517	2.2056	6.03094	0.62284	8.08113	0.31403	5.55407	1.2036
	5.5983	2.20831	6.03426	0.6237	8.08548	0.31444	5.55711	1.2046
	5.60136	2.21099	6.03759	0.62458	8.08998	0.31485	5.56017	1.20562
	5.6045	2.21366	6.04092	0.62545	8.0945	0.31528	5.56324	1.20664
	5.60755	2.2163	6.04427	0.62633	8.09894	0.3157	5.56633	1.20766
	5.61066	2.21896	6.04767	0.6272	8.10328	0.31611	5.56939	1.20872
	5.61371	2.22158	6.05096	0.62807	8.10783	0.31652	5.57249	1.20975
	5.61683	2.22422	6.05427	0.62893	8.11236	0.31692	5.57558	1.2108
	5.61988	2.22682	6.05761	0.62981	8.11676	0.31733	5.57864	1.21185
	5.62301	2.22943	6.06096	0.63066	8.12122	0.31773	5.58177	1.21288
	5.62608	2.23201	6.0642	0.63154	8.12563	0.31812	5.58485	1.21393
	5.62912	2.23464	6.06757	0.6324	8.13018	0.31852	5.58791	1.21497
	5.63223	2.23722	6.07088	0.63328	8.13462	0.31894	5.591	1.216
	5.63537	2.23981	6.07418	0.63415	8.13905	0.31933	5.59415	1.21706
	5.6384	2.24237	6.07749	0.63502	8.1435	0.31973	5.59721	1.21808
	5.64153	2.24493	6.08085	0.63589	8.14801	0.32013	5.60027	1.21908
	5.64463	2.24745	6.08416	0.63677	8.15248	0.32053	5.60338	1.22007
	5.64768	2.24999	6.08752	0.63765	8.15684	0.32094	5.6065	1.22106
	5.6508	2.2525	6.09083	0.63852	8.16128	0.32136	5.60949	1.22204
	5.65389	2.25503	6.0941	0.63939	8.1657	0.32177	5.61256	1.22303
	5.65698	2.25754	6.09749	0.64025	8.17023	0.32219	5.61565	1.22399
	5.66006	2.26007	6.10085	0.64113	8.17465	0.3226	5.6187	1.22497
	5.66317	2.26259	6.10417	0.642	8.17913	0.323	5.62182	1.22592
	5.66626	2.26514	6.10746	0.64287	8.18359	0.32341	5.62485	1.22687
	5.66932	2.26769	6.11081	0.64376	8.18806	0.32382	5.62792	1.22783
	5.67239	2.27028	6.11416	0.64463	8.19247	0.32424	5.63101	1.22879
	5.67547	2.27289	6.11745	0.64551	8.1969	0.32466	5.63408	1.22975
	5.67854	2.27558	6.12081	0.64638	8.20135	0.32508	5.63715	1.23076
	5.68164	2.27823	6.12412	0.64726	8.20588	0.3255	5.64022	1.23174
	5.68475	2.28092	6.12745	0.64813	8.21029	0.32592	5.64329	1.23278
	5.68781	2.28362	6.13077	0.64899	8.21472	0.32634	5.64637	1.23382
	5.69094	2.28632	6.1341	0.64986	8.21919	0.32677	5.64946	1.23486
	5.69404	2.28903	6.13738	0.65074	8.22363	0.3272	5.6526	1.23589
	5.6971	2.29177	6.14074	0.65161	8.22812	0.32764	5.65566	1.23697
	5.70023	2.29447	6.14406	0.65247	8.2325	0.32807	5.65876	1.23801
	5.7033	2.29716	6.14738	0.65334	8.23698	0.3285	5.6618	1.23908
	5.70638	2.29986	6.15075	0.65422	8.2415	0.32892	5.66487	1.24012
	5.70952	2.30253	6.15409	0.6551	8.2459	0.32935	5.66797	1.24119
	5.71258	2.30522	6.15737	0.65598	8.2503	0.32978	5.67108	1.24222
	5.71565	2.30789	6.16072	0.65688	8.25483	0.33021	5.67413	1.24324
	5.71876	2.31058	6.16401	0.65779	8.2593	0.33064	5.67718	1.24424
	5.7219	2.31325	6.16737	0.65871	8.26372	0.33108	5.68027	1.2453
	5.72498	2.31591	6.17068	0.6596	8.26819	0.3315	5.68334	1.24632
	5.728	2.31857	6.17405	0.6605	8.27264	0.33192	5.68638	1.24736
	5.73111	2.32127	6.17736	0.6614	8.27713	0.33235	5.6895	1.24841
	5.73423	2.32396	6.18066	0.6623	8.28158	0.33278	5.69256	1.24947
	5.7373	2.32666	6.18402	0.66319	8.28605	0.3332	5.69565	1.25054
	5.74044	2.32936	6.18737	0.66409	8.29045	0.33362	5.69873	1.2516
	5.74352	2.33207	6.19066	0.66497	8.29495	0.33404	5.7018	1.25266
	5.74659	2.33478	6.19399	0.66586	8.29946	0.33445	5.70487	1.25373
	5.74971	2.33749	6.19735	0.66672	8.30385	0.33486	5.70797	1.25478
	5.75282	2.34018	6.2007	0.66759	8.30825	0.33529	5.71109	1.25583
	5.75591	2.34289	6.20404	0.66846	8.31273	0.33569	5.71409	1.25687
	5.75903	2.34556	6.20737	0.66935	8.31716	0.33613	5.71719	1.2579
	5.76212	2.34827	6.21065	0.67023	8.32171	0.33654	5.72026	1.25891
	5.76522	2.35096	6.21398	0.67114	8.32614	0.33697	5.72336	1.25994
	5.76832	2.35365	6.21735	0.67204	8.33063	0.33739	5.72647	1.26095
	5.77139	2.35631	6.22073	0.67294	8.33509	0.33783	5.72954	1.26195
	5.77451	2.35901	6.22401	0.67383	8.33957	0.33827	5.73266	1.26294
	5.7776	2.3617	6.22738	0.67475	8.34398	0.33871	5.73577	1.26396
	5.78067	2.3644	6.23067	0.67566	8.34845	0.33916	5.73885	1.26499
	5.78375	2.36711	6.23397	0.67658	8.35294	0.33961	5.74189	1.26602
	5.78681	2.36988	6.23726	0.6775	8.3574	0.34005	5.74494	1.26705
	5.78994	2.37263	6.24062	0.67842	8.36189	0.34049	5.74805	1.26808
	5.79301	2.37541	6.24397	0.67934	8.36637	0.34093	5.75109	1.26911
	5.79609	2.37817	6.24724	0.68026	8.37084	0.34137	5.75421	1.27017
	5.79925	2.38097	6.25058	0.68117	8.37528	0.34182	5.7573	1.27122
	5.80227	2.38378	6.25394	0.6821	8.37978	0.34225	5.76036	1.27229
	5.8054	2.38658	6.25726	0.68303	8.38413	0.34269	5.76341	1.27334
	5.80846	2.38938	6.26053	0.68395	8.38856	0.34312	5.76653	1.27438
	5.81153	2.39224	6.26388	0.68487	8.39302	0.34353	5.76955	1.27546
	5.81465	2.39505	6.26724	0.6858	8.39746	0.34395	5.77264	1.27651
	5.81773	2.39785	6.27057	0.68673	8.40196	0.34438	5.77569	1.27757
	5.82086	2.40063	6.27385	0.68765	8.40643	0.34481	5.77878	1.27862
	5.82397	2.40341	6.2772	0.68856	8.41081	0.34525	5.78185	1.2797
	5.82705	2.40616	6.28055	0.68948	8.41532	0.34567	5.78498	1.28071
	5.83011	2.40892	6.2838	0.6904	8.41977	0.3461	5.78804	1.28178
	5.8332	2.41161	6.28715	0.69132	8.42416	0.34652	5.79112	1.28281
	5.83628	2.41433	6.29047	0.69224	8.42866	0.34695	5.79416	1.2839
	5.83938	2.417	6.2938	0.69317	8.43315	0.34738	5.79725	1.28494
	5.84247	2.41965	6.29708	0.6941	8.43762	0.34782	5.80034	1.28598
	5.84554	2.4223	6.30041	0.69502	8.44204	0.34826	5.80345	1.28699
	5.84865	2.42499	6.30373	0.69594	8.44655	0.34869	5.80651	1.28803
	5.85174	2.42766	6.30709	0.69687	8.45099	0.34912	5.80954	1.28904
	5.8548	2.43033	6.31042	0.6978	8.4554	0.34956	5.81265	1.29011
	5.85793	2.43304	6.31376	0.69873	8.45991	0.34998	5.81572	1.29111
	5.86104	2.43577	6.31706	0.69966	8.46428	0.35042	5.81873	1.29214
	5.86411	2.4385	6.32041	0.70059	8.46881	0.35086	5.82181	1.29318
	5.86717	2.44126	6.32373	0.70151	8.47324	0.3513	5.82491	1.29422
	5.8703	2.44404	6.32706	0.70244	8.47771	0.35172	5.82795	1.29526
	5.87342	2.44684	6.3304	0.70337	8.48216	0.35216	5.83105	1.29632
	5.87649	2.44964	6.33376	0.7043	8.48663	0.35259	5.83413	1.29736
	5.87962	2.45245	6.33703	0.70524	8.49105	0.35303	5.83721	1.29844
	5.88265	2.45526	6.34041	0.70619	8.49553	0.35347	5.84032	1.29949
	5.88575	2.45808	6.3437	0.70715	8.5	0.35392	5.84338	1.30055
	5.88884	2.46086	6.34707	0.70813	8.50446	0.35436	5.84644	1.30165
	5.89193	2.46362	6.35037	0.70912	8.50891	0.35482	5.84949	1.30277
	5.89508	2.46641	6.35365	0.7101	8.51336	0.35526	5.85265	1.30384
	5.8982	2.46918	6.35699	0.71109	8.51777	0.35572	5.8557	1.30491
	5.90127	2.47193	6.36034	0.71209	8.52221	0.35617	5.85879	1.30599
	5.90433	2.47467	6.36367	0.71309	8.52668	0.35663	5.8619	1.30709
	5.90748	2.47743	6.36704	0.7141	8.53116	0.35709	5.86495	1.30818
	5.91056	2.48017	6.37033	0.71512	8.53564	0.35755	5.86801	1.30928
	5.91364	2.4829	6.37371	0.71615	8.54007	0.35798	5.87108	1.31038
	5.91674	2.48564	6.37703	0.71717	8.5445	0.35843	5.87415	1.31149
	5.91985	2.4884	6.38036	0.71817	8.54905	0.35886	5.87727	1.31259
	5.92298	2.49112	6.3837	0.71919	8.55342	0.35929	5.88034	1.3137
	5.92603	2.49384	6.38708	0.7202	8.55791	0.35972	5.88342	1.31482
	5.92916	2.49653	6.39036	0.7212	8.56242	0.36015	5.88648	1.31595
	5.93223	2.49923	6.39369	0.7222	8.56689	0.36057	5.88958	1.31708
	5.93525	2.50189	6.39707	0.72321	8.57137	0.361	5.89265	1.31819
	5.93836	2.50458	6.40042	0.72421	8.57584	0.36142	5.89573	1.31931
	5.94145	2.50723	6.40366	0.72521	8.58023	0.36185	5.89882	1.32043
	5.94454	2.5099	6.40701	0.72619	8.58464	0.36228	5.90194	1.32154
	5.94761	2.51255	6.41034	0.72718	8.58918	0.36272	5.90497	1.32264
	5.95067	2.5152	6.41367	0.72818	8.5937	0.36315	5.90812	1.32371
	5.95382	2.51782	6.41695	0.72918	8.59809	0.36359	5.9112	1.32475
	5.95692	2.5205	6.42027	0.73019	8.6026	0.36403	5.91426	1.3258
	5.96001	2.52317	6.4236	0.73122	8.607	0.36446	5.91735	1.32684
	5.96309	2.52587	6.42692	0.73224	8.61146	0.36489	5.92044	1.32787
	5.96615	2.52856	6.43029	0.73327	8.61588	0.36533	5.92348	1.32891
	5.96926	2.53129	6.43358	0.73431	8.62033	0.36578	5.92659	1.32995
	5.97232	2.53401	6.43691	0.73537	8.62482	0.36622	5.92962	1.33098
	5.97539	2.53677	6.44021	0.73643	8.62922	0.36666	5.9327	1.33203
	5.97848	2.53954	6.44356	0.73751	8.63369	0.36709	5.93576	1.33306
	5.9816	2.54236	6.44694	0.73857	8.6382	0.36754	5.93887	1.33412
	5.98472	2.54521	6.45027	0.73963	8.64261	0.36798	5.94194	1.3352
	5.98774	2.54804	6.45359	0.7407	8.647	0.36843	5.94501	1.33631
	5.99084	2.55087	6.45693	0.74177	8.65148	0.36887	5.94805	1.33739
	5.99393	2.55378	6.46022	0.74283	8.65596	0.36932	5.95114	1.33851
	5.99703	2.55668	6.46352	0.74391	8.66042	0.36975	5.9542	1.33964
	6.00012	2.55955	6.46693	0.74496	8.66486	0.37018	5.95732	1.34078
	6.00318	2.56244	6.47025	0.74601	8.6694	0.37061	5.96036	1.34192
	6.0063	2.56537	6.47353	0.74706	8.67383	0.37105	5.96343	1.34304
	6.0094	2.56828	6.47688	0.74813	8.6782	0.37148	5.96656	1.34417
	6.01245	2.57115	6.48019	0.7492	8.68269	0.37192	5.9696	1.34534
	6.01555	2.57401	6.48349	0.75028	8.68712	0.37235	5.97272	1.34647
[truncated: 12,847 more rows]

## Sheet: Figure 6b
	Ori1		Ori2		Ori3
	Displacement	Force	Displacement	Force	Displacement	Force
	0	0.00576	2.074	0.00097468	6.012	0.00552
	1.2413e-06	0.00576	2.074	0.000963247	6.012	0.00552
	7.86373e-07	0.00576	2.074	0.000957791	6.012	0.00551
	-4.58176e-07	0.00578	2.074	0.000953512	6.012	0.00551
	1.39727e-07	0.00578	2.074	0.000964832	6.012	0.00551
	-1.86195e-06	0.00579	2.074	0.000962125	6.012	0.00551
	-2.04717e-07	0.00579	2.074	0.000973124	6.012	0.0055
	-1.08532e-06	0.00579	2.074	0.000965982	6.012	0.00549
	-2.1739e-06	0.00579	2.074	0.000976255	6.012	0.00549
	-1.78721e-06	0.0058	2.074	0.000963358	6.012	0.00549
	-1.80671e-06	0.00581	2.074	0.000966865	6.012	0.00549
	-2.26163e-06	0.00581	2.074	0.000966396	6.012	0.00548
	-1.79696e-06	0.00581	2.074	0.000986525	6.012	0.00548
	-1.67348e-06	0.0058	2.074	0.000978022	6.012	0.00547
	-8.41614e-07	0.00581	2.074	0.0009912	6.012	0.00547
	-1.524e-06	0.00582	2.074	0.00097564	6.012	0.00548
	9.42348e-08	0.00583	2.074	0.000984805	6.012	0.00548
	-1.45576e-06	0.00583	2.074	0.000977952	6.012	0.00548
	-1.8717e-06	0.00583	2.074	0.000987482	6.012	0.00548
	-1.01059e-06	0.00583	2.074	0.000973464	6.012	0.00547
	-5.00419e-07	0.00583	2.074	0.000978556	6.012	0.00546
	-1.2673e-06	0.00582	2.074	0.000971324	6.012	0.00546
	-1.38428e-06	0.00583	2.074	0.000968803	6.012	0.00546
	-2.03742e-06	0.00583	2.074	0.000962912	6.012	0.00546
	-1.32579e-06	0.00582	2.074	0.000967695	6.012	0.00546
	-2.37212e-06	0.00581	2.074	0.00096497	6.012	0.00546
	-1.00409e-06	0.0058	2.074	0.000963481	6.012	0.00546
	-2.06992e-06	0.0058	2.074	0.000954495	6.012	0.00546
	-1.58899e-06	0.0058	2.074	0.000963488	6.012	0.00547
	-6.174e-07	0.00581	2.074	0.000964208	6.012	0.00547
	-2.51184e-06	0.00581	2.074	0.000973277	6.012	0.00548
	-2.00168e-06	0.00582	2.074	0.000981341	6.012	0.00549
	-3.14874e-06	0.00581	2.074	0.000992038	6.012	0.00547
	-1.49151e-06	0.00582	2.074	0.000986496	6.012	0.00548
	-1.25755e-06	0.00581	2.074	0.000988585	6.012	0.00549
	-1.38103e-06	0.00582	2.074	0.000988318	6.012	0.00549
	-1.50126e-06	0.00581	2.074	0.000999249	6.012	0.00548
	-1.24455e-06	0.00581	2.074	0.001	6.012	0.00548
	-1.45251e-06	0.00581	2.074	0.001	6.012	0.00547
	-1.55325e-06	0.0058	2.074	0.00101	6.012	0.00548
	-1.11457e-06	0.00579	2.074	0.00102	6.012	0.00549
	-1.14381e-06	0.0058	2.074	0.00101	6.012	0.00549
	-1.68648e-06	0.0058	2.074	0.001	6.012	0.00551
	-3.13899e-06	0.0058	2.074	0.001	6.012	0.00553
	-2.12516e-06	0.0058	2.074	0.00101	6.01203	0.00556
	-1.83595e-06	0.0058	2.074	0.00102	6.01216	0.00561
	-1.53375e-06	0.00581	2.074	0.00103	6.01264	0.00567
	-6.95387e-07	0.00583	2.07401	0.00104	6.01325	0.00575
	1.31669e-05	0.00586	2.07407	0.00104	6.0139	0.00584
	0.000114479	0.0059	2.07429	0.00105	6.01457	0.00592
	0.000527555	0.00596	2.07475	0.00105	6.01523	0.00603
	0.00113	0.00602	2.0754	0.00105	6.01589	0.00614
	0.00177	0.00611	2.07608	0.00107	6.01657	0.00627
	0.00244	0.00622	2.07676	0.0011	6.01724	0.00638
	0.00311	0.00635	2.07744	0.00111	6.01791	0.0065
	0.00377	0.00648	2.07811	0.00112	6.01858	0.00663
	0.00444	0.00662	2.0788	0.00113	6.01925	0.00675
	0.0051	0.00677	2.07948	0.00116	6.01991	0.00686
	0.00578	0.00692	2.08015	0.00117	6.02057	0.00697
	0.00644	0.00707	2.08083	0.0012	6.02125	0.00708
	0.00711	0.00723	2.0815	0.00122	6.02192	0.00719
	0.00777	0.00738	2.08217	0.00127	6.02258	0.00728
	0.00844	0.00753	2.08282	0.0013	6.02326	0.00739
	0.00911	0.00767	2.08349	0.00134	6.02392	0.0075
	0.00976	0.00781	2.08417	0.00138	6.02457	0.0076
	0.01043	0.00794	2.08483	0.00142	6.02523	0.0077
	0.0111	0.00809	2.0855	0.00145	6.02591	0.0078
	0.01177	0.00823	2.08617	0.00148	6.02657	0.00789
	0.01243	0.00837	2.08684	0.00151	6.02723	0.00799
	0.0131	0.00852	2.0875	0.00155	6.02791	0.00809
	0.01376	0.00867	2.08817	0.00158	6.02858	0.00818
	0.01444	0.00881	2.08884	0.00162	6.02924	0.00828
	0.01511	0.00895	2.08951	0.00164	6.0299	0.00839
	0.01577	0.00909	2.09017	0.00168	6.03057	0.00847
	0.01643	0.00924	2.09084	0.0017	6.03125	0.00857
	0.0171	0.00939	2.09152	0.00173	6.03191	0.00867
	0.01777	0.00953	2.09218	0.00176	6.03257	0.00877
	0.01844	0.00967	2.09285	0.0018	6.03324	0.00888
	0.0191	0.0098	2.09352	0.00183	6.03391	0.00898
	0.01976	0.00993	2.09418	0.00186	6.03457	0.00908
	0.02043	0.01004	2.09485	0.00188	6.03524	0.00918
	0.0211	0.01017	2.09551	0.00192	6.0359	0.00929
	0.02177	0.01031	2.09618	0.00194	6.03657	0.00938
	0.02243	0.01044	2.09685	0.00195	6.03723	0.00949
	0.02311	0.01057	2.09751	0.00198	6.0379	0.00959
	0.02377	0.01068	2.09817	0.00201	6.03856	0.00968
	0.02444	0.01081	2.09883	0.00203	6.03923	0.00978
	0.0251	0.01094	2.09951	0.00205	6.0399	0.00987
	0.02576	0.01108	2.10017	0.00207	6.04058	0.00996
	0.02644	0.01121	2.10084	0.00209	6.04124	0.01005
	0.0271	0.01136	2.10151	0.00212	6.0419	0.01014
	0.02777	0.0115	2.10218	0.00214	6.04257	0.01022
	0.02844	0.01163	2.10284	0.00217	6.04323	0.0103
	0.02911	0.01176	2.1035	0.0022	6.0439	0.01038
	0.02978	0.01191	2.10418	0.00222	6.04457	0.01047
	0.03044	0.01206	2.10484	0.00224	6.04524	0.01056
	0.03111	0.01221	2.10552	0.00227	6.04591	0.01065
	0.03178	0.01236	2.10617	0.0023	6.04657	0.01074
	0.03244	0.01251	2.10683	0.00232	6.04724	0.01084
	0.0331	0.01266	2.1075	0.00234	6.0479	0.01094
	0.03378	0.0128	2.10817	0.00236	6.04856	0.01104
	0.03444	0.01295	2.10883	0.00239	6.04924	0.01114
	0.03512	0.0131	2.10949	0.00243	6.04991	0.01123
	0.03578	0.01327	2.11016	0.00245	6.05057	0.01133
	0.03644	0.01342	2.11083	0.00247	6.05124	0.01141
	0.03711	0.01357	2.11149	0.00249	6.0519	0.01151
	0.03777	0.01371	2.11216	0.0025	6.05258	0.01161
	0.03844	0.01386	2.11283	0.00252	6.05324	0.0117
	0.03911	0.014	2.1135	0.00254	6.05391	0.01179
	0.03977	0.01416	2.11417	0.00257	6.05458	0.01189
	0.04044	0.0143	2.11483	0.00258	6.05526	0.01197
	0.0411	0.01444	2.1155	0.00259	6.05592	0.01207
	0.04177	0.01458	2.11617	0.00259	6.05658	0.01216
	0.04244	0.01472	2.11683	0.00262	6.05726	0.01225
	0.04311	0.01485	2.11749	0.00265	6.05792	0.01234
	0.04377	0.015	2.11816	0.00267	6.05858	0.01242
	0.04444	0.01514	2.11884	0.00269	6.05925	0.01251
	0.04511	0.01529	2.1195	0.0027	6.05992	0.0126
	0.04578	0.01543	2.12016	0.00272	6.06058	0.01268
	0.04644	0.01557	2.12083	0.00274	6.06124	0.01276
	0.0471	0.01572	2.1215	0.00275	6.06191	0.01285
	0.04778	0.01587	2.12217	0.00277	6.06257	0.01293
	0.04845	0.01602	2.12283	0.00278	6.06324	0.01303
	0.04911	0.01618	2.1235	0.00279	6.0639	0.01312
	0.04977	0.01634	2.12417	0.00281	6.06457	0.0132
	0.05043	0.0165	2.12485	0.00283	6.06523	0.01328
	0.0511	0.01665	2.12551	0.00286	6.0659	0.01337
	0.05178	0.01679	2.12618	0.00288	6.06657	0.01346
	0.05244	0.01695	2.12685	0.0029	6.06725	0.01355
	0.0531	0.01712	2.12751	0.00291	6.06791	0.01364
	0.05376	0.01727	2.12819	0.00294	6.06858	0.01373
	0.05444	0.01743	2.12885	0.00295	6.06925	0.01382
	0.0551	0.01759	2.12951	0.00297	6.0699	0.01391
	0.05577	0.01775	2.13019	0.00299	6.07057	0.014
	0.05644	0.01791	2.13085	0.003	6.07125	0.01409
	0.0571	0.01808	2.13151	0.00302	6.07191	0.01418
	0.05777	0.01824	2.13218	0.00303	6.07257	0.01427
	0.05845	0.01842	2.13284	0.00306	6.07324	0.01436
	0.0591	0.01859	2.13351	0.00308	6.0739	0.01444
	0.05976	0.01876	2.13418	0.00311	6.07457	0.01453
	0.06044	0.01895	2.13484	0.00313	6.07523	0.01462
	0.06111	0.01912	2.13552	0.00316	6.07591	0.01469
	0.06178	0.01929	2.13617	0.00318	6.07657	0.01477
	0.06243	0.01947	2.13686	0.00322	6.07723	0.01486
	0.06311	0.01963	2.13751	0.00325	6.07791	0.01495
	0.06377	0.0198	2.13817	0.00327	6.07857	0.01505
	0.06444	0.01998	2.13884	0.0033	6.07924	0.01513
	0.06511	0.02014	2.13952	0.00331	6.07991	0.01522
	0.06577	0.0203	2.14018	0.00334	6.08057	0.01529
	0.06644	0.02047	2.14085	0.00337	6.08123	0.01539
	0.06711	0.02063	2.14151	0.00338	6.0819	0.01549
	0.06777	0.02079	2.14218	0.0034	6.08257	0.01558
	0.06844	0.02097	2.14284	0.00342	6.08324	0.01567
	0.06911	0.02113	2.14351	0.00343	6.08391	0.01575
	0.06978	0.02131	2.14417	0.00344	6.08458	0.01584
	0.07046	0.02147	2.14484	0.00345	6.08524	0.01592
	0.07111	0.02163	2.1455	0.00347	6.08593	0.01602
	0.07178	0.02181	2.14617	0.00349	6.08658	0.01611
	0.07245	0.02199	2.14684	0.0035	6.08724	0.0162
	0.07311	0.02216	2.1475	0.00351	6.08792	0.01628
	0.07378	0.02233	2.14817	0.00352	6.08858	0.01636
	0.07444	0.02249	2.14885	0.00353	6.08925	0.01644
	0.07511	0.02265	2.1495	0.00356	6.08992	0.01654
	0.07578	0.02282	2.15017	0.00358	6.09059	0.01662
	0.07644	0.023	2.15085	0.00361	6.09125	0.0167
	0.07711	0.02317	2.15151	0.00361	6.09192	0.01678
	0.07778	0.02335	2.15218	0.00363	6.09258	0.01686
	0.07842	0.02353	2.15285	0.00365	6.09324	0.01694
	0.07911	0.0237	2.15351	0.00367	6.0939	0.01703
	0.07977	0.02387	2.15418	0.00367	6.09458	0.0171
	0.08044	0.02406	2.15484	0.0037	6.09524	0.01719
	0.08111	0.02424	2.15551	0.0037	6.09591	0.01729
	0.08177	0.02443	2.15618	0.00371	6.09658	0.01735
	0.08244	0.02462	2.15686	0.00371	6.09724	0.01744
	0.08311	0.0248	2.15751	0.00372	6.09791	0.01751
	0.08378	0.02499	2.15819	0.00373	6.09858	0.01761
	0.08444	0.02516	2.15885	0.00375	6.09924	0.01769
	0.0851	0.02534	2.15952	0.00375	6.09991	0.01778
	0.08577	0.02552	2.16018	0.00376	6.10058	0.01787
	0.08644	0.02571	2.16085	0.00377	6.10124	0.01797
	0.0871	0.02588	2.16152	0.00378	6.1019	0.01805
	0.08776	0.02606	2.16219	0.00379	6.10259	0.01813
	0.08844	0.02624	2.16285	0.00381	6.10325	0.01823
	0.0891	0.02641	2.16353	0.00381	6.1039	0.01832
	0.08976	0.02658	2.16418	0.00383	6.10457	0.0184
	0.09043	0.02677	2.16484	0.00383	6.10523	0.01849
	0.09111	0.02696	2.16551	0.00383	6.1059	0.01858
	0.09176	0.02714	2.16618	0.00385	6.10656	0.01866
	0.09243	0.02732	2.16685	0.00386	6.10723	0.01873
	0.0931	0.02752	2.16752	0.00386	6.10791	0.01882
	0.09377	0.0277	2.16818	0.00388	6.10857	0.01891
	0.09444	0.02789	2.16885	0.00388	6.10923	0.019
	0.09511	0.02808	2.16951	0.00388	6.1099	0.01909
	0.09576	0.02826	2.17018	0.00389	6.11057	0.01915
	0.09644	0.02845	2.17084	0.0039	6.11124	0.01925
	0.0971	0.02861	2.17151	0.00391	6.1119	0.01934
	0.09777	0.02878	2.17218	0.00392	6.11258	0.01943
	0.09844	0.02895	2.17284	0.00392	6.11325	0.01952
	0.09911	0.02912	2.17351	0.00393	6.11391	0.01962
	0.09977	0.02929	2.17417	0.00394	6.11457	0.01971
	0.10044	0.02946	2.17485	0.00396	6.11524	0.01979
	0.10112	0.02962	2.17551	0.00397	6.11591	0.01987
	0.10178	0.02978	2.17617	0.00399	6.11658	0.01997
	0.10244	0.02995	2.17683	0.00402	6.11724	0.02006
	0.10311	0.03012	2.1775	0.00403	6.1179	0.02014
	0.10378	0.03029	2.17817	0.00406	6.11857	0.02022
	0.10445	0.03046	2.17883	0.00408	6.11924	0.0203
	0.10511	0.03064	2.1795	0.0041	6.11991	0.02038
	0.10579	0.03081	2.18017	0.00412	6.12058	0.02046
	0.10644	0.03098	2.18083	0.00415	6.12125	0.02055
	0.10711	0.03116	2.1815	0.00416	6.12191	0.02063
	0.10778	0.03133	2.18217	0.00416	6.12258	0.02071
	0.10844	0.0315	2.18283	0.00418	6.12325	0.02079
	0.10911	0.03166	2.1835	0.00418	6.12392	0.02088
	0.10978	0.03184	2.18416	0.00419	6.12459	0.02096
	0.11044	0.03202	2.18483	0.0042	6.12526	0.02104
	0.11111	0.0322	2.1855	0.00421	6.12592	0.02112
	0.11178	0.03237	2.18617	0.00423	6.12659	0.0212
	0.11244	0.03253	2.18684	0.00424	6.12725	0.02129
	0.11311	0.03269	2.1875	0.00426	6.12791	0.02137
	0.11378	0.03284	2.18816	0.00427	6.12858	0.02146
	0.11444	0.03302	2.18884	0.00429	6.12925	0.02153
	0.1151	0.03318	2.18951	0.0043	6.12992	0.02161
	0.11577	0.03335	2.19017	0.00433	6.13058	0.02169
	0.11644	0.03352	2.19084	0.00432	6.13124	0.02178
	0.11711	0.03367	2.1915	0.00434	6.13191	0.02186
	0.11777	0.03382	2.19218	0.00435	6.13256	0.02194
	0.11844	0.03398	2.19284	0.00437	6.13324	0.02202
	0.11911	0.03415	2.19351	0.00437	6.13391	0.0221
	0.11977	0.0343	2.19419	0.00439	6.13457	0.02218
	0.12044	0.03447	2.19486	0.0044	6.13524	0.02226
	0.1211	0.03463	2.19551	0.00442	6.1359	0.02234
	0.12177	0.0348	2.19619	0.00444	6.13658	0.02242
	0.12243	0.03495	2.19686	0.00446	6.13726	0.02248
	0.1231	0.03511	2.19751	0.00448	6.13791	0.02257
	0.12377	0.03527	2.19819	0.00451	6.13857	0.02265
	0.12444	0.03543	2.19884	0.00452	6.13924	0.02273
	0.12511	0.03558	2.19951	0.00453	6.13991	0.0228
	0.12577	0.03574	2.20018	0.00454	6.14057	0.02288
	0.12644	0.0359	2.20085	0.00457	6.14124	0.02295
	0.1271	0.03604	2.20151	0.00458	6.14191	0.02302
	0.12777	0.03619	2.20217	0.0046	6.14257	0.02311
	0.12844	0.03632	2.20285	0.0046	6.14323	0.02318
	0.1291	0.03648	2.20352	0.00461	6.1439	0.02325
	0.12977	0.03663	2.20418	0.00462	6.14457	0.02331
	0.13044	0.03679	2.20485	0.00464	6.14525	0.02338
	0.13111	0.03694	2.20551	0.00465	6.14591	0.02345
	0.13178	0.0371	2.20618	0.00468	6.14657	0.02352
	0.13244	0.03725	2.20685	0.0047	6.14723	0.02358
	0.13311	0.03741	2.20751	0.00471	6.1479	0.02367
	0.13377	0.03756	2.20819	0.00472	6.14857	0.02375
	0.13445	0.03772	2.20885	0.00473	6.14924	0.02383
	0.13512	0.03788	2.2095	0.00474	6.1499	0.02391
	0.13578	0.03803	2.21017	0.00476	6.15058	0.024
	0.13645	0.03819	2.21085	0.00477	6.15125	0.02408
	0.13711	0.03833	2.21151	0.00479	6.1519	0.02417
	0.13778	0.03849	2.21218	0.0048	6.15258	0.02425
	0.13846	0.03865	2.21284	0.00481	6.15324	0.02433
	0.13912	0.03882	2.21351	0.00482	6.15391	0.02442
	0.13978	0.03897	2.21417	0.00486	6.15458	0.0245
	0.14045	0.03913	2.21483	0.00488	6.15524	0.02458
	0.1411	0.03928	2.21551	0.00491	6.15591	0.02464
	0.14177	0.03942	2.21618	0.00493	6.15658	0.02473
	0.14244	0.03959	2.21684	0.00497	6.15724	0.02481
	0.14311	0.03975	2.2175	0.00499	6.15792	0.02489
	0.14378	0.03989	2.21818	0.00501	6.15858	0.02497
	0.14444	0.04004	2.21884	0.00503	6.15925	0.02504
	0.14511	0.04018	2.21951	0.00505	6.15992	0.02512
	0.14578	0.04033	2.22018	0.00507	6.16058	0.02518
	0.14644	0.04048	2.22086	0.00509	6.16124	0.02527
	0.14711	0.04064	2.22152	0.00511	6.16191	0.02535
	0.14777	0.04081	2.22218	0.00513	6.16257	0.02543
	0.14843	0.04096	2.22285	0.00515	6.16324	0.02549
	0.1491	0.04111	2.22352	0.00516	6.16391	0.02556
	0.14978	0.04126	2.22418	0.00519	6.16458	0.02563
	0.15044	0.04141	2.22483	0.0052	6.16524	0.02569
	0.15112	0.04156	2.22552	0.00524	6.16591	0.02578
	0.15177	0.04171	2.22619	0.00526	6.16658	0.02585
	0.15243	0.04186	2.22685	0.00528	6.16724	0.02593
	0.15311	0.04201	2.22752	0.0053	6.1679	0.026
	0.15377	0.04216	2.22819	0.00533	6.16857	0.02608
	0.15444	0.0423	2.22886	0.00535	6.16925	0.02616
	0.1551	0.04245	2.22952	0.00539	6.16992	0.02624
	0.15576	0.04258	2.23018	0.0054	6.17058	0.02632
	0.15643	0.04273	2.23085	0.00544	6.17124	0.0264
	0.1571	0.04288	2.23154	0.00547	6.1719	0.02648
	0.15777	0.04304	2.23219	0.0055	6.17257	0.02655
	0.15844	0.04319	2.23285	0.00552	6.17324	0.02663
	0.1591	0.04334	2.2335	0.00556	6.1739	0.0267
	0.15977	0.04348	2.23418	0.00558	6.17457	0.02677
	0.16044	0.04363	2.23485	0.00561	6.17524	0.02684
	0.1611	0.04378	2.23551	0.00564	6.1759	0.02691
	0.16178	0.04394	2.23618	0.00569	6.17656	0.02699
	0.16244	0.04409	2.23685	0.00572	6.17724	0.02705
	0.16311	0.04422	2.23752	0.00576	6.1779	0.02713
	0.16378	0.04437	2.23817	0.00579	6.17857	0.0272
	0.16444	0.04452	2.23884	0.00583	6.17923	0.02729
	0.16511	0.04466	2.23951	0.00586	6.1799	0.02737
	0.16579	0.0448	2.24018	0.0059	6.18058	0.02745
	0.16644	0.04496	2.24084	0.00592	6.18124	0.02753
	0.1671	0.04511	2.24151	0.00596	6.1819	0.02761
	0.16778	0.04526	2.24218	0.00599	6.18257	0.02767
	0.16845	0.04541	2.24284	0.00601	6.18325	0.02775
	0.16911	0.04556	2.2435	0.00604	6.18392	0.02784
	0.16977	0.04571	2.24417	0.00607	6.18457	0.02791
	0.17045	0.04585	2.24484	0.00611	6.18524	0.02799
	0.17112	0.046	2.24551	0.00614	6.18591	0.02805
	0.17178	0.04615	2.24617	0.00618	6.18657	0.02812
	0.17245	0.04629	2.24683	0.00621	6.18725	0.02819
	0.17312	0.04642	2.2475	0.00625	6.18791	0.02826
	0.17379	0.04654	2.24817	0.00628	6.18857	0.02834
	0.17445	0.04667	2.24884	0.00631	6.18925	0.02843
	0.17511	0.0468	2.2495	0.00635	6.18992	0.02849
	0.17577	0.04693	2.25017	0.00637	6.19058	0.02856
	0.17644	0.04706	2.25084	0.00642	6.19125	0.02862
	0.17711	0.0472	2.25151	0.00645	6.19191	0.0287
	0.17778	0.04733	2.25217	0.00649	6.19259	0.02878
	0.17845	0.04746	2.25284	0.00651	6.19325	0.02885
	0.17911	0.0476	2.25351	0.00654	6.19392	0.02894
	0.17979	0.04774	2.25418	0.00658	6.19459	0.02901
	0.18044	0.04789	2.25484	0.00662	6.19525	0.02908
	0.18111	0.04803	2.2555	0.00665	6.19591	0.02916
	0.18178	0.04817	2.25616	0.00669	6.19658	0.02924
	0.18245	0.0483	2.25683	0.00673	6.19724	0.02932
	0.18311	0.04844	2.25751	0.00676	6.19791	0.02941
	0.18377	0.04857	2.25817	0.0068	6.19858	0.02949
	0.18444	0.04872	2.25883	0.00684	6.19924	0.02957
	0.18511	0.04885	2.25951	0.00688	6.19992	0.02965
	0.18577	0.04899	2.26018	0.00692	6.20057	0.02973
	0.18644	0.04911	2.26085	0.00696	6.20124	0.02981
	0.18711	0.04924	2.26151	0.007	6.20191	0.02988
	0.18777	0.04937	2.26218	0.00704	6.20257	0.02996
	0.18844	0.04951	2.26285	0.00709	6.20324	0.03003
	0.1891	0.04964	2.26353	0.00715	6.20391	0.0301
	0.18978	0.04977	2.26419	0.0072	6.20458	0.03017
	0.19044	0.04991	2.26485	0.00723	6.20525	0.03025
	0.1911	0.05002	2.26552	0.00726	6.20592	0.03031
	0.19177	0.05015	2.26619	0.00732	6.20657	0.03039
	0.19244	0.05028	2.26685	0.00735	6.20724	0.03046
	0.19311	0.05041	2.26751	0.0074	6.20791	0.03053
	0.19378	0.05053	2.26817	0.00742	6.20857	0.03061
	0.19444	0.05065	2.26883	0.00748	6.20924	0.03069
	0.1951	0.05077	2.26951	0.00751	6.2099	0.03077
	0.19578	0.0509	2.27018	0.00754	6.21057	0.03085
	0.19645	0.05101	2.27084	0.00758	6.21124	0.03092
	0.19711	0.05113	2.27151	0.00764	6.2119	0.031
	0.19777	0.05126	2.27217	0.00769	6.21257	0.03107
	0.19843	0.05139	2.27284	0.00772	6.21324	0.03115
	0.19911	0.05151	2.27351	0.00777	6.21391	0.03121
	0.19978	0.05163	2.27418	0.00783	6.21456	0.03129
	0.20044	0.05176	2.27484	0.00789	6.21524	0.03136
	0.20111	0.05189	2.27551	0.00791	6.21591	0.03143
	0.20178	0.05202	2.27618	0.00795	6.21657	0.0315
	0.20245	0.05215	2.27685	0.008	6.21725	0.03157
	0.20311	0.05229	2.2775	0.00805	6.2179	0.03165
	0.20378	0.05241	2.27818	0.00807	6.21856	0.03172
	0.20445	0.05254	2.27885	0.00812	6.21924	0.03181
	0.20512	0.05267	2.27951	0.00817	6.2199	0.03188
	0.20579	0.05279	2.28017	0.00821	6.22058	0.03196
	0.20646	0.05292	2.28084	0.00825	6.22126	0.03204
	0.20712	0.05305	2.28151	0.0083	6.22191	0.03213
	0.20779	0.05317	2.28218	0.00835	6.22257	0.0322
	0.20846	0.05329	2.28284	0.0084	6.22324	0.03228
	0.20911	0.05341	2.28352	0.00844	6.22391	0.03235
	0.20978	0.05352	2.28418	0.00849	6.22458	0.03243
	0.21044	0.05364	2.28484	0.00855	6.22525	0.03251
	0.2111	0.05375	2.28551	0.0086	6.22591	0.03257
	0.21178	0.05387	2.28618	0.00866	6.22659	0.03263
	0.21245	0.054	2.28684	0.0087	6.22725	0.0327
	0.21311	0.05411	2.2875	0.00876	6.22792	0.03277
	0.21377	0.05423	2.28818	0.0088	6.22858	0.03285
	0.21444	0.05435	2.28885	0.00886	6.22924	0.03292
	0.21511	0.05447	2.28951	0.00891	6.22991	0.03298
	0.21578	0.05458	2.29017	0.00896	6.23058	0.03306
	0.21644	0.05471	2.29084	0.00902	6.23124	0.03313
	0.21711	0.05483	2.29151	0.00906	6.23191	0.0332
	0.21777	0.05495	2.29217	0.00912	6.23258	0.03326
	0.21844	0.05508	2.29284	0.00916	6.23324	0.03334
	0.21911	0.0552	2.29352	0.00922	6.23391	0.03342
	0.21977	0.05533	2.29419	0.00927	6.23458	0.03349
	0.22045	0.05545	2.29486	0.00934	6.23524	0.03356
	0.2211	0.05557	2.29552	0.00939	6.23591	0.03363
	0.22177	0.05571	2.29618	0.00944	6.23658	0.0337
	0.22243	0.05586	2.29684	0.00951	6.23724	0.03378
	0.2231	0.05601	2.29753	0.00957	6.2379	0.03386
	0.22377	0.05615	2.2982	0.00963	6.23857	0.03393
	0.22443	0.0563	2.29886	0.00968	6.23924	0.03402
	0.22509	0.05645	2.29952	0.00974	6.23991	0.03409
	0.22577	0.05661	2.30019	0.00979	6.24057	0.03417
	0.22643	0.05676	2.30084	0.00986	6.24124	0.03424
	0.22711	0.05692	2.30151	0.00991	6.24191	0.03431
	0.22777	0.05707	2.30218	0.00998	6.24257	0.03439
	0.22844	0.05723	2.30284	0.01003	6.24324	0.03445
	0.2291	0.05737	2.30351	0.01009	6.2439	0.03453
	0.22977	0.05753	2.30418	0.01015	6.24457	0.0346
	0.23044	0.05767	2.30485	0.01022	6.24524	0.03468
	0.2311	0.05782	2.30551	0.01027	6.2459	0.03475
	0.23177	0.05797	2.30617	0.01033	6.24657	0.03482
	0.23243	0.05812	2.30685	0.01039	6.24724	0.03489
	0.23311	0.05826	2.30752	0.01045	6.2479	0.03496
	0.23377	0.05842	2.30818	0.01051	6.24857	0.03503
	0.23443	0.05857	2.30884	0.01057	6.24924	0.03509
	0.23511	0.05872	2.30952	0.01062	6.2499	0.03518
	0.23578	0.05886	2.31018	0.01068	6.25057	0.03525
	0.23645	0.05899	2.31084	0.01074	6.25125	0.03531
	0.23711	0.05914	2.31151	0.0108	6.2519	0.03538
	0.23778	0.05928	2.31217	0.01086	6.25257	0.03545
	0.23844	0.05942	2.31283	0.01093	6.25324	0.03553
	0.23911	0.05956	2.3135	0.01099	6.25391	0.0356
	0.23979	0.0597	2.31416	0.01105	6.25457	0.03568
	0.24045	0.05983	2.31483	0.01111	6.25525	0.03576
	0.24112	0.05997	2.3155	0.01118	6.25591	0.03583
	0.24179	0.06012	2.31616	0.01124	6.25659	0.0359
	0.24245	0.06026	2.31684	0.01132	6.25725	0.03598
	0.24311	0.0604	2.3175	0.01137	6.25791	0.03605
	0.24377	0.06055	2.31817	0.01145	6.25858	0.03613
	0.24445	0.0607	2.31884	0.01151	6.25926	0.03619
	0.24511	0.06085	2.3195	0.01158	6.25993	0.03626
	0.24577	0.061	2.32017	0.01165	6.26059	0.03633
	0.24644	0.06115	2.32084	0.01173	6.26126	0.03641
	0.24712	0.0613	2.3215	0.01178	6.26192	0.03648
	0.24777	0.06146	2.32217	0.01185	6.26258	0.03655
	0.24844	0.06161	2.32284	0.01192	6.26325	0.0366
	0.24911	0.06177	2.32351	0.01199	6.26391	0.03666
	0.24978	0.06192	2.32416	0.01206	6.26458	0.03672
	0.25044	0.06207	2.32482	0.01212	6.26525	0.03678
	0.25111	0.06221	2.3255	0.01219	6.26592	0.03685
	0.25178	0.06235	2.32617	0.01227	6.26657	0.03691
	0.25244	0.0625	2.32684	0.01233	6.26725	0.03697
	0.2531	0.06265	2.3275	0.0124	6.26793	0.03701
	0.25377	0.0628	2.32817	0.01249	6.26858	0.03707
	0.25444	0.06293	2.32885	0.01255	6.26925	0.03712
	0.2551	0.06306	2.32951	0.01263	6.26991	0.03718
	0.25577	0.0632	2.33018	0.0127	6.27057	0.03724
	0.25643	0.06335	2.33085	0.01278	6.27125	0.0373
	0.2571	0.06349	2.33152	0.01286	6.27191	0.03736
	0.25777	0.06364	2.33218	0.01294	6.27257	0.03741
	0.25844	0.06378	2.33285	0.01302	6.27325	0.03747
	0.2591	0.06392	2.33353	0.01312	6.2739	0.03753
	0.25977	0.06406	2.33419	0.0132	6.27456	0.03759
	0.26044	0.0642	2.33484	0.01328	6.27524	0.03765
	0.26111	0.06436	2.33552	0.01336	6.27591	0.03771
	0.26177	0.0645	2.33618	0.01345	6.27657	0.03777
	0.26244	0.06466	2.33685	0.01353	6.27723	0.03784
	0.26311	0.06481	2.33751	0.01361	6.2779	0.0379
	0.26377	0.06496	2.33818	0.01369	6.27856	0.03797
	0.26444	0.0651	2.33885	0.01378	6.27923	0.03803
	0.26511	0.06525	2.33951	0.01385	6.2799	0.03808
	0.26577	0.06539	2.34018	0.01393	6.28058	0.03814
	0.26644	0.06555	2.34084	0.01399	6.28123	0.0382
	0.2671	0.06569	2.3415	0.01407	6.2819	0.03825
	0.26777	0.06584	2.34217	0.01414	6.28257	0.03831
	0.26843	0.066	2.34284	0.01422	6.28324	0.03838
	0.2691	0.06613	2.34352	0.01429	6.28391	0.03843
	0.26977	0.06626	2.34418	0.01439	6.28457	0.03849
	0.27044	0.06642	2.34485	0.01445	6.28525	0.03854
	0.27112	0.06656	2.34551	0.01453	6.28592	0.0386
	0.27178	0.06671	2.34618	0.01459	6.28657	0.03866
	0.27245	0.06685	2.34684	0.01469	6.28724	0.03873
	0.27312	0.067	2.34751	0.01476	6.28791	0.03879
	0.27378	0.06714	2.34818	0.01485	6.28858	0.03886
	0.27445	0.06729	2.34885	0.01493	6.28923	0.03893
	0.27511	0.06742	2.34952	0.01501	6.28991	0.039
	0.27579	0.06757	2.35018	0.01508	6.29059	0.03907
	0.27645	0.06772	2.35083	0.01516	6.29124	0.03913
	0.27712	0.06786	2.35151	0.01523	6.29191	0.0392
	0.27779	0.06799	2.35218	0.01535	6.29258	0.03927
	0.27844	0.06812	2.35284	0.01544	6.29325	0.03934
	0.27911	0.06826	2.35351	0.01551	6.29392	0.0394
	0.27978	0.0684	2.35417	0.01561	6.29459	0.03947
	0.28044	0.06853	2.35484	0.01571	6.29525	0.03953
	0.28111	0.06866	2.35551	0.01581	6.29592	0.0396
	0.28177	0.06879	2.35618	0.01591	6.29659	0.03965
	0.28244	0.06892	2.35685	0.01601	6.29725	0.03972
	0.2831	0.06904	2.3575	0.01612	6.29791	0.03979
	0.28376	0.06917	2.35818	0.01622	6.29857	0.03986
	0.28444	0.0693	2.35884	0.0163	6.29925	0.03994
	0.28511	0.06944	2.35951	0.01639	6.29991	0.04
	0.28578	0.06957	2.36018	0.0165	6.30058	0.04007
	0.28644	0.06969	2.36085	0.01659	6.30125	0.04015
	0.28711	0.06984	2.36152	0.01669	6.30192	0.04023
	0.28778	0.06995	2.3622	0.01678	6.30258	0.04029
	0.28844	0.07008	2.36286	0.01688	6.30324	0.04037
	0.28911	0.07021	2.36352	0.01698	6.30391	0.04045
	0.28979	0.07035	2.36419	0.01706	6.30458	0.04054
	0.29045	0.07048	2.36485	0.01714	6.30525	0.04062
	0.29109	0.07061	2.36552	0.01723	6.30591	0.04069
	0.29178	0.07074	2.36619	0.01733	6.30657	0.04077
	0.29244	0.07088	2.36686	0.01741	6.30724	0.04085
	0.29309	0.07101	2.36752	0.01749	6.30791	0.04092
	0.29377	0.07113	2.36818	0.01759	6.30858	0.041
	0.29443	0.07128	2.36885	0.01769	6.30924	0.04108
	0.2951	0.0714	2.36951	0.01778	6.30991	0.04116
	0.29577	0.07153	2.37018	0.01788	6.31057	0.04123
	0.29643	0.07167	2.37084	0.01798	6.31124	0.04129
	0.2971	0.0718	2.37151	0.01811	6.31191	0.04136
	0.29777	0.07194	2.37218	0.01821	6.31258	0.04145
	0.29845	0.07207	2.37285	0.01833	6.31324	0.04151
	0.2991	0.0722	2.37351	0.01845	6.31391	0.0416
	0.29977	0.07233	2.37417	0.0186	6.31458	0.04167
	0.30043	0.07246	2.37485	0.01872	6.31524	0.04175
	0.30109	0.07259	2.37551	0.01885	6.31591	0.04183
	0.30177	0.07274	2.37618	0.01897	6.31658	0.04189
	0.30244	0.07288	2.37685	0.01909	6.31724	0.04197
	0.30311	0.073	2.37751	0.01922	6.31791	0.04206
	0.30378	0.07313	2.37818	0.01935	6.31858	0.04213
	0.30446	0.07325	2.37885	0.01948	6.31924	0.0422
	0.30511	0.07339	2.3795	0.01963	6.3199	0.04229
	0.30578	0.07353	2.38016	0.01975	6.32057	0.04236
	0.30645	0.07367	2.38084	0.01988	6.32124	0.04245
	0.30711	0.0738	2.3815	0.01999	6.32191	0.04253
	0.30778	0.07394	2.38216	0.02014	6.32258	0.04262
	0.30846	0.07406	2.38283	0.02027	6.32325	0.0427
	0.30912	0.07419	2.3835	0.02041	6.32391	0.04279
	0.30978	0.07432	2.38417	0.02053	6.32458	0.04288
	0.31044	0.07445	2.38484	0.02066	6.32525	0.04297
	0.31111	0.07459	2.3855	0.02078	6.32591	0.04306
	0.31177	0.07472	2.38616	0.02091	6.32658	0.04314
	0.31244	0.07486	2.38683	0.02103	6.32725	0.04323
	0.31311	0.075	2.3875	0.02117	6.32792	0.0433
	0.31378	0.07513	2.38817	0.02131	6.32858	0.04339
	0.31445	0.07526	2.38884	0.02145	6.32925	0.04348
	0.31511	0.07539	2.38951	0.02159	6.32992	0.04358
	0.31578	0.07553	2.39017	0.02173	6.33059	0.04366
	0.31644	0.07567	2.39084	0.02187	6.33124	0.04374
	0.31711	0.07579	2.39151	0.02202	6.33191	0.04382
	0.31778	0.07593	2.39217	0.02216	6.33257	0.04391
	0.31845	0.07608	2.39284	0.02231	6.33324	0.04399
	0.31911	0.07621	2.39351	0.02245	6.33391	0.04407
	0.31977	0.07633	2.39417	0.0226	6.33458	0.04415
	0.32045	0.07647	2.39484	0.02273	6.33524	0.04423
	0.32111	0.0766	2.3955	0.02287	6.33591	0.04431
	0.32178	0.07673	2.39617	0.02302	6.33657	0.04438
	0.32243	0.07684	2.39684	0.02316	6.33723	0.04446
	0.32311	0.07696	2.39751	0.02331	6.33791	0.04455
	0.32376	0.0771	2.39817	0.02345	6.33858	0.04464
	0.32443	0.07722	2.39885	0.0236	6.33924	0.04473
	0.32509	0.07735	2.39952	0.02375	6.3399	0.04482
	0.32576	0.07748	2.40019	0.0239	6.34058	0.04493
	0.32644	0.07762	2.40086	0.02404	6.34124	0.04503
	0.3271	0.07775	2.40152	0.0242	6.3419	0.04513
	0.32777	0.07788	2.40219	0.02434	6.34258	0.04523
	0.32843	0.07801	2.40285	0.02448	6.34324	0.04533
	0.32911	0.07815	2.40351	0.02463	6.34391	0.04543
	0.32977	0.07828	2.40419	0.02478	6.34457	0.04553
	0.33044	0.07841	2.40485	0.02492	6.34524	0.04563
	0.33112	0.07856	2.40552	0.02506	6.34591	0.04573
	0.33178	0.07869	2.40617	0.02521	6.34657	0.04585
	0.33244	0.07882	2.40684	0.02536	6.34723	0.04596
	0.3331	0.07896	2.40751	0.02551	6.3479	0.04608
	0.33377	0.07911	2.40817	0.02564	6.34857	0.0462
	0.33444	0.07925	2.40884	0.02578	6.34924	0.04631
	0.3351	0.07939	2.40951	0.02593	6.34991	0.04644
	0.33577	0.07954	2.41018	0.02606	6.35058	0.04655
	0.33644	0.0797	2.41084	0.02622	6.35123	0.04668
	0.33711	0.07985	2.41151	0.02637	6.3519	0.0468
	0.33777	0.07999	2.41217	0.02654	6.35257	0.04692
	0.33845	0.08012	2.41285	0.02668	6.35324	0.04705
	0.33911	0.08026	2.41352	0.02684	6.35391	0.04716
	0.33978	0.0804	2.41418	0.02699	6.35457	0.04728
	0.34044	0.08055	2.41485	0.02716	6.35523	0.0474
	0.34113	0.0807	2.41551	0.02733	6.35591	0.04753
	0.34179	0.08083	2.41618	0.0275	6.35657	0.04764
	0.34246	0.08096	2.41685	0.02767	6.35724	0.04777
	0.34312	0.08108	2.41752	0.02784	6.35791	0.0479
	0.34379	0.08121	2.41818	0.02799	6.35858	0.04802
	0.34445	0.08133	2.41884	0.02815	6.35924	0.04815
	0.34511	0.08147	2.41951	0.02831	6.35992	0.04826
	0.34577	0.08161	2.42018	0.02847	6.36058	0.04837
	0.34645	0.08172	2.42084	0.02865	6.36124	0.04848
	0.34711	0.08185	2.42152	0.02882	6.36192	0.04859
	0.34778	0.08198	2.42218	0.02898	6.36259	0.0487
	0.34844	0.08212	2.42284	0.02915	6.36325	0.04881
	0.34911	0.08227	2.4235	0.02931	6.36392	0.04891
	0.34978	0.08241	2.42417	0.02947	6.36459	0.04902
	0.35043	0.08256	2.42485	0.02963	6.36525	0.04914
	0.3511	0.08269	2.42551	0.02981	6.36591	0.04925
	0.35177	0.08284	2.42617	0.02996	6.36657	0.04937
	0.35244	0.08298	2.42685	0.03013	6.36725	0.04949
	0.3531	0.08314	2.42752	0.03029	6.36791	0.04962
	0.35377	0.08327	2.42818	0.03045	6.36857	0.04973
	0.35443	0.08341	2.42885	0.03061	6.36925	0.04985
	0.35511	0.08354	2.42951	0.03077	6.36992	0.04997
	0.35579	0.08367	2.43018	0.03094	6.37057	0.05009
	0.35645	0.08381	2.43085	0.03111	6.37125	0.0502
	0.3571	0.08394	2.43152	0.03128	6.37192	0.05032
	0.35778	0.08407	2.43219	0.03146	6.37258	0.05043
	0.35844	0.0842	2.43286	0.03163	6.37324	0.05056
	0.3591	0.08433	2.43352	0.03179	6.37392	0.05068
	0.35978	0.08445	2.43419	0.03195	6.37458	0.05078
	0.36043	0.08458	2.43485	0.03212	6.37524	0.0509
	0.3611	0.08471	2.43553	0.03229	6.37591	0.05101
	0.36177	0.08485	2.43618	0.03245	6.37657	0.05113
	0.36243	0.08499	2.43686	0.03262	6.37724	0.05124
	0.3631	0.08512	2.43752	0.03278	6.3779	0.05136
	0.36378	0.08526	2.43818	0.03295	6.37856	0.05147
	0.36444	0.0854	2.43885	0.03312	6.37923	0.05158
	0.36511	0.08554	2.4395	0.0333	6.3799	0.05169
	0.36577	0.08568	2.44018	0.03347	6.38056	0.0518
	0.36644	0.08582	2.44085	0.03364	6.38124	0.05191
	0.36711	0.08597	2.4415	0.0338	6.3819	0.05204
	0.36777	0.0861	2.44218	0.03397	6.38257	0.05216
	0.36844	0.08625	2.44285	0.03414	6.38324	0.05229
	0.3691	0.08638	2.44351	0.0343	6.3839	0.05242
	0.36978	0.08652	2.44418	0.03446	6.38457	0.05255
	0.37044	0.08666	2.44485	0.03463	6.38525	0.05268
	0.37111	0.08679	2.44551	0.0348	6.38591	0.0528
	0.37178	0.08694	2.44618	0.03494	6.38657	0.05293
	0.37244	0.08708	2.44685	0.0351	6.38724	0.05305
	0.37311	0.08723	2.44751	0.03528	6.38791	0.05318
	0.37377	0.08738	2.44817	0.03544	6.38857	0.0533
	0.37445	0.08753	2.44883	0.03561	6.38923	0.05341
	0.37511	0.08767	2.4495	0.03577	6.3899	0.05354
	0.37579	0.0878	2.45017	0.03595	6.39057	0.05365
	0.37646	0.08795	2.45084	0.03612	6.39124	0.05377
	0.37712	0.0881	2.45151	0.03629	6.39191	0.0539
	0.37778	0.08825	2.45217	0.03645	6.39257	0.05402
	0.37844	0.08838	2.45284	0.03663	6.39325	0.05415
	0.37912	0.08852	2.4535	0.03681	6.39391	0.05428
	0.37978	0.08866	2.45416	0.03698	6.39459	0.05441
	0.38044	0.0888	2.45484	0.03716	6.39525	0.05455
	0.38111	0.08894	2.45549	0.03732	6.39592	0.05468
	0.38177	0.08909	2.45617	0.03747	6.39659	0.05481
	0.38245	0.08924	2.45685	0.03763	6.39725	0.05493
	0.38311	0.08939	2.4575	0.0378	6.39793	0.05506
	0.38377	0.08952	2.45816	0.03797	6.39859	0.05517
	0.38445	0.08967	2.45884	0.03814	6.39925	0.0553
	0.38511	0.08983	2.45951	0.03829	6.39992	0.05542
	0.38577	0.08997	2.46017	0.03845	6.40057	0.05555
	0.38644	0.09012	2.46083	0.03862	6.40125	0.05567
	0.38711	0.09028	2.4615	0.03879	6.40191	0.05579
	0.38778	0.09043	2.46218	0.03895	6.40258	0.0559
	0.38845	0.09058	2.46283	0.03913	6.40325	0.05603
	0.38911	0.09074	2.46351	0.0393	6.4039	0.05616
	0.38978	0.0909	2.46418	0.03947	6.40457	0.05627
	0.39044	0.09106	2.46483	0.03963	6.40524	0.05639
	0.3911	0.09123	2.46551	0.0398	6.4059	0.05651
	0.39177	0.09138	2.46618	0.03998	6.40657	0.05663
	0.39243	0.09155	2.46684	0.04014	6.40724	0.05675
	0.39311	0.09171	2.46752	0.0403	6.40791	0.05688
	0.39377	0.09187	2.46818	0.04047	6.40857	0.057
	0.39444	0.09204	2.46886	0.04063	6.40924	0.05714
	0.3951	0.0922	2.46952	0.0408	6.40991	0.05726
	0.39578	0.09237	2.47018	0.04096	6.41057	0.05739
	0.39644	0.09255	2.47086	0.04113	6.41123	0.05752
	0.39711	0.09273	2.47152	0.0413	6.41191	0.05766
	0.39777	0.09291	2.47218	0.04146	6.41258	0.05778
	0.39844	0.09308	2.47285	0.04161	6.41324	0.05792
	0.39911	0.09326	2.47351	0.04178	6.41391	0.05805
	0.39976	0.09344	2.47418	0.04195	6.41458	0.05818
	0.40043	0.09361	2.47484	0.04212	6.41523	0.0583
	0.4011	0.09378	2.47551	0.04229	6.4159	0.05843
	0.40178	0.09395	2.47619	0.04246	6.41657	0.05856
	0.40244	0.09411	2.47683	0.04263	6.41723	0.0587
	0.4031	0.09427	2.47751	0.0428	6.4179	0.05882
	0.40377	0.09443	2.47818	0.04297	6.41857	0.05895
	0.40443	0.09458	2.47884	0.04314	6.41924	0.05908
	0.4051	0.09475	2.47951	0.04332	6.41991	0.0592
	0.40578	0.09491	2.48017	0.04349	6.42058	0.05931
	0.40644	0.09506	2.48085	0.04367	6.42125	0.05943
	0.40711	0.09522	2.48152	0.04383	6.4219	0.05955
	0.40779	0.09539	2.48218	0.04402	6.42257	0.05966
	0.40844	0.09555	2.48285	0.04419	6.42324	0.05977
	0.40911	0.09571	2.48351	0.04437	6.42391	0.05988
	0.40978	0.09587	2.48417	0.04453	6.42458	0.06
	0.41045	0.09604	2.48484	0.04472	6.42524	0.06011
	0.41113	0.0962	2.48551	0.04489	6.42592	0.06022
	0.41178	0.09635	2.48617	0.04507	6.42659	0.06034
	0.41246	0.09651	2.48685	0.04525	6.42725	0.06045
	0.41312	0.09667	2.4875	0.04544	6.42791	0.06057
	0.41378	0.09683	2.48817	0.04562	6.42858	0.0607
	0.41444	0.09698	2.48884	0.0458	6.42925	0.06083
	0.41511	0.09713	2.48951	0.04598	6.42991	0.06096
	0.41578	0.09729	2.49018	0.04617	6.43059	0.06109
	0.41644	0.09746	2.49084	0.04635	6.43125	0.06122
	0.41711	0.09763	2.49151	0.04655	6.43191	0.06134
	0.41778	0.0978	2.49218	0.04672	6.43258	0.06147
	0.41845	0.09797	2.49285	0.04691	6.43324	0.0616
	0.4191	0.09817	2.49351	0.04708	6.4339	0.06172
	0.41978	0.09835	2.49417	0.04725	6.43458	0.06185
	0.42044	0.09854	2.49484	0.04742	6.43524	0.06196
	0.4211	0.09872	2.49551	0.0476	6.43591	0.06209
	0.42177	0.09891	2.49617	0.04778	6.43658	0.06221
	0.42244	0.0991	2.49685	0.04796	6.43725	0.06231
	0.42311	0.09929	2.49752	0.04813	6.43791	0.06242
	0.42378	0.09948	2.49819	0.0483	6.43858	0.06254
	0.42444	0.09967	2.49885	0.04848	6.43924	0.06265
	0.42511	0.09986	2.49952	0.04865	6.43991	0.06276
	0.42578	0.10004	2.50019	0.04883	6.44058	0.06287
	0.42643	0.10023	2.50085	0.04901	6.44124	0.06299
	0.4271	0.10042	2.50152	0.04919	6.44191	0.06311
	0.42777	0.1006	2.50219	0.04938	6.44257	0.06321
	0.42843	0.10079	2.50286	0.04956	6.44324	0.06334
	0.4291	0.10098	2.50352	0.04973	6.44391	0.06346
	0.42976	0.10117	2.5042	0.0499	6.44457	0.06358
	0.43043	0.10136	2.50485	0.05008	6.44524	0.06369
	0.4311	0.10154	2.50551	0.05025	6.44591	0.06381
	0.43178	0.10172	2.50618	0.05043	6.44656	0.06392
	0.43243	0.10192	2.50686	0.05061	6.44723	0.06404
	0.4331	0.10211	2.50752	0.05077	6.4479	0.06415
	0.43378	0.10231	2.50818	0.05095	6.44857	0.06426
	0.43444	0.10251	2.50884	0.05112	6.44924	0.06437
	0.43511	0.1027	2.50951	0.0513	6.4499	0.06446
	0.43577	0.10289	2.51018	0.05146	6.45057	0.06457
	0.43643	0.10308	2.51084	0.05165	6.45124	0.06468
	0.4371	0.10326	2.51151	0.0518	6.45191	0.06479
	0.43777	0.10347	2.51218	0.05199	6.45257	0.0649
	0.43844	0.10367	2.51285	0.05215	6.45325	0.06502
	0.43911	0.10385	2.5135	0.05231	6.45391	0.06513
	0.43978	0.10405	2.51417	0.05248	6.45458	0.06524
	0.44044	0.10423	2.51485	0.05266	6.45524	0.06536
	0.44111	0.10442	2.51551	0.05282	6.4559	0.06548
	0.44178	0.10462	2.51618	0.05298	6.45657	0.0656
	0.44245	0.1048	2.51684	0.05315	6.45724	0.06571
	0.44312	0.10498	2.5175	0.05333	6.45791	0.06583
	0.44378	0.10515	2.51817	0.05351	6.45857	0.06594
	0.44445	0.10532	2.51884	0.05369	6.45925	0.06605
	0.44512	0.10549	2.5195	0.05386	6.45991	0.06616
	0.44578	0.10567	2.52016	0.05405	6.46058	0.06627
	0.44646	0.10584	2.52084	0.05422	6.46124	0.06638
	0.44711	0.10601	2.5215	0.05439	6.46192	0.06648
	0.44777	0.10619	2.52216	0.05456	6.46258	0.0666
	0.44844	0.10636	2.52283	0.05476	6.46325	0.06671
	0.44911	0.10655	2.52349	0.05495	6.46392	0.06681
	0.44977	0.10673	2.52417	0.05512	6.46459	0.06692
	0.45045	0.10692	2.52484	0.0553	6.46526	0.06703
	0.4511	0.1071	2.5255	0.05549	6.46592	0.06714
	0.45178	0.10728	2.52616	0.05566	6.46659	0.06724
	0.45245	0.10745	2.52684	0.05584	6.46724	0.06735
	0.45311	0.10764	2.5275	0.056	6.46792	0.06746
	0.45378	0.10782	2.52817	0.0562	6.46858	0.06757
	0.45444	0.108	2.52883	0.05637	6.46925	0.06766
	0.45511	0.10818	2.52951	0.05654	6.46991	0.06776
	0.45577	0.10837	2.53018	0.0567	6.47058	0.06787
	0.45644	0.10857	2.53084	0.05689	6.47124	0.06797
	0.45711	0.10876	2.5315	0.05707	6.47191	0.06808
	0.45778	0.10896	2.53217	0.05725	6.47257	0.06819
	0.45844	0.10916	2.53285	0.05744	6.47324	0.06831
	0.4591	0.10935	2.53352	0.05765	6.47391	0.06842
	0.45977	0.10954	2.53418	0.05785	6.47458	0.06852
	0.46043	0.10974	2.53485	0.05804	6.47523	0.06863
	0.4611	0.10993	2.53552	0.05823	6.47591	0.06875
	0.46177	0.11013	2.53619	0.05842	6.47658	0.06886
	0.46243	0.11032	2.53685	0.05862	6.47724	0.06897
	0.4631	0.11051	2.53752	0.05882	6.47792	0.06908
	0.46377	0.11071	2.53818	0.059	6.47858	0.06918
	0.46443	0.11091	2.53885	0.0592	6.47924	0.06928
	0.4651	0.11111	2.53951	0.05939	6.47991	0.06938
	0.46577	0.1113	2.54017	0.05957	6.48057	0.06948
	0.46644	0.11149	2.54084	0.05976	6.48124	0.06959
	0.4671	0.11168	2.54151	0.05995	6.48191	0.06969
	0.46778	0.11187	2.54217	0.06015	6.48257	0.06979
	0.46844	0.11205	2.54284	0.06034	6.48323	0.06989
	0.46911	0.11224	2.54351	0.06054	6.4839	0.06999
	0.46977	0.11242	2.54418	0.06073	6.48457	0.07009
	0.47044	0.1126	2.54485	0.06092	6.48523	0.0702
	0.4711	0.11278	2.54552	0.06112	6.48591	0.07031
	0.47178	0.11297	2.54618	0.06131	6.48658	0.07041
	0.47244	0.11316	2.54684	0.06151	6.48724	0.07051
	0.4731	0.11336	2.54751	0.0617	6.48791	0.0706
	0.47378	0.11355	2.54819	0.06189	6.48857	0.07071
	0.47444	0.11375	2.54884	0.06209	6.48924	0.07081
	0.47512	0.11395	2.54952	0.06229	6.48991	0.07091
	0.47578	0.11414	2.55017	0.06248	6.49057	0.071
	0.47645	0.11434	2.55084	0.06267	6.49124	0.0711
	0.47712	0.11455	2.55152	0.06287	6.49191	0.07119
	0.47779	0.11474	2.55218	0.06304	6.49258	0.07128
	0.47845	0.11493	2.55284	0.06324	6.49325	0.07138
	0.47912	0.11512	2.55351	0.06342	6.49391	0.07147
	0.47979	0.11531	2.55417	0.06362	6.49458	0.07157
	0.48045	0.1155	2.55484	0.06381	6.49524	0.07168
	0.48112	0.11569	2.5555	0.064	6.49591	0.07178
	0.48178	0.11589	2.55617	0.06418	6.49658	0.07189
	0.48245	0.11609	2.55685	0.06439	6.49725	0.07201
	0.48312	0.11627	2.55751	0.06458	6.49791	0.07212
	0.48378	0.11645	2.55817	0.0648	6.49859	0.07223
	0.48444	0.11663	2.55884	0.06499	6.49925	0.07236
	0.48511	0.11683	2.55951	0.06522	6.49992	0.07247
	0.48578	0.11702	2.56018	0.06542	6.50057	0.07259
	0.48645	0.1172	2.56085	0.06565	6.50125	0.07269
	0.48711	0.11739	2.56152	0.06585	6.50191	0.0728
	0.48778	0.11757	2.56219	0.06607	6.50258	0.0729
	0.48844	0.11776	2.56284	0.06629	6.50325	0.073
	0.4891	0.11793	2.56352	0.06652	6.50391	0.07309
	0.48978	0.11812	2.56419	0.06674	6.50458	0.07319
	0.49044	0.11831	2.56485	0.06695	6.50525	0.07329
	0.49111	0.1185	2.5655	0.06717	6.50591	0.07339
	0.49178	0.11868	2.56619	0.06739	6.50658	0.07349
	0.49243	0.11885	2.56686	0.0676	6.50725	0.07358
	0.4931	0.11903	2.56752	0.06782	6.50791	0.07369
	0.49378	0.11921	2.56819	0.06803	6.50857	0.07379
	0.49444	0.11938	2.56885	0.06825	6.50924	0.0739
	0.49511	0.11955	2.56953	0.06846	6.50991	0.074
	0.49577	0.11973	2.57019	0.0687	6.51058	0.07411
	0.49643	0.11991	2.57086	0.0689	6.51125	0.07421
	0.4971	0.12009	2.57152	0.06913	6.51191	0.07431
	0.49776	0.12027	2.5722	0.06935	6.51257	0.07441
	0.49843	0.12045	2.57286	0.06956	6.51324	0.0745
	0.49911	0.12064	2.57352	0.06979	6.5139	0.0746
	0.49976	0.12083	2.57418	0.07003	6.51457	0.0747
	0.50044	0.12102	2.57484	0.07025	6.51523	0.07479
	0.50111	0.12121	2.57552	0.07048	6.51591	0.0749
	0.50176	0.12141	2.57618	0.07072	6.51657	0.07499
	0.50244	0.12162	2.57684	0.07095	6.51724	0.07509
	0.50311	0.12181	2.57752	0.07119	6.51791	0.07519
	0.50378	0.122	2.57819	0.07143	6.51857	0.07529
	0.50444	0.12219	2.57885	0.07167	6.51924	0.07538
	0.5051	0.12238	2.57951	0.07193	6.51991	0.07548
	0.50578	0.12257	2.58018	0.07217	6.52057	0.07558
	0.50644	0.12277	2.58084	0.0724	6.52125	0.07567
	0.5071	0.12296	2.58151	0.07265	6.5219	0.07578
	0.50776	0.12317	2.58217	0.0729	6.52256	0.07587
	0.50845	0.12339	2.58284	0.07315	6.52324	0.07597
	0.50912	0.1236	2.58351	0.07339	6.52391	0.07607
	0.50978	0.12382	2.58418	0.07365	6.52458	0.07616
	0.51044	0.12403	2.58483	0.07389	6.52524	0.07625
	0.51111	0.12426	2.5855	0.07415	6.5259	0.07634
	0.51179	0.12448	2.58617	0.07439	6.52658	0.07644
	0.51245	0.1247	2.58684	0.07464	6.52723	0.07652
	0.51312	0.12493	2.5875	0.0749	6.52791	0.07662
	0.51378	0.12516	2.58817	0.07516	6.52858	0.07671
	0.51446	0.12539	2.58884	0.0754	6.52924	0.0768
	0.51511	0.12561	2.5895	0.07565	6.52992	0.07689
	0.51577	0.12583	2.59017	0.07588	6.53058	0.07699
	0.51644	0.12607	2.59083	0.07613	6.53125	0.07708
	0.51711	0.1263	2.5915	0.07638	6.53192	0.07717
	0.51778	0.12653	2.59217	0.07662	6.53259	0.07728
	0.51844	0.12677	2.59284	0.07685	6.53325	0.07738
	0.51911	0.12701	2.5935	0.0771	6.53392	0.07748
	0.51978	0.12726	2.59417	0.07732	6.53459	0.07757
	0.52045	0.12751	2.59484	0.07757	6.53526	0.07767
	0.52111	0.12776	2.59551	0.07782	6.53592	0.07775
	0.52177	0.12801	2.59616	0.07807	6.53657	0.07785
	0.52245	0.12827	2.59683	0.07833	6.53725	0.07794
	0.52311	0.12852	2.59749	0.07857	6.53791	0.07803
	0.52378	0.12878	2.59817	0.07881	6.53858	0.07814
	0.52444	0.12904	2.59884	0.07907	6.53924	0.07824
	0.52511	0.1293	2.5995	0.07933	6.53991	0.07835
	0.52578	0.12957	2.60017	0.07959	6.54059	0.07845
	0.52644	0.12982	2.60084	0.07985	6.54124	0.07856
	0.5271	0.13008	2.60151	0.08013	6.54191	0.07866
	0.52778	0.13033	2.60217	0.08039	6.54258	0.07876
	0.52845	0.13058	2.60285	0.08066	6.54324	0.07888
	0.5291	0.13083	2.60352	0.08094	6.54391	0.07899
	0.52977	0.1311	2.60418	0.08122	6.54457	0.0791
	0.53044	0.13134	2.60486	0.08149	6.54525	0.0792
	0.53111	0.13158	2.60552	0.08178	6.54591	0.0793
	0.53177	0.13182	2.60619	0.08206	6.54659	0.07939
	0.53244	0.13205	2.60686	0.08235	6.54724	0.0795
	0.53311	0.13229	2.60751	0.08264	6.54791	0.0796
	0.53377	0.13254	2.60818	0.08291	6.54858	0.07971
	0.53445	0.13277	2.60884	0.08319	6.54924	0.07982
	0.5351	0.13301	2.6095	0.08347	6.54991	0.07992
	0.53577	0.13325	2.61017	0.08375	6.55057	0.08001
	0.53644	0.13347	2.61084	0.08403	6.55123	0.08011
	0.53711	0.13371	2.61152	0.08431	6.55191	0.08021
	0.53778	0.13395	2.61218	0.08457	6.55257	0.08031
	0.53844	0.13418	2.61284	0.08486	6.55324	0.08041
	0.5391	0.13442	2.6135	0.08514	6.55391	0.0805
	0.53977	0.13466	2.61417	0.08541	6.55458	0.08061
	0.54045	0.1349	2.61485	0.08568	6.55523	0.08071
	0.54111	0.13515	2.61551	0.08595	6.55591	0.08081
	0.54178	0.1354	2.61617	0.08622	6.55658	0.08092
	0.54245	0.13564	2.61685	0.08649	6.55724	0.08101
	0.54311	0.13589	2.61752	0.08677	6.55791	0.08112
	0.54378	0.13614	2.61818	0.08705	6.55856	0.08123
	0.54445	0.13639	2.61885	0.08733	6.55924	0.08134
	0.54512	0.13664	2.61951	0.08759	6.5599	0.08146
	0.54579	0.13689	2.62019	0.08788	6.56057	0.08156
	0.54646	0.13713	2.62084	0.08815	6.56124	0.08166
	0.54712	0.13738	2.62151	0.08845	6.56191	0.08177
	0.54779	0.13762	2.62217	0.08874	6.56258	0.08188
	0.54846	0.13785	2.62284	0.08903	6.56324	0.08199
	0.54912	0.1381	2.6235	0.08932	6.56391	0.0821
	0.54978	0.13835	2.62418	0.0896	6.56458	0.0822
	0.55045	0.13858	2.62484	0.08989	6.56525	0.08232
	0.55111	0.13881	2.62551	0.09018	6.56592	0.08243
	0.55177	0.13906	2.62618	0.09047	6.56658	0.08254
	0.55244	0.1393	2.62685	0.09075	6.56726	0.08264
	0.55311	0.13954	2.6275	0.09104	6.56791	0.08274
	0.55377	0.13977	2.62817	0.09131	6.56858	0.08284
	0.55444	0.14001	2.62884	0.09159	6.56925	0.08293
	0.55511	0.14025	2.62951	0.09188	6.56991	0.08303
	0.55577	0.14049	2.63017	0.09215	6.57057	0.08312
	0.55644	0.14072	2.63084	0.09243	6.57125	0.08323
	0.55711	0.14096	2.63151	0.0927	6.57191	0.08332
	0.55777	0.14119	2.63218	0.09298	6.57258	0.08339
	0.55844	0.14142	2.63284	0.09325	6.57324	0.08347
	0.55911	0.14166	2.63351	0.09354	6.57391	0.08357
	0.55978	0.1419	2.63418	0.0938	6.57458	0.08367
	0.56044	0.14213	2.63485	0.09409	6.57525	0.08376
	0.56111	0.14237	2.63552	0.09437	6.57591	0.08385
	0.56177	0.14262	2.63618	0.09466	6.57658	0.08395
	0.56244	0.14286	2.63685	0.09493	6.57724	0.08406
	0.5631	0.14311	2.63752	0.09522	6.57791	0.08415
	0.56377	0.14336	2.63819	0.09551	6.57857	0.08425
	0.56444	0.14361	2.63886	0.0958	6.57924	0.08436
	0.5651	0.14385	2.63952	0.0961	6.57991	0.08447
	0.56576	0.1441	2.6402	0.09639	6.58058	0.08458
	0.56644	0.14436	2.64086	0.09669	6.58124	0.08469
	0.56711	0.14461	2.64152	0.09698	6.58191	0.0848
	0.56777	0.14488	2.64218	0.09727	6.58257	0.08491
	0.56844	0.14514	2.64285	0.09756	6.58324	0.08501
	0.56911	0.14541	2.64352	0.09787	6.5839	0.08511
	0.56976	0.14567	2.64417	0.09817	6.58457	0.0852
	0.57043	0.14592	2.64484	0.09846	6.58524	0.08531
	0.5711	0.14619	2.64552	0.09874	6.5859	0.08542
	0.57177	0.14645	2.64617	0.09903	6.58657	0.08552
	0.57244	0.14671	2.64684	0.09933	6.58723	0.08563
	0.5731	0.14697	2.64751	0.09962	6.5879	0.08572
	0.57377	0.14723	2.64818	0.09991	6.58857	0.08583
	0.57444	0.14747	2.64884	0.1002	6.58924	0.08593
	0.5751	0.14771	2.64951	0.1005	6.5899	0.08603
	0.57577	0.14795	2.65018	0.10079	6.59057	0.08612
	0.57645	0.1482	2.65085	0.10109	6.59124	0.08622
	0.57711	0.14844	2.6515	0.10137	6.59191	0.08631
	0.57778	0.14868	2.65217	0.10167	6.59257	0.08641
	0.57844	0.14892	2.65284	0.10196	6.59324	0.0865
	0.57911	0.14916	2.6535	0.10225	6.59391	0.08659
	0.57977	0.14941	2.65417	0.10254	6.59458	0.08668
	0.58045	0.14965	2.65483	0.10284	6.59524	0.08678
	0.58113	0.1499	2.6555	0.10314	6.59591	0.08686
	0.58178	0.15016	2.65617	0.10344	6.59658	0.08695
	0.58245	0.15041	2.65684	0.10375	6.59725	0.08706
	0.58312	0.15065	2.6575	0.10404	6.59792	0.08716
	0.58378	0.1509	2.65816	0.10437	6.59858	0.08726
	0.58444	0.15116	2.65883	0.10468	6.59925	0.08735
	0.58511	0.15142	2.6595	0.10501	6.59992	0.08746
	0.58577	0.15168	2.66017	0.10533	6.60059	0.08756
	0.58644	0.15192	2.66083	0.10566	6.60125	0.08765
	0.58711	0.15218	2.66151	0.10598	6.60193	0.08776
	0.58778	0.15243	2.66217	0.10631	6.60258	0.08787
	0.58844	0.15268	2.66284	0.10662	6.60325	0.08797
	0.5891	0.15293	2.66351	0.10695	6.60391	0.08806
	0.58977	0.15318	2.66418	0.10728	6.60458	0.08816
	0.59045	0.15344	2.66483	0.10762	6.60525	0.08825
	0.59111	0.15369	2.66549	0.10793	6.60591	0.08834
	0.59177	0.15394	2.66616	0.10827	6.60658	0.08843
	0.59245	0.15419	2.66684	0.10859	6.60724	0.0885
	0.59311	0.15445	2.66751	0.10892	6.60792	0.08861
	0.59377	0.1547	2.66817	0.10925	6.60859	0.08871
	0.59444	0.15495	2.66884	0.10959	6.60925	0.08879
	0.5951	0.1552	2.66952	0.10992	6.60991	0.08889
	0.59578	0.15545	2.67017	0.11025	6.61058	0.08898
	0.59643	0.1557	2.67085	0.11057	6.61124	0.08907
	0.59709	0.15595	2.67152	0.1109	6.6119	0.08916
	0.59776	0.1562	2.67219	0.11123	6.61258	0.08926
	0.59843	0.15645	2.67286	0.11157	6.61324	0.08935
	0.59911	0.15671	2.67352	0.11189	6.61392	0.08945
	0.59977	0.15695	2.67419	0.11222	6.61457	0.08954
	0.60043	0.15721	2.67486	0.11254	6.61524	0.08962
	0.6011	0.15746	2.67551	0.11286	6.6159	0.08971
	0.60177	0.15772	2.67619	0.11318	6.61658	0.0898
	0.60244	0.15797	2.67684	0.11351	6.61723	0.08989
	0.6031	0.15822	2.67752	0.11383	6.61791	0.08998
	0.60378	0.15847	2.67818	0.11416	6.61857	0.09008
	0.60444	0.15872	2.67884	0.11447	6.61924	0.09016
	0.60511	0.15897	2.67951	0.11478	6.6199	0.09025
	0.60577	0.15922	2.68017	0.1151	6.62056	0.09033
	0.60644	0.15947	2.68084	0.11543	6.62125	0.09042
	0.6071	0.1597	2.6815	0.11575	6.6219	0.09052
	0.60776	0.15995	2.68217	0.11609	6.62257	0.09061
	0.60844	0.16019	2.68284	0.11641	6.62324	0.09071
	0.6091	0.16043	2.68351	0.11674	6.6239	0.0908
	0.60977	0.16068	2.68419	0.11707	6.62457	0.0909
	0.61044	0.16092	2.68485	0.11739	6.62524	0.09097
	0.61111	0.16117	2.68551	0.11772	6.62591	0.09107
	0.61178	0.16142	2.68618	0.11804	6.62658	0.09116
	0.61244	0.16166	2.68685	0.11836	6.62724	0.09126
	0.61311	0.16191	2.68751	0.11868	6.62791	0.09135
	0.61378	0.16217	2.68818	0.11901	6.62858	0.09143
	0.61445	0.16241	2.68885	0.11931	6.62924	0.09152
	0.61512	0.16266	2.6895	0.11963	6.6299	0.09161
	0.61579	0.1629	2.69018	0.11994	6.63057	0.09169
	0.61647	0.16315	2.69085	0.12026	6.63126	0.09178
	0.61712	0.1634	2.69151	0.12057	6.63191	0.09189
	0.61778	0.16364	2.69217	0.12089	6.63258	0.09198
	0.61845	0.16389	2.69284	0.12121	6.63325	0.09207
	0.61911	0.16413	2.69351	0.12154	6.63392	0.09214
	0.61978	0.16438	2.69417	0.12185	6.63459	0.09223
	0.62044	0.16463	2.69484	0.12216	6.63525	0.09232
	0.6211	0.16488	2.69551	0.12247	6.63592	0.09241
	0.62177	0.16514	2.69618	0.12279	6.63659	0.0925
	0.62244	0.1654	2.69685	0.1231	6.63725	0.09259
	0.62311	0.16565	2.69751	0.12341	6.63791	0.09267
	0.62377	0.16591	2.69817	0.12371	6.63858	0.09275
	0.62443	0.16616	2.69884	0.12404	6.63924	0.09283
	0.6251	0.16642	2.6995	0.12435	6.63992	0.09293
	0.62577	0.16667	2.70018	0.12467	6.64057	0.09303
	0.62645	0.16693	2.70085	0.12498	6.64125	0.09312
	0.62711	0.16719	2.70152	0.12531	6.64191	0.09321
	0.62778	0.16744	2.70219	0.12563	6.64258	0.09331
	0.62844	0.1677	2.70286	0.12596	6.64324	0.09341
	0.6291	0.16795	2.70353	0.12628	6.6439	0.09352
	0.62977	0.16821	2.70418	0.12662	6.64457	0.09361
	0.63045	0.16846	2.70486	0.12696	6.64525	0.09372
	0.63111	0.16871	2.70552	0.1273	6.64591	0.09381
	0.63177	0.16898	2.70618	0.12762	6.64658	0.0939
	0.63245	0.16925	2.70686	0.12798	6.64724	0.09399
	0.63311	0.1695	2.70753	0.12831	6.6479	0.09408
	0.63376	0.16976	2.70818	0.12865	6.64857	0.09417
	0.63444	0.17004	2.70885	0.12898	6.64923	0.09426
	0.63511	0.1703	2.70952	0.12933	6.64991	0.09434
	0.63576	0.17057	2.71018	0.12965	6.65057	0.09442
	0.63643	0.17084	2.71084	0.13	6.65124	0.09452
	0.6371	0.17111	2.71151	0.13032	6.6519	0.09461
	0.63777	0.17138	2.71218	0.13066	6.65257	0.0947
	0.63844	0.17164	2.71284	0.131	6.65324	0.0948
	0.63911	0.17191	2.71352	0.13132	6.6539	0.09488
	0.63977	0.17219	2.71418	0.13165	6.65457	0.09497
	0.64043	0.17245	2.71485	0.13198	6.65524	0.09506
	0.6411	0.17272	2.71551	0.13232	6.65591	0.09514
	0.64177	0.17299	2.71618	0.13264	6.65658	0.09522
	0.64244	0.17325	2.71685	0.13296	6.65724	0.09532
	0.64312	0.17352	2.71752	0.13327	6.6579	0.0954
	0.64378	0.17378	2.71817	0.1336	6.65857	0.09549
	0.64445	0.17406	2.71884	0.13391	6.65925	0.09558
	0.64513	0.17435	2.71952	0.13421	6.65991	0.09567
	0.64578	0.17462	2.72018	0.13453	6.66057	0.09576
	0.64645	0.1749	2.72083	0.13484	6.66124	0.09586
	0.64712	0.17518	2.7215	0.13515	6.6619	0.09595
	0.64778	0.17547	2.72216	0.13545	6.66258	0.09605
	0.64845	0.17576	2.72283	0.13576	6.66324	0.09614
	0.64912	0.17604	2.7235	0.13607	6.66391	0.09625
	0.64979	0.17634	2.72417	0.13639	6.66458	0.09635
	0.65044	0.17664	2.72484	0.13669	6.66525	0.09645
	0.65111	0.17692	2.7255	0.13701	6.66591	0.09655
	0.65177	0.17721	2.72617	0.13734	6.66658	0.09665
	0.65244	0.1775	2.72683	0.13765	6.66725	0.09675
	0.6531	0.17779	2.72751	0.13797	6.66792	0.09686
	0.65377	0.17808	2.72817	0.13828	6.66859	0.09696
	0.65444	0.17837	2.72884	0.1386	6.66926	0.09707
	0.65511	0.17867	2.72951	0.13891	6.66992	0.09717
	0.65578	0.17897	2.73017	0.13923	6.67059	0.09728
	0.65644	0.17925	2.73084	0.13955	6.67125	0.09738
	0.6571	0.17954	2.7315	0.13988	6.67191	0.09749
	0.65778	0.17983	2.73216	0.14019	6.67258	0.09759
	0.65845	0.18013	2.73283	0.14051	6.67325	0.09769
	0.65912	0.18043	2.73351	0.14082	6.6739	0.0978
	0.65978	0.18072	2.73417	0.14114	6.67457	0.09789
	0.66043	0.181	2.73484	0.14145	6.67525	0.09799
	0.66111	0.1813	2.73551	0.14177	6.67591	0.09808
	0.66178	0.18157	2.73617	0.14209	6.67658	0.09818
	0.66244	0.18186	2.73684	0.14241	6.67724	0.09827
	0.6631	0.18215	2.7375	0.14274	6.6779	0.09835
	0.66377	0.18244	2.73818	0.14303	6.67857	0.09844
	0.66443	0.18274	2.73884	0.14335	6.67925	0.09853
	0.6651	0.18304	2.73951	0.14367	6.67992	0.09862
	0.66576	0.18335	2.74018	0.14397	6.68057	0.09871
	0.66644	0.18366	2.74085	0.14428	6.68124	0.09881
	0.6671	0.18398	2.74152	0.14458	6.68192	0.0989
	0.66777	0.18428	2.74219	0.14489	6.68257	0.099
	0.66843	0.1846	2.74286	0.14518	6.68324	0.0991
	0.6691	0.18492	2.74351	0.14549	6.68391	0.0992
	0.66977	0.18523	2.74418	0.14576	6.68458	0.09931
	0.67044	0.18555	2.74485	0.14607	6.68524	0.0994
	0.67111	0.18585	2.74552	0.14637	6.68591	0.0995
	0.67178	0.18617	2.74618	0.14666	6.68658	0.09959
	0.67243	0.18647	2.74684	0.14695	6.68723	0.09969
	0.6731	0.18677	2.74751	0.14726	6.6879	0.09979
	0.67377	0.18707	2.74818	0.14755	6.68857	0.09988
	0.67443	0.18738	2.74884	0.14787	6.68924	0.09999
	0.6751	0.18769	2.7495	0.14816	6.68991	0.10008
	0.67578	0.188	2.75017	0.14847	6.69057	0.10019
	0.67644	0.18832	2.75084	0.14877	6.69124	0.10029
	0.67711	0.18865	2.75151	0.14909	6.6919	0.10041
	0.67778	0.18896	2.75218	0.14939	6.69256	0.10052
	0.67844	0.18927	2.75284	0.14971	6.69323	0.10063
	0.67911	0.18958	2.75351	0.15002	6.69391	0.10074
	0.67978	0.18991	2.75418	0.15031	6.69457	0.10086
	0.68045	0.19023	2.75485	0.15062	6.69523	0.10097
	0.68111	0.19055	2.75551	0.15091	6.6959	0.10108
	0.68178	0.19088	2.75618	0.15121	6.69657	0.10118
	0.68246	0.19119	2.75684	0.15151	6.69724	0.10128
	0.68313	0.19151	2.7575	0.15183	6.69791	0.10138
	0.68379	0.19182	2.75818	0.15213	6.69858	0.10148
	0.68445	0.19214	2.75885	0.15244	6.69925	0.10157
	0.68512	0.19247	2.75951	0.15275	6.69992	0.10167
	0.68578	0.19279	2.76018	0.15307	6.70058	0.10178
	0.68645	0.1931	2.76084	0.1534	6.70124	0.10187
	0.68712	0.19342	2.7615	0.15373	6.70191	0.10199
	0.68778	0.19374	2.76218	0.15407	6.70258	0.10209
	0.68844	0.19407	2.76285	0.1544	6.70325	0.1022
	0.68911	0.19439	2.76352	0.15476	6.70392	0.10231
	0.68978	0.19474	2.76417	0.15509	6.70459	0.10241
	0.69045	0.19508	2.76484	0.15545	6.70525	0.10252
	0.6911	0.19543	2.76551	0.15579	6.70591	0.10265
	0.69177	0.19579	2.76618	0.15615	6.70657	0.10275
	0.69244	0.19616	2.76684	0.15652	6.70724	0.10287
	0.69311	0.19654	2.76751	0.15687	6.70791	0.10299
	0.69377	0.19691	2.76819	0.15726	6.70857	0.10309
	0.69444	0.19728	2.76885	0.15761	6.70924	0.10321
	0.69511	0.19766	2.76952	0.15799	6.70992	0.10332
	0.69578	0.19803	2.77018	0.15834	6.71058	0.10343
	0.69645	0.19841	2.77085	0.15871	6.71124	0.10355
	0.69711	0.19878	2.77152	0.15907	6.71191	0.10366
	0.69778	0.19915	2.77218	0.15945	6.71258	0.10376
	0.69845	0.19952	2.77286	0.1598	6.71325	0.10386
	0.6991	0.19987	2.77352	0.16016	6.71391	0.10397
	0.69977	0.20023	2.77419	0.16051	6.71458	0.10408
	0.70044	0.20058	2.77486	0.16084	6.71524	0.10419
	0.70111	0.20094	2.77552	0.1612	6.71591	0.10429
	0.70177	0.20129	2.77619	0.16154	6.71658	0.1044
	0.70243	0.20167	2.77685	0.16189	6.71724	0.10452
	0.70311	0.20202	2.77751	0.16225	6.71791	0.10463
	0.70376	0.20237	2.77818	0.16259	6.71857	0.10475
	0.70444	0.20273	2.77886	0.16294	6.71923	0.10487
	0.70511	0.20309	2.77951	0.16329	6.71989	0.10499
	0.70577	0.20345	2.78018	0.16365	6.72057	0.10509
	0.70644	0.2038	2.78085	0.164	6.72123	0.10519
	0.7071	0.20417	2.78152	0.16436	6.72191	0.1053
	0.70778	0.20453	2.78217	0.1647	6.72258	0.10542
	0.70843	0.2049	2.78284	0.16505	6.72324	0.10553
	0.7091	0.20527	2.78352	0.1654	6.7239	0.10563
	0.70977	0.20564	2.78417	0.16573	6.72457	0.10574
	0.71045	0.20603	2.78484	0.16608	6.72524	0.10584
	0.71111	0.20641	2.78551	0.16642	6.72591	0.10594
	0.71178	0.20679	2.78617	0.16677	6.72658	0.10606
	0.71244	0.20719	2.78685	0.1671	6.72725	0.10618
	0.71311	0.20758	2.78752	0.16744	6.72791	0.10629
	0.71377	0.20799	2.78817	0.16778	6.72857	0.1064
	0.71444	0.20838	2.78884	0.16814	6.72924	0.10651
	0.71512	0.20878	2.7895	0.1685	6.72989	0.10662
	0.71577	0.20916	2.79017	0.16886	6.73057	0.10674
	0.71645	0.20954	2.79083	0.16923	6.73124	0.10684
	0.71712	0.20993	2.7915	0.1696	6.73191	0.10695
	0.71778	0.21032	2.79217	0.16997	6.73258	0.10705
	0.71845	0.21072	2.79283	0.17033	6.73324	0.10718
	0.71911	0.2111	2.7935	0.17071	6.73392	0.10729
	0.71978	0.2115	2.79417	0.17108	6.73458	0.1074
	0.72044	0.21188	2.79483	0.17145	6.73524	0.10752
	0.72111	0.21225	2.7955	0.1718	6.73592	0.10764
	0.72178	0.21263	2.79616	0.17216	6.73659	0.10774
	0.72243	0.21301	2.79683	0.17252	6.73726	0.10785
	0.72311	0.2134	2.79751	0.17287	6.73792	0.10796
	0.72378	0.21379	2.79817	0.17322	6.7386	0.10808
	0.72444	0.21418	2.79883	0.17357	6.73926	0.10821
	0.72511	0.21455	2.79949	0.17392	6.73991	0.10831
	0.72578	0.21493	2.80017	0.17425	6.74058	0.10841
	0.72644	0.2153	2.80084	0.1746	6.74125	0.10853
	0.72711	0.21567	2.8015	0.17494	6.74191	0.10864
	0.72777	0.21605	2.80216	0.17529	6.74258	0.10875
	0.72844	0.21642	2.80284	0.17563	6.74324	0.10886
	0.72912	0.2168	2.8035	0.17597	6.74391	0.10897
	0.72978	0.21718	2.80417	0.17631	6.74457	0.10907
	0.73044	0.21756	2.80483	0.17664	6.74524	0.10918
	0.73111	0.21793	2.8055	0.17697	6.74591	0.10928
	0.73177	0.21832	2.80618	0.1773	6.74656	0.1094
	0.73244	0.2187	2.80685	0.17764	6.74723	0.1095
	0.7331	0.21909	2.80751	0.17796	6.74791	0.10961
	0.73377	0.21948	2.80818	0.1783	6.74857	0.10972
	0.73444	0.21989	2.80885	0.17863	6.74925	0.10983
	0.7351	0.22029	2.80953	0.17896	6.74991	0.10997
	0.73577	0.22068	2.81019	0.17929	6.75058	0.1101
	0.73644	0.22107	2.81085	0.17963	6.75125	0.11022
	0.73711	0.22147	2.81152	0.17995	6.75191	0.11035
	0.73778	0.22185	2.81219	0.1803	6.75258	0.11049
	0.73843	0.22225	2.81284	0.18064	6.75324	0.11061
	0.7391	0.22264	2.81352	0.18098	6.75391	0.11076
	0.73978	0.22304	2.81418	0.18131	6.75457	0.11089
	0.74043	0.22343	2.81485	0.18165	6.75524	0.11102
	0.7411	0.22381	2.81551	0.18198	6.7559	0.11115
	0.74177	0.2242	2.81617	0.18233	6.75656	0.11126
	0.74245	0.22459	2.81686	0.18265	6.75724	0.11139
	0.74311	0.22498	2.8175	0.18298	6.7579	0.11151
	0.74376	0.22537	2.81818	0.18331	6.75857	0.11163
	0.74443	0.22577	2.81885	0.18364	6.75923	0.11176
	0.74511	0.22614	2.81951	0.18395	6.75991	0.11189
	0.74576	0.22653	2.82018	0.18428	6.76058	0.11201
	0.74645	0.22691	2.82084	0.18461	6.76124	0.11214
	0.74711	0.2273	2.82152	0.18493	6.76191	0.11226
	0.74778	0.22769	2.82219	0.18525	6.76257	0.11239
	0.74845	0.22809	2.82285	0.18557	6.76324	0.11252
	0.74911	0.22848	2.82351	0.18589	6.7639	0.11264
	0.74978	0.22886	2.82418	0.18621	6.76457	0.11276
	0.75045	0.22924	2.82484	0.18652	6.76524	0.11288
	0.75111	0.22961	2.8255	0.18683	6.76591	0.113
	0.75179	0.23	2.82617	0.18713	6.76658	0.1131
	0.75245	0.23039	2.82685	0.18744	6.76725	0.11322
	0.75312	0.23077	2.82751	0.18775	6.76792	0.11333
	0.75379	0.23114	2.82817	0.18806	6.76858	0.11345
	0.75445	0.23152	2.82883	0.18838	6.76925	0.11358
	0.75511	0.2319	2.82951	0.18871	6.76992	0.1137
	0.75577	0.23228	2.83018	0.18904	6.77058	0.11382
	0.75644	0.23267	2.83084	0.18936	6.77125	0.11394
	0.7571	0.23305	2.8315	0.18969	6.77193	0.11406
	0.75778	0.23345	2.83218	0.19003	6.77258	0.11417
	0.75844	0.23384	2.83285	0.19037	6.77325	0.1143
	0.75912	0.23422	2.83351	0.19069	6.77391	0.11443
	0.75977	0.23461	2.83418	0.19103	6.77457	0.11455
	0.76045	0.23501	2.83484	0.19137	6.77525	0.11468
	0.76111	0.2354	2.83551	0.19171	6.77591	0.11479
	0.76177	0.23579	2.83618	0.19203	6.77657	0.11492
	0.76244	0.23617	2.83684	0.19236	6.77724	0.11506
	0.76311	0.23656	2.83751	0.19268	6.77792	0.11521
	0.76378	0.23696	2.83819	0.19302	6.77858	0.11536
	0.76444	0.23735	2.83885	0.19335	6.77925	0.11549
	0.76511	0.23775	2.83952	0.19368	6.77991	0.11561
	0.76577	0.23816	2.84019	0.194	6.78058	0.11574
	0.76644	0.23856	2.84086	0.19433	6.78124	0.11587
	0.7671	0.23895	2.84152	0.19465	6.78191	0.11599
	0.76777	0.23935	2.84219	0.19497	6.78258	0.11612
	0.76844	0.23974	2.84286	0.19531	6.78324	0.11624
	0.7691	0.24015	2.84353	0.19565	6.78391	0.11636
	0.76977	0.24054	2.84419	0.19599	6.78458	0.11648
	0.77043	0.24093	2.84486	0.19632	6.78523	0.11659
	0.77109	0.24133	2.84552	0.19665	6.78591	0.1167
	0.77177	0.24173	2.84618	0.19701	6.78657	0.11683
	0.77244	0.24213	2.84685	0.19735	6.78723	0.11696
	0.7731	0.24253	2.84752	0.19771	6.7879	0.11709
	0.77376	0.24295	2.84818	0.19806	6.78856	0.11721
	0.77444	0.24336	2.84885	0.19842	6.78924	0.11735
	0.7751	0.24377	2.84951	0.19874	6.78991	0.11748
	0.77577	0.24419	2.85018	0.19909	6.79057	0.11761
	0.77644	0.2446	2.85085	0.19943	6.79123	0.11774
	0.7771	0.24503	2.85151	0.19978	6.7919	0.11787
	0.77777	0.24544	2.85217	0.20012	6.79257	0.11801
	0.77844	0.24586	2.85284	0.20047	6.79324	0.11815
	0.7791	0.24627	2.85351	0.2008	6.79391	0.11828
	0.77977	0.24668	2.85417	0.20116	6.79458	0.11841
	0.78045	0.2471	2.85483	0.20149	6.79523	0.11854
	0.78111	0.24752	2.8555	0.20185	6.7959	0.11866
	0.78177	0.24794	2.85617	0.2022	6.79657	0.11878
	0.78244	0.24836	2.85684	0.20255	6.79724	0.1189
	0.78312	0.24878	2.8575	0.2029	6.79791	0.11904
	0.78377	0.2492	2.85817	0.20325	6.79857	0.11916
	0.78445	0.24962	2.85884	0.20361	6.79924	0.11928
	0.78512	0.25003	2.8595	0.20396	6.7999	0.1194
	0.78579	0.25044	2.86016	0.20432	6.80057	0.11952
	0.78644	0.25085	2.86083	0.20467	6.80124	0.11966
	0.78712	0.25125	2.8615	0.20502	6.80191	0.11978
	0.78778	0.25164	2.86217	0.20537	6.80258	0.11991
	0.78844	0.25203	2.86283	0.20573	6.80325	0.12003
	0.78912	0.25241	2.8635	0.20608	6.80391	0.12016
	0.78978	0.25282	2.86417	0.20643	6.80459	0.12027
	0.79044	0.25321	2.86483	0.20678	6.80526	0.1204
	0.79111	0.25359	2.86549	0.20712	6.80592	0.12052
	0.79177	0.25398	2.86617	0.20746	6.80659	0.12064
	0.79245	0.25437	2.86683	0.20781	6.80725	0.12076
	0.79312	0.25477	2.8675	0.20815	6.80791	0.12087
	0.79378	0.25516	2.86818	0.20849	6.80858	0.12098
	0.79444	0.25557	2.86884	0.20883	6.80924	0.1211
	0.79511	0.25598	2.8695	0.20917	6.80992	0.12122
	0.79578	0.2564	2.87017	0.20949	6.81058	0.12134
	0.79644	0.2568	2.87084	0.20984	6.81125	0.12147
	0.7971	0.25722	2.8715	0.21017	6.81191	0.12159
	0.79777	0.25764	2.87218	0.21051	6.81258	0.12172
	0.79845	0.25806	2.87284	0.21084	6.81324	0.12186
	0.79911	0.25847	2.87351	0.21118	6.8139	0.122
	0.79977	0.25889	2.87418	0.21151	6.81457	0.12214
	0.80044	0.25931	2.87484	0.21186	6.81525	0.12227
	0.8011	0.25972	2.87552	0.21219	6.8159	0.1224
	0.80177	0.26014	2.87619	0.21255	6.81657	0.12255
	0.80244	0.26055	2.87686	0.21291	6.81724	0.12268
	0.8031	0.26097	2.87752	0.21327	6.81791	0.12281
	0.80377	0.26138	2.87819	0.21363	6.81859	0.12294
	0.80444	0.26179	2.87885	0.214	6.81925	0.12307
	0.8051	0.26222	2.87952	0.21436	6.81991	0.12319
	0.80577	0.26263	2.88018	0.21475	6.82057	0.12331
	0.80644	0.26305	2.88085	0.21512	6.82124	0.12343
	0.80711	0.26346	2.88152	0.2155	6.82191	0.12356
	0.80777	0.26387	2.88218	0.21587	6.82257	0.12368
	0.80844	0.26427	2.88285	0.21623	6.82324	0.1238
	0.8091	0.26467	2.88351	0.2166	6.8239	0.12391
	0.80978	0.26505	2.88419	0.217	6.82457	0.12403
	0.81044	0.26544	2.88486	0.21738	6.82523	0.12415
	0.8111	0.26583	2.88551	0.21777	6.8259	0.12428
	0.81177	0.26621	2.88618	0.21816	6.82657	0.12441
	0.81244	0.2666	2.88685	0.21855	6.82724	0.12454
	0.81311	0.26698	2.88751	0.21893	6.82791	0.12466
	0.81378	0.26736	2.88818	0.21931	6.82857	0.12479
	0.81445	0.26774	2.88884	0.21969	6.82923	0.12491
	0.81511	0.26812	2.88951	0.22009	6.82991	0.12504
	0.81579	0.2685	2.89018	0.22047	6.83057	0.12518
	0.81644	0.26889	2.89084	0.22084	6.83124	0.12531
	0.81711	0.26929	2.89151	0.22121	6.83191	0.12544
	0.81778	0.26968	2.89218	0.2216	6.83258	0.12557
	0.81846	0.27008	2.89285	0.22197	6.83324	0.12571
	0.81912	0.27048	2.89351	0.22236	6.83392	0.12584
	0.81979	0.27089	2.89418	0.22274	6.83458	0.12597
	0.82046	0.2713	2.89484	0.22313	6.83525	0.1261
	0.82112	0.27171	2.89551	0.22352	6.83591	0.12623
	0.82179	0.27214	2.89617	0.22391	6.83658	0.12637
	0.82244	0.27255	2.89684	0.2243	6.83724	0.12649
	0.82311	0.27297	2.89752	0.22471	6.83792	0.12661
	0.82378	0.27339	2.89817	0.22511	6.83858	0.12674
	0.82444	0.2738	2.89884	0.22552	6.83925	0.12687
	0.82511	0.27421	2.89951	0.22593	6.83992	0.12699
	0.82577	0.27463	2.90018	0.22634	6.84058	0.12712
	0.82644	0.27504	2.90084	0.22675	6.84124	0.12725
	0.82712	0.27545	2.90151	0.22715	6.84191	0.12739
	0.82778	0.27585	2.90218	0.22756	6.84257	0.12752
	0.82845	0.27626	2.90285	0.22797	6.84325	0.12764
	0.82911	0.27669	2.90351	0.22838	6.84391	0.12777
	0.82977	0.27711	2.90418	0.22877	6.84457	0.12792
	0.83044	0.27751	2.90485	0.22918	6.84524	0.12805
	0.83111	0.27792	2.90552	0.22959	6.84592	0.12818
	0.83177	0.27834	2.90617	0.22999	6.84657	0.12831
	0.83245	0.27876	2.90685	0.23038	6.84724	0.12844
	0.8331	0.27918	2.90753	0.2308	6.84792	0.12857
	0.83376	0.2796	2.90818	0.2312	6.84858	0.1287
	0.83445	0.28002	2.90885	0.2316	6.84924	0.12882
	0.83511	0.28044	2.90951	0.23201	6.84991	0.12895
	0.83577	0.28086	2.91019	0.23242	6.85058	0.12908
	0.83643	0.28129	2.91086	0.23283	6.85125	0.1292
	0.8371	0.28173	2.91153	0.23324	6.85192	0.12932
	0.83777	0.28217	2.91219	0.23362	6.85257	0.12945
	0.83842	0.28261	2.91286	0.23404	6.85324	0.12958
	0.8391	0.28306	2.91352	0.23444	6.85391	0.12971
	0.83977	0.28352	2.91418	0.23485	6.85457	0.12984
	0.84043	0.28399	2.91485	0.23526	6.85524	0.12997
	0.8411	0.28446	2.91551	0.23567	6.8559	0.13011
	0.84177	0.28494	2.91618	0.23608	6.85657	0.13025
	0.84243	0.28541	2.91684	0.23649	6.85724	0.13038
	0.8431	0.28587	2.91752	0.23688	6.8579	0.13052
	0.84377	0.28634	2.91818	0.23729	6.85858	0.13066
	0.84444	0.28681	2.91885	0.23771	6.85924	0.1308
	0.84511	0.28728	2.91951	0.23811	6.8599	0.13093
	0.84577	0.28774	2.92017	0.23852	6.86057	0.13106
	0.84645	0.2882	2.92084	0.23893	6.86123	0.1312
	0.84711	0.28866	2.92151	0.23932	6.86191	0.13133
	0.84777	0.28912	2.92218	0.23974	6.86257	0.13146
	0.84843	0.28957	2.92284	0.24015	6.86323	0.13159
	0.84911	0.29002	2.92351	0.24059	6.8639	0.13173
	0.84979	0.29048	2.92417	0.24101	6.86457	0.13187
	0.85045	0.29093	2.92484	0.24144	6.86525	0.13199
	0.85111	0.29137	2.9255	0.24185	6.8659	0.13212
	0.85178	0.29184	2.92618	0.24229	6.86657	0.13226
	0.85245	0.29229	2.92684	0.24273	6.86724	0.13239
	0.85312	0.29274	2.9275	0.24317	6.8679	0.13253
	0.85378	0.29319	2.92816	0.2436	6.86857	0.13266
	0.85445	0.29363	2.92884	0.24403	6.86924	0.1328
	0.85513	0.29407	2.92951	0.24446	6.86991	0.13291
	0.85578	0.29451	2.93017	0.24487	6.87058	0.13303
	0.85644	0.29496	2.93083	0.24529	6.87126	0.13315
	0.85711	0.29541	2.9315	0.24571	6.87191	0.13328
	0.85778	0.29586	2.93217	0.24615	6.87258	0.13341
	0.85845	0.29631	2.93284	0.24656	6.87325	0.13353
	0.85911	0.29675	2.9335	0.24697	6.87392	0.13366
	0.85978	0.2972	2.93417	0.24737	6.87459	0.13377
	0.86045	0.29767	2.93484	0.24778	6.87525	0.13389
	0.86111	0.29815	2.93551	0.24819	6.87592	0.13401
	0.86177	0.29863	2.93618	0.24861	6.87659	0.13415
	0.86244	0.29911	2.93684	0.24904	6.87725	0.13427
	0.86311	0.29958	2.9375	0.24948	6.87791	0.1344
	0.86378	0.30006	2.93817	0.24991	6.87858	0.13454
	0.86445	0.30053	2.93884	0.25034	6.87925	0.13466
	0.86511	0.30101	2.93951	0.25077	6.87991	0.13479
	0.86578	0.3015	2.94018	0.25122	6.88058	0.13492
	0.86644	0.30201	2.94084	0.25166	6.88125	0.13506
	0.86711	0.3025	2.94151	0.2521	6.88191	0.13519
	0.86777	0.30299	2.94218	0.25254	6.88257	0.13532
	0.86844	0.30347	2.94284	0.25298	6.88324	0.13543
	0.86911	0.30396	2.94352	0.25342	6.88391	0.13557
	0.86977	0.30446	2.94418	0.25386	6.88458	0.13571
	0.87044	0.30495	2.94485	0.2543	6.88523	0.13583
	0.87111	0.30544	2.94552	0.25474	6.88591	0.13597
	0.87177	0.30593	2.94618	0.25518	6.88658	0.1361
	0.87244	0.30642	2.94686	0.2556	6.88725	0.13623
	0.87311	0.30689	2.94753	0.25603	6.8879	0.13636
	0.87377	0.30735	2.94818	0.25645	6.88857	0.13648
	0.87444	0.30782	2.94884	0.25687	6.88924	0.1366
	0.87512	0.3083	2.94951	0.25727	6.8899	0.13672
	0.87578	0.30878	2.95017	0.25767	6.89057	0.13684
	0.87643	0.30925	2.95084	0.25806	6.89124	0.13696
	0.8771	0.30972	2.95152	0.25847	6.8919	0.13708
	0.87778	0.31019	2.95218	0.25886	6.89257	0.13719
	0.87844	0.31066	2.95285	0.25927	6.89323	0.13731
	0.8791	0.31113	2.95351	0.25967	6.89391	0.13742
	0.87977	0.31161	2.95417	0.26007	6.89458	0.13754
	0.88044	0.31211	2.95484	0.26049	6.89524	0.13768
	0.88111	0.31261	2.95552	0.26091	6.89589	0.13782
	0.88177	0.31311	2.95618	0.26132	6.89657	0.13795
	0.88244	0.3136	2.95684	0.26175	6.89724	0.13808
	0.88311	0.31411	2.95751	0.26216	6.8979	0.1382
	0.88378	0.31462	2.95819	0.26258	6.89858	0.13834
	0.88445	0.31514	2.95884	0.26299	6.89923	0.13847
	0.88511	0.31566	2.95952	0.2634	6.8999	0.13861
	0.88578	0.31619	2.96017	0.26381	6.90057	0.13875
	0.88646	0.3167	2.96084	0.26421	6.90123	0.13889
	0.88713	0.31721	2.96151	0.2646	6.90191	0.13901
	0.88779	0.31772	2.96218	0.26501	6.90258	0.13913
	0.88845	0.31823	2.96284	0.26543	6.90324	0.13927
	0.88912	0.31873	2.96351	0.26583	6.90391	0.13939
	0.88979	0.31923	2.96417	0.26624	6.90458	0.13952
	0.89045	0.31973	2.96484	0.26666	6.90525	0.13963
	0.89111	0.32023	2.96551	0.26708	6.90591	0.13976
	0.89177	0.32074	2.96619	0.26749	6.90658	0.13988
	0.89243	0.32124	2.96685	0.26791	6.90725	0.14
	0.89311	0.32175	2.96751	0.26834	6.90792	0.14012
	0.89377	0.32226	2.96817	0.26876	6.90858	0.14024
	0.89444	0.32276	2.96883	0.26919	6.90925	0.14036
	0.89511	0.32328	2.96951	0.26961	6.90992	0.14048
	0.89577	0.3238	2.97018	0.27004	6.91058	0.1406
	0.89644	0.32433	2.97084	0.27048	6.91125	0.14073
	0.89711	0.32487	2.9715	0.27091	6.91192	0.14087
	0.89778	0.32541	2.97217	0.27134	6.91258	0.141
	0.89844	0.32595	2.97285	0.27177	6.91324	0.14113
	0.89911	0.32649	2.97351	0.27221	6.91391	0.14128
	0.89978	0.32703	2.97418	0.27263	6.91457	0.14141
	0.90045	0.32756	2.97485	0.27306	6.91525	0.14155
	0.9011	0.32812	2.97552	0.27349	6.91591	0.1417
	0.90177	0.32867	2.97619	0.27391	6.91658	0.14185
	0.90244	0.32923	2.97686	0.27433	6.91724	0.14199
	0.90311	0.32979	2.97752	0.27475	6.91791	0.14212
	0.90377	0.33034	2.97818	0.27517	6.91857	0.14226
	0.90444	0.33091	2.97886	0.27561	6.91924	0.1424
	0.9051	0.33147	2.97953	0.27602	6.91991	0.14253
	0.90577	0.33204	2.98019	0.27645	6.92057	0.14267
	0.90643	0.33262	2.98087	0.27688	6.92125	0.14281
	0.90711	0.33321	2.98152	0.27732	6.92191	0.14295
	0.90777	0.33379	2.98219	0.27775	6.92257	0.14308
	0.90844	0.33438	2.98285	0.2782	6.92324	0.1432
	0.9091	0.33496	2.98352	0.27864	6.92391	0.14334
	0.90978	0.33556	2.98418	0.27908	6.92457	0.1435
	0.91043	0.33614	2.98484	0.27952	6.92523	0.14364
	0.9111	0.33673	2.98551	0.27996	6.9259	0.14379
	0.91177	0.33731	2.98619	0.28042	6.92657	0.14393
	0.91244	0.3379	2.98685	0.28085	6.92724	0.14407
	0.9131	0.33849	2.98751	0.28129	6.9279	0.14422
	0.91376	0.33909	2.98818	0.28173	6.92857	0.14438
	0.91443	0.33966	2.98885	0.28218	6.92924	0.14452
	0.91511	0.34025	2.98951	0.28262	6.92991	0.14467
	0.91577	0.34084	2.99017	0.28305	6.93057	0.14481
	0.91644	0.34142	2.99085	0.28349	6.93124	0.14494
	0.91711	0.342	2.99151	0.28392	6.9319	0.14508
	0.91778	0.34258	2.99218	0.28435	6.93257	0.14521
	0.91845	0.34316	2.99284	0.28478	6.93324	0.14535
	0.91911	0.34374	2.9935	0.28523	6.93391	0.14548
	0.91978	0.34433	2.99417	0.28568	6.93458	0.1456
	0.92044	0.34492	2.99483	0.28613	6.93525	0.14572
	0.92112	0.34551	2.99549	0.28656	6.93591	0.14584
	0.92179	0.3461	2.99616	0.287	6.93658	0.14597
	0.92245	0.3467	2.99683	0.28744	6.93725	0.14611
	0.92312	0.34731	2.9975	0.2879	6.93792	0.14624
	0.92379	0.34794	2.99817	0.28834	6.93858	0.14637
	0.92444	0.34856	2.99883	0.2888	6.93924	0.1465
	0.92511	0.34921	2.9995	0.28924	6.93991	0.14664
	0.92578	0.34985	3.00017	0.28969	6.94059	0.14679
	0.92644	0.35047	3.00084	0.29012	6.94126	0.14694
	0.9271	0.35111	3.0015	0.29056	6.94192	0.14709
	0.92778	0.35175	3.00218	0.29101	6.9426	0.14724
	0.92845	0.35241	3.00284	0.29145	6.94325	0.14739
	0.92911	0.35304	3.00351	0.29191	6.94393	0.14753
	0.92977	0.35368	3.00417	0.29235	6.94458	0.14767
	0.93044	0.35431	3.00484	0.2928	6.94524	0.14781
	0.93111	0.35495	3.0055	0.29326	6.94591	0.14797
	0.93177	0.35559	3.00616	0.29372	6.94658	0.1481
	0.93243	0.35623	3.00684	0.29417	6.94725	0.14824
	0.93312	0.35687	3.0075	0.29464	6.9479	0.14839
	0.93378	0.35751	3.00817	0.2951	6.94858	0.14853
	0.93444	0.35814	3.00884	0.29558	6.94926	0.14868
	0.9351	0.35877	3.00951	0.29606	6.94992	0.14883
	0.93577	0.35942	3.01018	0.29653	6.95058	0.14899
	0.93643	0.36006	3.01084	0.29699	6.95125	0.14914
	0.93709	0.3607	3.01151	0.29746	6.9519	0.14929
	0.93776	0.36134	3.01218	0.29791	6.95258	0.14943
	0.93843	0.36198	3.01285	0.29837	6.95324	0.14958
	0.93909	0.36262	3.01352	0.29883	6.95391	0.14973
	0.93977	0.36326	3.01418	0.29928	6.95458	0.14987
	0.94044	0.36392	3.01486	0.29972	6.95524	0.15001
	0.9411	0.36458	3.01553	0.30015	6.9559	0.15015
	0.94177	0.36523	3.01618	0.30057	6.95657	0.15029
	0.94244	0.36588	3.01685	0.30101	6.95724	0.15042
	0.94311	0.36654	3.01751	0.30145	6.95791	0.15056
	0.94378	0.36721	3.01818	0.3019	6.95857	0.1507
	0.94444	0.36787	3.01885	0.30234	6.95923	0.15083
	0.94511	0.36854	3.0195	0.30279	6.9599	0.15097
	0.94578	0.36922	3.02018	0.30323	6.96056	0.1511
	0.94644	0.36991	3.02084	0.30369	6.96123	0.15124
	0.9471	0.37059	3.02151	0.30414	6.96191	0.15138
	0.94777	0.37128	3.02217	0.3046	6.96257	0.15152
	0.94844	0.37198	3.02284	0.30504	6.96324	0.15165
	0.94911	0.37267	3.0235	0.30551	6.9639	0.15179
	0.94977	0.37337	3.02418	0.30596	6.96458	0.15194
	0.95044	0.37408	3.02485	0.30643	6.96524	0.15209
	0.9511	0.37478	3.02551	0.30687	6.9659	0.15223
	0.95177	0.37548	3.02618	0.30735	6.96658	0.15238
	0.95245	0.37618	3.02685	0.30781	6.96725	0.15252
	0.95311	0.37688	3.02751	0.30828	6.96791	0.15266
	0.95378	0.37757	3.02818	0.30874	6.96857	0.15281
	0.95445	0.37827	3.02885	0.30922	6.96924	0.15295
	0.95512	0.37896	3.02952	0.30969	6.96991	0.15309
	0.95578	0.37966	3.03018	0.31017	6.97056	0.15323
	0.95645	0.38035	3.03085	0.31062	6.97124	0.15336
	0.95713	0.38103	3.03152	0.31109	6.97192	0.15349
	0.95778	0.38171	3.03217	0.31158	6.97258	0.15362
	0.95845	0.38239	3.03284	0.31204	6.97324	0.15375
	0.95912	0.38307	3.03351	0.31251	6.97391	0.15389
	0.95978	0.38374	3.03418	0.31299	6.97459	0.15403
	0.96045	0.3844	3.03484	0.31347	6.97525	0.15416
	0.96111	0.38508	3.0355	0.31395	6.97592	0.15428
	0.96177	0.38575	3.03618	0.31441	6.97658	0.15442
	0.96244	0.38642	3.03685	0.31488	6.97725	0.15455
	0.9631	0.38709	3.03752	0.31536	6.97792	0.15469
	0.96377	0.38778	3.03818	0.31582	6.97858	0.15482
	0.96444	0.38847	3.03884	0.31629	6.97925	0.15495
	0.9651	0.38916	3.03952	0.31676	6.97991	0.15508
	0.96577	0.38987	3.04017	0.31723	6.98058	0.15522
	0.96644	0.3906	3.04084	0.31769	6.98124	0.15537
	0.96711	0.39131	3.04152	0.31814	6.98191	0.15551
	0.96778	0.39204	3.04219	0.31861	6.98258	0.15566
	0.96845	0.39277	3.04285	0.31907	6.98325	0.1558
	0.96912	0.39351	3.04353	0.31955	6.98391	0.15596
	0.96977	0.39424	3.0442	0.32003	6.98457	0.15611
	0.97044	0.39498	3.04485	0.32051	6.98524	0.15628
	0.97112	0.39571	3.04552	0.321	6.98591	0.15645
	0.97178	0.39643	3.04619	0.32149	6.98658	0.15661
	0.97244	0.39716	3.04685	0.32198	6.98725	0.15676
	0.97311	0.39789	3.04752	0.32247	6.98791	0.15693
	0.97377	0.39863	3.04819	0.32297	6.98857	0.15708
	0.97442	0.39936	3.04886	0.32346	6.98924	0.15723
	0.9751	0.40008	3.04952	0.32397	6.9899	0.15739
	0.97578	0.40081	3.05019	0.32445	6.99058	0.15756
	0.97643	0.40154	3.05085	0.32495	6.99124	0.15771
	0.9771	0.40227	3.05151	0.32544	6.9919	0.15786
	0.97777	0.40299	3.05218	0.32594	6.99257	0.15801
	0.97844	0.40371	3.05284	0.32643	6.99324	0.15817
	0.9791	0.40444	3.05351	0.32693	6.99392	0.15833
	0.97977	0.40514	3.05418	0.32743	6.99458	0.15848
	0.98044	0.40586	3.05485	0.32794	6.99524	0.15863
	0.9811	0.40657	3.05552	0.32843	6.9959	0.1588
	0.98177	0.40729	3.05618	0.32894	6.99658	0.15895
	0.98244	0.408	3.05685	0.32944	6.99724	0.15909
	0.98311	0.40871	3.05751	0.32995	6.99791	0.15924
	0.98378	0.40941	3.05818	0.33043	6.99857	0.15939
	0.98444	0.41013	3.05884	0.33093	6.99924	0.15953
	0.98511	0.41084	3.05951	0.33143	6.99992	0.15969
	0.98579	0.41155	3.06018	0.33191	7.00058	0.15985
	0.98645	0.41228	3.06085	0.33241	7.00123	0.16
	0.98711	0.41299	3.0615	0.33291	7.0019	0.16014
	0.98779	0.41372	3.06217	0.33342	7.00257	0.16029
	0.98845	0.41444	3.06283	0.33392	7.00325	0.16045
	0.98911	0.41518	3.06349	0.33444	7.00391	0.1606
	0.98978	0.41592	3.06416	0.33496	7.00458	0.16075
	0.99046	0.41666	3.06483	0.3355	7.00524	0.1609
	0.9911	0.4174	3.0655	0.33603	7.00591	0.16105
	0.99178	0.41815	3.06617	0.33657	7.00658	0.1612
	0.99245	0.41889	3.06683	0.33713	7.00725	0.16133
	0.9931	0.41964	3.06749	0.33769	7.00791	0.1615
	0.99377	0.42039	3.06816	0.33824	7.00858	0.16166
	0.99444	0.42113	3.06884	0.33879	7.00926	0.16181
	0.99511	0.42189	3.0695	0.33935	7.00993	0.16197
	0.99578	0.42263	3.07018	0.33989	7.01059	0.16211
	0.99644	0.42338	3.07084	0.34044	7.01126	0.16227
	0.99711	0.42412	3.0715	0.34099	7.01193	0.16244
	0.99777	0.42487	3.07217	0.34152	7.01258	0.1626
	0.99845	0.42559	3.07283	0.34208	7.01324	0.16277
	0.99911	0.42632	3.0735	0.34263	7.01391	0.16295
	0.99978	0.42704	3.07417	0.34318	7.01457	0.1631
	1.00045	0.42775	3.07484	0.34373	7.01524	0.16325
	1.00111	0.42845	3.0755	0.34429	7.01591	0.1634
	1.00177	0.42914	3.07617	0.34485	7.01658	0.16356
	1.00244	0.42984	3.07684	0.3454	7.01725	0.16373
	1.00311	0.43054	3.07751	0.34597	7.01791	0.16389
	1.00376	0.43124	3.07817	0.34652	7.01857	0.16404
	1.00444	0.43195	3.07885	0.34709	7.01924	0.16419
	1.0051	0.43267	3.07951	0.34763	7.01991	0.16434
	1.00576	0.43338	3.08018	0.34817	7.02058	0.16449
	1.00642	0.4341	3.08085	0.3487	7.02125	0.16466
	1.0071	0.43484	3.08152	0.34924	7.02191	0.16483
	1.00777	0.43559	3.08219	0.34975	7.02258	0.165
	1.00844	0.43635	3.08285	0.35027	7.02324	0.16516
	1.0091	0.4371	3.08353	0.3508	7.02391	0.16533
	1.00977	0.43786	3.08418	0.35133	7.02458	0.1655
	1.01044	0.43863	3.08484	0.35186	7.02524	0.16567
	1.01111	0.43937	3.08551	0.35239	7.02591	0.16585
	1.01178	0.44014	3.08619	0.35292	7.02657	0.16602
	1.01245	0.44089	3.08685	0.35346	7.02724	0.1662
	1.01311	0.44164	3.08751	0.354	7.0279	0.16636
	1.01377	0.4424	3.08817	0.35454	7.02857	0.16653
	1.01444	0.44316	3.08885	0.35512	7.02924	0.16669
	1.0151	0.44392	3.08951	0.35568	7.02991	0.16686
	1.01578	0.44468	3.09017	0.35626	7.03058	0.16701
	1.01645	0.44544	3.09084	0.35681	7.03124	0.16717
	1.0171	0.4462	3.09152	0.3574	7.03191	0.16733
	1.01777	0.44696	3.09217	0.35797	7.03256	0.16748
	1.01844	0.44773	3.09284	0.35854	7.03323	0.16765
	1.01911	0.44851	3.09351	0.35911	7.0339	0.16781
	1.01978	0.4493	3.09418	0.35968	7.03457	0.16797
	1.02044	0.45007	3.09486	0.36025	7.03524	0.16814
	1.02111	0.45084	3.09551	0.36081	7.0359	0.1683
	1.02178	0.4516	3.09618	0.36137	7.03657	0.16845
	1.02245	0.45236	3.09684	0.36192	7.03724	0.16862
	1.02312	0.45311	3.09751	0.36247	7.0379	0.16878
	1.0238	0.45387	3.09818	0.36303	7.03857	0.16894
	1.02446	0.45463	3.09884	0.36359	7.03925	0.1691
	1.02512	0.45537	3.09951	0.36416	7.03992	0.16924
	1.02579	0.45611	3.10017	0.36472	7.04058	0.16939
	1.02645	0.45685	3.10085	0.36527	7.04125	0.16954
	1.02711	0.45759	3.10151	0.36582	7.04191	0.16969
	1.02778	0.45834	3.10217	0.36637	7.04257	0.16984
	1.02845	0.4591	3.10285	0.36692	7.04325	0.17001
	1.02911	0.45986	3.10351	0.36749	7.04393	0.17017
	1.02977	0.46063	3.10418	0.36805	7.04459	0.17034
	1.03044	0.46143	3.10484	0.36861	7.04526	0.1705
	1.03111	0.46222	3.1055	0.36916	7.04592	0.17065
	1.03177	0.46302	3.10618	0.36972	7.04658	0.17082
	1.03243	0.46383	3.10684	0.37026	7.04724	0.17099
	1.03311	0.46464	3.1075	0.37083	7.04792	0.17115
	1.03378	0.46546	3.10818	0.3714	7.04858	0.17133
	1.03443	0.46628	3.10885	0.37199	7.04924	0.17149
	1.03511	0.46711	3.10951	0.37257	7.04991	0.17163
	1.03577	0.46794	3.11019	0.37315	7.05059	0.17178
	1.03645	0.46876	3.11085	0.37372	7.05125	0.17193
	1.03711	0.46957	3.11152	0.37431	7.05191	0.17208
	1.03778	0.47039	3.11219	0.37488	7.05257	0.17223
	1.03844	0.4712	3.11284	0.37547	7.05324	0.17239
	1.03911	0.472	3.11352	0.37606	7.05391	0.17253
	1.03978	0.47281	3.11419	0.37665	7.05457	0.17268
	1.04044	0.47361	3.11485	0.37724	7.05524	0.17283
	1.0411	0.4744	3.11553	0.37784	7.05592	0.17298
	1.04177	0.47518	3.11619	0.37843	7.05657	0.17314
	1.04243	0.47596	3.11685	0.37903	7.05725	0.17327
	1.0431	0.47675	3.11752	0.37961	7.05791	0.17342
	1.04377	0.47753	3.11819	0.38019	7.05857	0.17358
	1.04443	0.4783	3.11885	0.38078	7.05923	0.17373
	1.04511	0.47907	3.11952	0.38137	7.05989	0.17387
	1.04577	0.47987	3.12018	0.38196	7.06056	0.17402
	1.04644	0.48065	3.12084	0.38255	7.06124	0.17418
	1.0471	0.48143	3.12151	0.38313	7.0619	0.17432
	1.04776	0.48223	3.12219	0.38372	7.06258	0.17447
	1.04845	0.48305	3.12284	0.38429	7.06324	0.17463
	1.04911	0.48386	3.12351	0.38486	7.0639	0.1748
	1.04977	0.48468	3.12419	0.38543	7.06457	0.17496
	1.05043	0.48548	3.12485	0.38602	7.06524	0.17512
	1.05112	0.48632	3.1255	0.38658	7.06591	0.17527
	1.05177	0.48715	3.12618	0.38714	7.06658	0.17543
	1.05245	0.48797	3.12684	0.38771	7.06724	0.17559
	1.05311	0.48881	3.12751	0.38828	7.06791	0.17575
	1.05378	0.48965	3.12818	0.38884	7.06857	0.17591
	1.05445	0.49048	3.12884	0.3894	7.06924	0.17607
	1.05511	0.49132	3.12951	0.38998	7.06991	0.17624
	1.05578	0.49215	3.13017	0.39056	7.07057	0.17639
	1.05645	0.49298	3.13084	0.39115	7.07124	0.17655
	1.05712	0.49383	3.1315	0.39174	7.0719	0.17672
	1.05779	0.49468	3.13217	0.39234	7.07257	0.1769
	1.05845	0.49553	3.13284	0.39295	7.07324	0.17707
	1.05911	0.49637	3.1335	0.39356	7.0739	0.17723
	1.05978	0.49721	3.13417	0.39417	7.07458	0.1774
	1.06044	0.49804	3.13483	0.39479	7.07524	0.17757
	1.06111	0.49887	3.1355	0.39541	7.07591	0.17773
	1.06178	0.49969	3.13617	0.39603	7.07658	0.17789
	1.06245	0.50052	3.13683	0.39665	7.07726	0.17804
	1.06311	0.50134	3.1375	0.39727	7.07792	0.17819
	1.06378	0.50215	3.13817	0.39789	7.07859	0.17835
	1.06445	0.50294	3.13884	0.39851	7.07926	0.1785
	1.0651	0.50373	3.1395	0.39913	7.07993	0.17865
	1.06578	0.50453	3.14017	0.39976	7.08059	0.1788
	1.06645	0.50533	3.14084	0.40039	7.08125	0.17894
	1.0671	0.50615	3.14151	0.40102	7.08192	0.17909
	1.06777	0.50695	3.14216	0.40163	7.08258	0.17924
	1.06844	0.50776	3.14283	0.40226	7.08324	0.17939
	1.06911	0.50856	3.1435	0.40288	7.08391	0.17954
	1.06978	0.50936	3.14416	0.40351	7.08458	0.1797
	1.07045	0.51017	3.14484	0.40413	7.08524	0.17985
	1.07111	0.51098	3.1455	0.40477	7.08591	0.18002
	1.07178	0.5118	3.14618	0.40538	7.08657	0.18017
	1.07244	0.51264	3.14684	0.40599	7.08723	0.18034
	1.0731	0.51348	3.14751	0.40661	7.0879	0.18052
	1.07377	0.51433	3.14818	0.40724	7.08857	0.18069
	1.07443	0.51518	3.14884	0.40787	7.08924	0.18085
	1.07511	0.51605	3.14951	0.40849	7.08992	0.18102
	1.07576	0.51693	3.15019	0.40913	7.09058	0.18119
	1.07643	0.51781	3.15085	0.40976	7.09125	0.18136
	1.07711	0.51869	3.15152	0.41038	7.09191	0.18153
	1.07777	0.51958	3.15219	0.41101	7.09257	0.18169
	1.07844	0.52046	3.15285	0.41164	7.09325	0.18186
	1.0791	0.52132	3.15351	0.4123	7.09392	0.18201
	1.07977	0.52219	3.15418	0.41293	7.09458	0.18217
	1.08045	0.52305	3.15484	0.41357	7.09524	0.18233
	1.0811	0.52391	3.15551	0.41421	7.09591	0.1825
	1.08176	0.52476	3.15617	0.41486	7.09657	0.18266
	1.08244	0.5256	3.15684	0.41551	7.09723	0.18282
	1.08311	0.52644	3.15752	0.41615	7.09791	0.18298
	1.08377	0.52729	3.15818	0.4168	7.09857	0.18314
	1.08444	0.52813	3.15884	0.41746	7.09924	0.1833
	1.0851	0.52898	3.15951	0.41813	7.0999	0.18346
	1.08577	0.52982	3.16017	0.41878	7.10057	0.18362
	1.08643	0.53064	3.16084	0.41943	7.10124	0.18378
	1.08711	0.53147	3.16151	0.42008	7.10191	0.18394
	1.08778	0.5323	3.16218	0.42074	7.10258	0.1841
	1.08844	0.53314	3.16285	0.42139	7.10323	0.18425
	1.08911	0.53398	3.16351	0.42203	7.10391	0.18441
	1.08978	0.53481	3.16418	0.42268	7.10457	0.18456
	1.09044	0.53562	3.16484	0.42332	7.10524	0.18472
	1.09112	0.53644	3.16551	0.42396	7.10591	0.18488
	1.09178	0.53725	3.16618	0.4246	7.10658	0.18504
	1.09246	0.53808	3.16684	0.42525	7.10725	0.18519
	1.09312	0.5389	3.1675	0.4259	7.10792	0.18535
	1.09378	0.53973	3.16817	0.42655	7.10859	0.18551
	1.09446	0.54057	3.16884	0.42717	7.10925	0.18567
	1.09512	0.5414	3.16951	0.42781	7.10991	0.18583
	1.09578	0.54223	3.17017	0.42846	7.11058	0.186
	1.09644	0.54307	3.17085	0.42912	7.11124	0.18617
	1.0971	0.54393	3.17151	0.42977	7.11192	0.18632
	1.09778	0.54479	3.17217	0.43043	7.11259	0.18648
	1.09844	0.54566	3.17284	0.43107	7.11325	0.18665
	1.09911	0.54653	3.17352	0.43171	7.11391	0.18682
	1.09979	0.5474	3.17418	0.43236	7.11458	0.18697
	1.10044	0.54829	3.17486	0.43302	7.11524	0.18712
	1.10111	0.54917	3.1755	0.43369	7.11591	0.18728
	1.10177	0.55006	3.17617	0.43436	7.11657	0.18745
	1.10244	0.55095	3.17684	0.43502	7.11724	0.18761
	1.10311	0.55185	3.17751	0.43568	7.11791	0.18778
	1.10377	0.55273	3.17819	0.43635	7.11858	0.18794
	1.10444	0.55362	3.17885	0.43702	7.11924	0.18811
	1.10511	0.55449	3.17951	0.43769	7.11991	0.18827
	1.10578	0.55536	3.18018	0.43837	7.12058	0.18842
	1.10644	0.55624	3.18085	0.43904	7.12124	0.18859
	1.10711	0.55712	3.18152	0.43972	7.12191	0.18875
	1.10777	0.55798	3.18218	0.4404	7.12258	0.18891
	1.10843	0.55884	3.18286	0.44107	7.12324	0.18905
	1.1091	0.55968	3.18352	0.44175	7.1239	0.1892
	1.10977	0.56052	3.1842	0.44242	7.12458	0.18934
	1.11044	0.56137	3.18485	0.44309	7.12525	0.18949
	1.1111	0.56223	3.18553	0.44374	7.1259	0.18964
	1.11176	0.56309	3.18619	0.44441	7.12657	0.18979
	1.11244	0.56396	3.18685	0.44507	7.12723	0.18995
	1.11311	0.56482	3.18752	0.44573	7.12789	0.19011
	1.11377	0.56567	3.18819	0.44637	7.12857	0.19027
	1.11443	0.56654	3.18885	0.44703	7.12923	0.19044
	1.11511	0.56741	3.18951	0.44769	7.1299	0.19061
	1.11577	0.5683	3.19017	0.44835	7.13058	0.19077
	1.11644	0.56919	3.19084	0.449	7.13124	0.19094
	1.11711	0.57008	3.19152	0.44966	7.1319	0.19112
	1.11776	0.57097	3.19219	0.45031	7.13257	0.19128
	1.11843	0.57187	3.19284	0.45097	7.13324	0.19145
	1.1191	0.57276	3.19351	0.45164	7.13391	0.19162
	1.11977	0.57365	3.19417	0.45232	7.13458	0.19178
	1.12044	0.57455	3.19484	0.45301	7.13524	0.19194
	1.12111	0.57545	3.1955	0.4537	7.13591	0.19211
	1.12178	0.57636	3.19617	0.45437	7.13657	0.19228
	1.12244	0.57727	3.19684	0.45505	7.13724	0.19246
	1.12311	0.57818	3.19751	0.45574	7.1379	0.19263
	1.12379	0.57908	3.19817	0.45642	7.13858	0.19279
	1.12445	0.58	3.19883	0.45712	7.13924	0.19297
	1.12512	0.58091	3.19951	0.45782	7.13991	0.19314
	1.12579	0.58183	3.20017	0.45852	7.14058	0.19331
	1.12645	0.58274	3.20083	0.45921	7.14124	0.19348
	1.12711	0.58366	3.2015	0.45989	7.14191	0.19366
	1.12779	0.58457	3.20217	0.46059	7.14258	0.19382
	1.12844	0.58548	3.20283	0.4613	7.14325	0.19399
	1.12911	0.5864	3.20349	0.46201	7.14391	0.19414
	1.12978	0.5873	3.20416	0.4627	7.14458	0.19432
	1.13045	0.58821	3.20483	0.46341	7.14526	0.19449
	1.13111	0.58913	3.2055	0.46411	7.14592	0.19464
	1.13178	0.59002	3.20617	0.4648	7.14659	0.1948
	1.13243	0.59093	3.20683	0.46548	7.14725	0.19496
	1.1331	0.59184	3.2075	0.46617	7.14792	0.19512
	1.13379	0.59274	3.20817	0.46686	7.14858	0.19527
	1.13445	0.59364	3.20884	0.46755	7.14925	0.19544
	1.13511	0.59455	3.2095	0.46823	7.14991	0.19559
	1.13578	0.59546	3.21017	0.46891	7.15058	0.19577
	1.13644	0.59639	3.21083	0.4696	7.15125	0.19592
	1.13711	0.59732	3.2115	0.47029	7.15191	0.19608
	1.13777	0.59825	3.21217	0.47098	7.15258	0.19625
	1.13844	0.59919	3.21284	0.4717	7.15325	0.19642
	1.13911	0.60014	3.21351	0.47241	7.15391	0.1966
	1.13978	0.60109	3.21418	0.47312	7.15457	0.19678
	1.14044	0.60204	3.21484	0.47382	7.15524	0.19696
	1.1411	0.603	3.21551	0.47453	7.15591	0.19713
	1.14177	0.60397	3.21619	0.47525	7.15658	0.19731
	1.14244	0.60494	3.21686	0.47596	7.15724	0.19749
	1.1431	0.6059	3.21752	0.47668	7.15791	0.19767
	1.14376	0.60686	3.21818	0.47739	7.15857	0.19786
	1.14443	0.60782	3.21886	0.47811	7.15925	0.19804
	1.1451	0.60878	3.21952	0.4788	7.15992	0.19822
	1.14576	0.60974	3.22019	0.47951	7.16058	0.19839
	1.14644	0.61069	3.22084	0.48021	7.16124	0.19856
	1.1471	0.61165	3.22151	0.48094	7.1619	0.19874
	1.14777	0.61261	3.22218	0.48165	7.16256	0.19891
	1.14843	0.61354	3.22285	0.48236	7.16324	0.19909
	1.1491	0.61448	3.22352	0.48308	7.16391	0.19926
	1.14977	0.6154	3.22417	0.4838	7.16457	0.19943
	1.15044	0.61633	3.22484	0.48452	7.16524	0.1996
	1.15111	0.61725	3.22552	0.48522	7.1659	0.19979
	1.15177	0.61816	3.22618	0.48593	7.16656	0.19995
	1.15243	0.61908	3.22685	0.48665	7.16724	0.20013
	1.15311	0.62	3.22751	0.48736	7.16792	0.2003
	1.15378	0.62093	3.22817	0.48807	7.16857	0.20048
	1.15444	0.62186	3.22885	0.48877	7.16924	0.20066
	1.15511	0.6228	3.22951	0.48947	7.1699	0.20084
	1.15578	0.62376	3.23018	0.49015	7.17057	0.20101
	1.15645	0.62474	3.23085	0.49084	7.17124	0.20121
	1.15711	0.62571	3.2315	0.49153	7.1719	0.2014
	1.15778	0.6267	3.23217	0.49223	7.17257	0.20158
	1.15846	0.6277	3.23284	0.49291	7.17325	0.20179
	1.15913	0.62869	3.23352	0.4936	7.17391	0.202
	1.15979	0.62968	3.23418	0.49427	7.17458	0.20221
	1.16045	0.63068	3.23484	0.49495	7.17524	0.20243
	1.16113	0.63167	3.23551	0.49565	7.17591	0.20265
	1.16178	0.63267	3.23617	0.49635	7.17658	0.20288
	1.16246	0.63367	3.23683	0.49706	7.17724	0.2031
	1.16311	0.63466	3.23751	0.49779	7.17792	0.20333
	1.16377	0.63565	3.23818	0.4985	7.17859	0.20355
	1.16445	0.63665	3.23884	0.49923	7.17924	0.20379
	1.16511	0.63765	3.23951	0.49996	7.17992	0.20402
	1.16578	0.63866	3.24018	0.50069	7.18058	0.20426
	1.16644	0.63967	3.24084	0.50143	7.18125	0.20449
	1.16712	0.64069	3.24151	0.50215	7.18191	0.20473
	1.16778	0.6417	3.24218	0.50287	7.18258	0.20496
	1.16844	0.6427	3.24285	0.50361	7.18324	0.20519
	1.16912	0.64371	3.24353	0.50433	7.18392	0.20543
	1.16977	0.64471	3.24417	0.50504	7.18458	0.20567
	1.17044	0.64571	3.24485	0.50576	7.18524	0.2059
	1.17111	0.64669	3.24552	0.50648	7.18591	0.20612
	1.17178	0.64766	3.24618	0.5072	7.18659	0.20635
	1.17244	0.64864	3.24684	0.50792	7.18724	0.20657
	1.17312	0.6496	3.24752	0.50864	7.18791	0.20678
	1.17377	0.65055	3.24819	0.50936	7.18858	0.207
	1.17443	0.65151	3.24885	0.51008	7.18924	0.20721
	1.1751	0.65246	3.24952	0.51079	7.18991	0.20742
	1.17577	0.65341	3.25019	0.51149	7.19058	0.20763
	1.17643	0.65436	3.25086	0.51221	7.19124	0.20784
	1.17711	0.6553	3.25153	0.5129	7.19191	0.20805
	1.17777	0.65627	3.25218	0.5136	7.19258	0.20827
	1.17844	0.65724	3.25286	0.5143	7.19324	0.20849
	1.17909	0.65822	3.25353	0.515	7.19391	0.20869
	1.17976	0.65921	3.25419	0.5157	7.19457	0.20891
	1.18044	0.66021	3.25485	0.51642	7.19524	0.20913
	1.1811	0.66122	3.25551	0.51713	7.1959	0.20935
	1.18177	0.66223	3.25618	0.51786	7.19657	0.20959
	1.18244	0.66325	3.25685	0.5186	7.19724	0.20982
	1.1831	0.66428	3.25752	0.51932	7.1979	0.21006
	1.18377	0.6653	3.25818	0.52007	7.19857	0.21029
	1.18444	0.66631	3.25885	0.52082	7.19924	0.21053
	1.18511	0.66733	3.25952	0.52158	7.19991	0.21076
	1.18578	0.66835	3.26018	0.52234	7.20058	0.21098
	1.18643	0.66936	3.26084	0.5231	7.20124	0.21121
	1.18711	0.67038	3.26151	0.52385	7.2019	0.21143
	1.18778	0.67139	3.26218	0.52461	7.20257	0.21165
	1.18844	0.67238	3.26285	0.52536	7.20325	0.21186
	1.1891	0.67338	3.2635	0.52611	7.2039	0.21207
	1.18978	0.67438	3.26417	0.52686	7.20457	0.21228
	1.19045	0.67539	3.26484	0.52762	7.20524	0.2125
	1.19111	0.67638	3.26551	0.52836	7.20592	0.21271
	1.19178	0.67736	3.26617	0.52911	7.20657	0.21292
	1.19245	0.67833	3.26683	0.52985	7.20724	0.21314
	1.19312	0.67931	3.2675	0.53061	7.20791	0.21336
	1.19378	0.68028	3.26817	0.53136	7.20857	0.21358
	1.19445	0.68123	3.26883	0.53211	7.20924	0.2138
	1.19512	0.6822	3.2695	0.53285	7.20992	0.21401
	1.19579	0.68316	3.27017	0.5336	7.21057	0.21422
	1.19645	0.68412	3.27084	0.53434	7.21125	0.21443
	1.19711	0.68508	3.2715	0.53508	7.21192	0.21463
	1.19778	0.68606	3.27217	0.53582	7.21258	0.21483
	1.19844	0.68704	3.27284	0.53656	7.21325	0.21504
	1.19912	0.68804	3.27351	0.53729	7.21392	0.21524
	1.19977	0.689	3.27418	0.538	7.21459	0.21545
	1.20044	0.68998	3.27483	0.53872	7.21526	0.21565
	1.20112	0.69097	3.2755	0.53945	7.21591	0.21585
	1.20178	0.69196	3.27618	0.54017	7.21659	0.21607
	1.20244	0.69296	3.27684	0.54091	7.21725	0.21629
	1.2031	0.69397	3.2775	0.54164	7.21791	0.21651
	1.20378	0.69498	3.27817	0.54238	7.21858	0.21673
	1.20445	0.69598	3.27883	0.54311	7.21924	0.21696
	1.20511	0.69697	3.27951	0.54386	7.21992	0.21718
	1.20577	0.69797	3.28017	0.54461	7.22058	0.21741
	1.20644	0.69901	3.28084	0.54538	7.22124	0.21764
	1.20711	0.70005	3.28151	0.54614	7.22192	0.21786
	1.20778	0.70108	3.28218	0.54691	7.22258	0.2181
	1.20844	0.70211	3.28284	0.54767	7.22324	0.21833
	1.20911	0.70316	3.28351	0.54843	7.22391	0.21855
	1.20977	0.7042	3.28418	0.5492	7.22457	0.21877
	1.21044	0.70524	3.28485	0.54998	7.22524	0.219
	1.2111	0.70628	3.28553	0.55073	7.2259	0.21922
	1.21178	0.70733	3.28619	0.5515	7.22658	0.21944
	1.21244	0.70835	3.28685	0.55226	7.22724	0.21965
	1.21311	0.70938	3.28752	0.55303	7.22792	0.21986
	1.21377	0.71039	3.28819	0.55378	7.22858	0.22008
	1.21444	0.71139	3.28884	0.55455	7.22924	0.22029
	1.2151	0.7124	3.28952	0.5553	7.2299	0.22049
	1.21578	0.71339	3.29018	0.55607	7.23057	0.2207
	1.21645	0.71438	3.29084	0.55684	7.23124	0.2209
	1.2171	0.71536	3.2915	0.5576	7.2319	0.2211
	1.21777	0.71634	3.29218	0.55837	7.23257	0.22132
	1.21845	0.71733	3.29284	0.55914	7.23324	0.22153
	1.21911	0.71833	3.29351	0.55991	7.2339	0.22175
	1.21977	0.71932	3.29418	0.56067	7.23457	0.22196
	1.22044	0.72033	3.29483	0.56144	7.23524	0.22218
	1.2211	0.72135	3.29551	0.5622	7.23592	0.22239
	1.22177	0.72239	3.29618	0.56297	7.23656	0.22262
	1.22244	0.72342	3.29685	0.56373	7.23723	0.22285
	1.22311	0.72445	3.29751	0.5645	7.23791	0.22309
	1.22378	0.7255	3.29818	0.56528	7.23857	0.2233
	1.22444	0.72656	3.29885	0.56605	7.23925	0.22354
	1.22511	0.72762	3.29951	0.56681	7.2399	0.22377
	1.22578	0.72867	3.30018	0.56758	7.24056	0.22401
	1.22645	0.72974	3.30084	0.56835	7.24124	0.22425
	1.22712	0.73078	3.30151	0.56912	7.2419	0.22448
	1.22779	0.73183	3.30218	0.56988	7.24257	0.22473
	1.22846	0.73286	3.30284	0.57064	7.24324	0.22498
	1.22912	0.7339	3.3035	0.57141	7.24391	0.22522
	1.22979	0.73493	3.30417	0.57217	7.24458	0.22547
	1.23046	0.73596	3.30484	0.57293	7.24525	0.22573
	1.23112	0.73698	3.30551	0.5737	7.24591	0.22598
	1.23178	0.738	3.30618	0.57446	7.24659	0.22623
	1.23244	0.73904	3.30685	0.57524	7.24725	0.22648
	1.2331	0.74006	3.30751	0.57601	7.24791	0.22674
	1.23377	0.74109	3.30818	0.5768	7.24859	0.227
	1.23445	0.74211	3.30884	0.5776	7.24925	0.22726
	1.23511	0.74314	3.30951	0.5784	7.24992	0.22751
	1.23577	0.74417	3.31017	0.57919	7.25058	0.22777
	1.23644	0.74519	3.31085	0.57998	7.25124	0.22801
	1.2371	0.74622	3.31151	0.58077	7.25191	0.22826
	1.23777	0.74725	3.31217	0.58156	7.25258	0.22851
	1.23844	0.74828	3.31284	0.58234	7.25325	0.22878
	1.2391	0.7493	3.31352	0.58313	7.25391	0.22903
	1.23976	0.75032	3.31417	0.58391	7.25458	0.22928
	1.24044	0.75135	3.31484	0.58468	7.25524	0.22953
	1.24111	0.75238	3.31552	0.58544	7.25591	0.22978
	1.24177	0.75341	3.31619	0.58621	7.25659	0.23003
	1.24245	0.75444	3.31685	0.58697	7.25725	0.23028
	1.2431	0.75548	3.31752	0.58775	7.25791	0.23056
	1.24377	0.75652	3.31818	0.58852	7.25858	0.23082
	1.24443	0.75756	3.31885	0.58932	7.25925	0.23109
	1.2451	0.7586	3.31952	0.59011	7.25991	0.23134
	1.24577	0.75966	3.3202	0.5909	7.26057	0.2316
	1.24643	0.76071	3.32086	0.59168	7.26124	0.23187
	1.24709	0.76176	3.32153	0.59249	7.26191	0.23214
	1.24777	0.76282	3.32219	0.59329	7.26258	0.23241
	1.24844	0.76389	3.32285	0.5941	7.26324	0.23268
	1.24911	0.76494	3.32351	0.59491	7.26391	0.23295
	1.24977	0.76601	3.32418	0.59572	7.26457	0.23322
	1.25044	0.76708	3.32485	0.59652	7.26524	0.2335
	1.25109	0.76816	3.32551	0.59733	7.2659	0.23378
	1.25176	0.76921	3.32618	0.59813	7.26656	0.23404
	1.25244	0.77027	3.32685	0.59895	7.26724	0.23431
	1.25311	0.77132	3.32752	0.59976	7.26791	0.23458
	1.25376	0.77238	3.32817	0.60057	7.26857	0.23485
	1.25443	0.77343	3.32884	0.60138	7.26924	0.23511
	1.2551	0.77446	3.32952	0.6022	7.2699	0.23538
	1.25577	0.7755	3.33018	0.60301	7.27057	0.23565
	1.25643	0.77651	3.33084	0.60382	7.27124	0.23589
	1.2571	0.77751	3.33151	0.60462	7.27191	0.23613
	1.25778	0.7785	3.33218	0.60543	7.27257	0.23636
	1.25844	0.7795	3.33283	0.60624	7.27325	0.2366
	1.25912	0.78048	3.3335	0.60704	7.2739	0.23684
	1.25978	0.78148	3.33417	0.60785	7.27457	0.23707
	1.26045	0.78247	3.33484	0.60867	7.27524	0.23731
	1.26111	0.78347	3.33549	0.60948	7.27591	0.23755
	1.26179	0.78448	3.33616	0.61029	7.27658	0.23776
	1.26246	0.78548	3.33683	0.6111	7.27725	0.23797
	1.26311	0.78649	3.3375	0.61191	7.27791	0.23821
	1.26379	0.78751	3.33817	0.61273	7.27858	0.23847
	1.26445	0.78855	3.33884	0.61354	7.27925	0.23872
	1.26511	0.78958	3.3395	0.61436	7.27991	0.23898
	1.26578	0.79063	3.34017	0.61518	7.28059	0.23922
	1.26645	0.79169	3.34083	0.61599	7.28125	0.23948
	1.26711	0.79274	3.3415	0.61681	7.28193	0.23972
	1.26777	0.79378	3.34217	0.61762	7.28259	0.23998
	1.26844	0.79484	3.34284	0.61844	7.28326	0.24025
	1.26912	0.79593	3.3435	0.61926	7.28392	0.24051
	1.26978	0.797	3.34417	0.6201	7.28459	0.24077
	1.27043	0.79806	3.34483	0.62094	7.28525	0.24102
	1.27111	0.79912	3.34551	0.6218	7.28591	0.24127
	1.27178	0.80019	3.34617	0.62267	7.28658	0.24153
	1.27244	0.80125	3.34683	0.62353	7.28725	0.2418
	1.2731	0.80231	3.3475	0.6244	7.28791	0.24205
	1.27378	0.80337	3.34817	0.62528	7.28858	0.24231
	1.27444	0.80443	3.34883	0.62616	7.28924	0.24256
	1.2751	0.80547	3.34951	0.62705	7.28992	0.24282
	1.27577	0.80649	3.35017	0.62794	7.29058	0.24307
	1.27643	0.80752	3.35084	0.62884	7.29124	0.24332
	1.27711	0.80856	3.35151	0.62974	7.29191	0.24357
	1.27776	0.80958	3.35218	0.63062	7.29257	0.24381
	1.27843	0.81061	3.35285	0.63151	7.29325	0.24406
	1.27909	0.81162	3.35352	0.6324	7.29391	0.24429
	1.27977	0.81263	3.35418	0.63328	7.29458	0.24452
	1.28044	0.81364	3.35485	0.63416	7.29525	0.24476
	1.28111	0.81464	3.35552	0.63504	7.2959	0.245
	1.28176	0.81564	3.3562	0.63592	7.29656	0.24524
	1.28244	0.81666	3.35685	0.6368	7.29723	0.24547
	1.2831	0.81767	3.35752	0.63766	7.29792	0.2457
	1.28377	0.81867	3.35818	0.63853	7.29857	0.24593
	1.28444	0.81968	3.35885	0.6394	7.29924	0.24616
	1.28511	0.82069	3.35951	0.64029	7.2999	0.2464
	1.28577	0.82171	3.36017	0.64117	7.30057	0.24663
	1.28644	0.82274	3.36084	0.64207	7.30123	0.24689
	1.28711	0.82377	3.36151	0.64297	7.3019	0.24714
	1.28777	0.82481	3.36218	0.64388	7.30257	0.24738
	1.28844	0.82585	3.36284	0.64479	7.30323	0.24763
	1.2891	0.82689	3.36351	0.64572	7.3039	0.24789
	1.28977	0.82794	3.36417	0.64666	7.30457	0.24814
	1.29043	0.82902	3.36484	0.6476	7.30524	0.2484
	1.29111	0.83009	3.36552	0.64853	7.30591	0.24868
	1.29177	0.83116	3.36618	0.64947	7.30658	0.24894
	1.29244	0.83223	3.36685	0.6504	7.30725	0.2492
	1.29311	0.83328	3.36752	0.65134	7.30792	0.24945
	1.29377	0.83434	3.36818	0.65227	7.30857	0.24969
	1.29445	0.83539	3.36884	0.65322	7.30924	0.24994
	1.29512	0.83644	3.36952	0.65414	7.30991	0.25019
	1.29579	0.83749	3.37018	0.65507	7.31058	0.25044
	1.29645	0.83851	3.37084	0.65599	7.31123	0.25069
	1.29712	0.83952	3.37151	0.65692	7.3119	0.25094
	1.29779	0.84051	3.37218	0.65786	7.31259	0.25119
	1.29845	0.84149	3.37284	0.65881	7.31325	0.25143
[truncated: 15,303 more rows]

## Sheet: Figure 6c
	6*Ori1 + 2*Ori2 + 1*Ori3 Theoretical		2*Ori1 + 2*Ori2 + 5*Ori3 Theoretical		1*Ori1 + 0*Ori2 + 8*Ori3 Theoretical		2*Ori1 + 2*Ori2 + 5*Ori3 Experimental
	Displacement	Force	Displacement	Force	Displacement	Force	Displacement	Force
	0	0.03456	0	0.00414	0	0.00576	0	0.03133
	1.2413e-06	0.03455	1.47526e-06	0.00412	1.2413e-06	0.00576	-2.44187e-07	0.03115
	7.86373e-07	0.03458	2.36887e-06	0.0041	7.86373e-07	0.00576	-5.51824e-07	0.03088
	-4.58176e-07	0.03465	8.51362e-07	0.0041	-4.58176e-07	0.00578	-8.97915e-07	0.03096
	1.39727e-07	0.03469	1.2478e-06	0.0041	1.39727e-07	0.00578	0.000383646	0.03108
	-1.86195e-06	0.03471	-8.44864e-08	0.00413	-1.86195e-06	0.00579	0.0014	0.03125
	-2.04717e-07	0.03472	1.09182e-06	0.00413	-2.04717e-07	0.00579	0.00259	0.0315
	-1.08532e-06	0.03475	5.32914e-07	0.00414	-1.08532e-06	0.00579	0.00385	0.03201
	-2.1739e-06	0.03476	1.23155e-06	0.00413	-2.1739e-06	0.00579	0.00504	0.03265
	-1.78721e-06	0.0348	2.24214e-07	0.00413	-1.78721e-06	0.0058	0.00638	0.0331
	-1.80671e-06	0.03485	1.63124e-06	0.00415	-1.80671e-06	0.00581	0.0075	0.03364
	-2.26163e-06	0.03487	1.31929e-06	0.00416	-2.26163e-06	0.00581	0.0087	0.03405
	-1.79696e-06	0.03484	8.96855e-07	0.00417	-1.79696e-06	0.00581	0.01	0.0345
	-1.67348e-06	0.03479	2.43061e-06	0.00417	-1.67348e-06	0.0058	0.01138	0.03494
	-8.41614e-07	0.03488	1.37778e-06	0.00418	-8.41614e-07	0.00581	0.01286	0.03564
	-1.524e-06	0.03494	4.90671e-07	0.00419	-1.524e-06	0.00582	0.01389	0.03584
	9.42348e-08	0.03499	6.30398e-07	0.00419	9.42348e-08	0.00583	0.01497	0.03628
	-1.45576e-06	0.03497	-4.28931e-07	0.00417	-1.45576e-06	0.00583	0.01608	0.03666
	-1.8717e-06	0.03499	1.524e-06	0.00417	-1.8717e-06	0.00583	0.01723	0.03704
	-1.01059e-06	0.03499	1.77096e-06	0.00416	-1.01059e-06	0.00583	0.01843	0.03736
	-5.00419e-07	0.03498	-3.21698e-07	0.00415	-5.00419e-07	0.00583	0.01966	0.03781
	-1.2673e-06	0.03494	9.81341e-07	0.00415	-1.2673e-06	0.00582	0.02093	0.03827
	-1.38428e-06	0.03498	1.48826e-06	0.00417	-1.38428e-06	0.00583	0.02225	0.03875
	-2.03742e-06	0.03498	1.5305e-06	0.00418	-2.03742e-06	0.00583	0.02357	0.03927
	-1.32579e-06	0.03494	2.50209e-07	0.00416	-1.32579e-06	0.00582	0.0249	0.03968
	-2.37212e-06	0.03485	-5.13417e-07	0.00416	-2.37212e-06	0.00581	0.02623	0.0403
	-1.00409e-06	0.03479	3.67191e-07	0.00418	-1.00409e-06	0.0058	0.02757	0.04067
	-2.06992e-06	0.03483	-4.87421e-07	0.0042	-2.06992e-06	0.0058	0.0289	0.04112
	-1.58899e-06	0.03481	3.24948e-08	0.0042	-1.58899e-06	0.0058	0.03024	0.04158
	-6.174e-07	0.03484	1.18606e-06	0.00417	-6.174e-07	0.00581	0.03157	0.04208
	-2.51184e-06	0.03486	6.49891e-09	0.00418	-2.51184e-06	0.00581	0.0329	0.04238
	-2.00168e-06	0.0349	6.59643e-07	0.00416	-2.00168e-06	0.00582	0.03423	0.04279
	-3.14874e-06	0.03487	5.81656e-07	0.00415	-3.14874e-06	0.00581	0.03556	0.04324
	-1.49151e-06	0.0349	-2.59957e-08	0.00413	-1.49151e-06	0.00582	0.0369	0.04345
	-1.25755e-06	0.03489	1.03333e-06	0.00414	-1.25755e-06	0.00581	0.03823	0.04386
	-1.38103e-06	0.0349	1.57924e-06	0.00415	-1.38103e-06	0.00582	0.03957	0.04415
	-1.50126e-06	0.03487	-8.44864e-08	0.00412	-1.50126e-06	0.00581	0.0409	0.04468
	-1.24455e-06	0.03484	3.93186e-07	0.00412	-1.24455e-06	0.00581	0.04223	0.04513
	-1.45251e-06	0.03483	1.03658e-06	0.0041	-1.45251e-06	0.00581	0.04357	0.0457
	-1.55325e-06	0.03481	5.36163e-07	0.00412	-1.55325e-06	0.0058	0.0449	0.04615
	-1.11457e-06	0.03476	-1.23805e-06	0.0041	-1.11457e-06	0.00579	0.04624	0.04673
	-1.14381e-06	0.03479	1.13407e-06	0.00411	-1.14381e-06	0.0058	0.04756	0.04705
	-1.68648e-06	0.03481	-1.07883e-06	0.00411	-1.68648e-06	0.0058	0.0489	0.04745
	-3.13899e-06	0.0348	4.3543e-07	0.00412	-3.13899e-06	0.0058	0.05023	0.04789
	-2.12516e-06	0.03478	7.99371e-07	0.00412	-2.12516e-06	0.0058	0.05156	0.04824
	-1.83595e-06	0.03478	-4.22432e-07	0.00413	-1.83595e-06	0.0058	0.0529	0.04884
	-1.53375e-06	0.03485	-7.79874e-07	0.00415	-1.53375e-06	0.00581	0.05423	0.04919
	-6.95387e-07	0.03497	2.66457e-06	0.00416	-6.95387e-07	0.00583	0.05557	0.04969
	1.31669e-05	0.03518	2.23466e-05	0.00418	1.31669e-05	0.00586	0.0569	0.05005
	0.000114479	0.03542	0.000126937	0.00422	0.000114479	0.0059	0.05823	0.05055
	0.000527555	0.03573	0.00052194	0.00426	0.000527555	0.00596	0.05957	0.0508
	0.00113	0.03614	0.00113	0.00431	0.00113	0.00602	0.0609	0.05132
	0.00177	0.03668	0.00177	0.00435	0.00177	0.00611	0.06224	0.05175
	0.00244	0.03729	0.00245	0.00442	0.00244	0.00622	0.0629	0.05188
	0.00311	0.03807	0.00311	0.00448	0.00311	0.00635	0.06424	0.05217
	0.00377	0.0389	0.00378	0.00453	0.00377	0.00648	0.06557	0.0524
	0.00444	0.03974	0.00445	0.00459	0.00444	0.00662	0.0669	0.05263
	0.0051	0.04064	0.00511	0.00466	0.0051	0.00677	0.0709	0.05386
	0.00578	0.04152	0.00577	0.00477	0.00578	0.00692	0.07356	0.05488
	0.00644	0.04242	0.00644	0.00484	0.00644	0.00707	0.07689	0.05591
	0.00711	0.04338	0.00711	0.00492	0.00711	0.00723	0.08023	0.05713
	0.00777	0.04427	0.00777	0.00499	0.00777	0.00738	0.0829	0.05818
	0.00844	0.04516	0.00844	0.00507	0.00844	0.00753	0.0869	0.0592
	0.00911	0.04601	0.00911	0.00513	0.00911	0.00767	0.0909	0.06032
	0.00976	0.04684	0.00978	0.00518	0.00976	0.00781	0.09423	0.06152
	0.01043	0.04766	0.01044	0.00527	0.01043	0.00794	0.09757	0.06257
	0.0111	0.04852	0.0111	0.00532	0.0111	0.00809	0.10157	0.06366
	0.01177	0.04935	0.01177	0.00537	0.01177	0.00823	0.10557	0.06491
	0.01243	0.05021	0.01244	0.00543	0.01243	0.00837	0.1089	0.06601
	0.0131	0.05113	0.01311	0.00549	0.0131	0.00852	0.11224	0.06711
	0.01376	0.05201	0.01377	0.00554	0.01376	0.00867	0.11556	0.06814
	0.01444	0.05286	0.01443	0.0056	0.01444	0.00881	0.11957	0.06927
	0.01511	0.05369	0.0151	0.00564	0.01511	0.00895	0.1229	0.0703
	0.01577	0.05457	0.01577	0.0057	0.01577	0.00909	0.1269	0.07141
	0.01643	0.05544	0.01643	0.00577	0.01643	0.00924	0.13157	0.07261
	0.0171	0.05632	0.01711	0.00584	0.0171	0.00939	0.1349	0.07377
	0.01777	0.05717	0.01777	0.00591	0.01777	0.00953	0.13824	0.07481
	0.01844	0.05803	0.01844	0.00599	0.01844	0.00967	0.14157	0.07581
	0.0191	0.05881	0.0191	0.00603	0.0191	0.0098	0.1449	0.0769
	0.01976	0.05956	0.01977	0.00609	0.01976	0.00993	0.1489	0.07797
	0.02043	0.06027	0.02044	0.00616	0.02043	0.01004	0.1529	0.07915
	0.0211	0.06104	0.02111	0.00623	0.0211	0.01017	0.1569	0.08035
	0.02177	0.06185	0.02177	0.0063	0.02177	0.01031	0.1609	0.08142
	0.02243	0.06263	0.02244	0.00636	0.02243	0.01044	0.1669	0.0826
	0.02311	0.06339	0.02311	0.00641	0.02311	0.01057	0.1709	0.08376
	0.02377	0.06409	0.02377	0.00645	0.02377	0.01068	0.17424	0.08483
	0.02444	0.06486	0.02444	0.0065	0.02444	0.01081	0.17757	0.08586
	0.0251	0.06566	0.02511	0.00656	0.0251	0.01094	0.18157	0.08697
	0.02576	0.06647	0.02578	0.00664	0.02576	0.01108	0.18557	0.088
	0.02644	0.06724	0.02645	0.0067	0.02644	0.01121	0.18957	0.08921
	0.0271	0.06813	0.02712	0.00678	0.0271	0.01136	0.19357	0.09025
	0.02777	0.06899	0.02778	0.00685	0.02777	0.0115	0.19823	0.09126
	0.02844	0.06979	0.02845	0.00691	0.02844	0.01163	0.2029	0.09235
	0.02911	0.07057	0.02912	0.00698	0.02911	0.01176	0.20757	0.09352
	0.02978	0.07143	0.02979	0.00705	0.02978	0.01191	0.21223	0.0946
	0.03044	0.07237	0.03045	0.00712	0.03044	0.01206	0.21623	0.09571
	0.03111	0.07326	0.03113	0.00718	0.03111	0.01221	0.22157	0.09689
	0.03178	0.07414	0.03179	0.00724	0.03178	0.01236	0.22557	0.09807
	0.03244	0.07503	0.03246	0.00728	0.03244	0.01251	0.23024	0.09929
	0.0331	0.07593	0.03312	0.00735	0.0331	0.01266	0.23423	0.1004
	0.03378	0.07679	0.03377	0.0074	0.03378	0.0128	0.23756	0.10157
	0.03444	0.0777	0.03444	0.00747	0.03444	0.01295	0.24223	0.10264
	0.03512	0.07863	0.03511	0.00755	0.03512	0.0131	0.24623	0.10377
	0.03578	0.07962	0.03578	0.0076	0.03578	0.01327	0.24956	0.10484
	0.03644	0.08053	0.03644	0.00768	0.03644	0.01342	0.25357	0.10598
	0.03711	0.0814	0.03711	0.00776	0.03711	0.01357	0.25757	0.10706
	0.03777	0.08229	0.03778	0.00784	0.03777	0.01371	0.26157	0.10807
	0.03844	0.08316	0.03845	0.00794	0.03844	0.01386	0.26557	0.10915
	0.03911	0.08403	0.03911	0.00802	0.03911	0.014	0.2709	0.11032
	0.03977	0.08494	0.03978	0.00808	0.03977	0.01416	0.27424	0.11137
	0.04044	0.08582	0.04044	0.00816	0.04044	0.0143	0.27756	0.11247
	0.0411	0.08666	0.04111	0.00822	0.0411	0.01444	0.2809	0.11354
	0.04177	0.08748	0.04177	0.00829	0.04177	0.01458	0.28423	0.11465
	0.04244	0.08832	0.04244	0.00837	0.04244	0.01472	0.28823	0.11586
	0.04311	0.0891	0.04311	0.00842	0.04311	0.01485	0.29357	0.11702
	0.04377	0.08997	0.04378	0.0085	0.04377	0.015	0.2969	0.1181
	0.04444	0.09084	0.04443	0.00856	0.04444	0.01514	0.30023	0.11921
	0.04511	0.09175	0.0451	0.00861	0.04511	0.01529	0.3049	0.12034
	0.04578	0.0926	0.04578	0.00867	0.04578	0.01543	0.3089	0.12156
	0.04644	0.09342	0.04645	0.00874	0.04644	0.01557	0.3129	0.12269
	0.0471	0.0943	0.0471	0.00881	0.0471	0.01572	0.31623	0.12376
	0.04778	0.0952	0.04777	0.00887	0.04778	0.01587	0.31956	0.1249
	0.04845	0.09613	0.04844	0.00893	0.04845	0.01602	0.32356	0.12601
	0.04911	0.09706	0.0491	0.00901	0.04911	0.01618	0.3269	0.12705
	0.04977	0.09807	0.04977	0.00906	0.04977	0.01634	0.33023	0.12805
	0.05043	0.09898	0.05044	0.00911	0.05043	0.0165	0.33424	0.12911
	0.0511	0.0999	0.0511	0.00917	0.0511	0.01665	0.33757	0.13012
	0.05178	0.10076	0.05177	0.00926	0.05178	0.01679	0.34157	0.13114
	0.05244	0.10172	0.05244	0.00934	0.05244	0.01695	0.34557	0.13237
	0.0531	0.10271	0.05311	0.00942	0.0531	0.01712	0.3489	0.13352
	0.05376	0.10362	0.05377	0.00948	0.05376	0.01727	0.35224	0.13454
	0.05444	0.10457	0.05444	0.00956	0.05444	0.01743	0.35623	0.13562
	0.0551	0.10557	0.05512	0.00962	0.0551	0.01759	0.35956	0.13672
	0.05577	0.10649	0.05578	0.00968	0.05577	0.01775	0.36356	0.13776
	0.05644	0.10745	0.05645	0.00977	0.05644	0.01791	0.36757	0.13888
	0.0571	0.10847	0.0571	0.00985	0.0571	0.01808	0.3709	0.14006
	0.05777	0.10947	0.05778	0.00992	0.05777	0.01824	0.37423	0.14113
	0.05845	0.1105	0.05845	0.00997	0.05845	0.01842	0.37756	0.1422
	0.0591	0.11153	0.0591	0.01003	0.0591	0.01859	0.3809	0.14329
	0.05976	0.11255	0.05977	0.01008	0.05976	0.01876	0.38357	0.14433
	0.06044	0.11367	0.06044	0.01014	0.06044	0.01895	0.38757	0.14546
	0.06111	0.11475	0.06112	0.01022	0.06111	0.01912	0.39157	0.14658
	0.06178	0.11572	0.06178	0.01029	0.06178	0.01929	0.39357	0.14759
	0.06243	0.1168	0.06244	0.01035	0.06243	0.01947	0.39623	0.1487
	0.06311	0.11781	0.06312	0.01041	0.06311	0.01963	0.39889	0.14987
	0.06377	0.11879	0.06379	0.01047	0.06377	0.0198	0.40223	0.15097
	0.06444	0.11985	0.06445	0.01054	0.06444	0.01998	0.4049	0.15199
	0.06511	0.12083	0.06512	0.01062	0.06511	0.02014	0.40757	0.15307
	0.06577	0.1218	0.06578	0.0107	0.06577	0.0203	0.41023	0.15408
	0.06644	0.12281	0.06645	0.01079	0.06644	0.02047	0.4129	0.15517
	0.06711	0.12377	0.06712	0.01087	0.06711	0.02063	0.4149	0.15618
	0.06777	0.12475	0.06777	0.01094	0.06777	0.02079	0.41823	0.15742
	0.06844	0.12582	0.06844	0.01102	0.06844	0.02097	0.4209	0.15845
	0.06911	0.1268	0.06911	0.0111	0.06911	0.02113	0.42423	0.15969
	0.06978	0.12783	0.06978	0.01119	0.06978	0.02131	0.4269	0.16094
	0.07046	0.12883	0.07045	0.01127	0.07046	0.02147	0.42957	0.16211
	0.07111	0.12981	0.07111	0.01134	0.07111	0.02163	0.4329	0.16337
	0.07178	0.13085	0.07178	0.01142	0.07178	0.02181	0.43557	0.16445
	0.07245	0.13195	0.07245	0.01151	0.07245	0.02199	0.4389	0.16573
	0.07311	0.13296	0.07311	0.01158	0.07311	0.02216	0.44157	0.16683
	0.07378	0.13396	0.07377	0.01166	0.07378	0.02233	0.44423	0.16798
	0.07444	0.13496	0.07445	0.01177	0.07444	0.02249	0.44757	0.16914
	0.07511	0.13591	0.07511	0.01186	0.07511	0.02265	0.45024	0.17045
	0.07578	0.13694	0.07578	0.01196	0.07578	0.02282	0.45223	0.17154
	0.07644	0.13797	0.07644	0.01205	0.07644	0.023	0.45556	0.17262
	0.07711	0.13902	0.07711	0.01218	0.07711	0.02317	0.4589	0.17379
	0.07778	0.1401	0.07778	0.0123	0.07778	0.02335	0.46157	0.17496
	0.07842	0.14118	0.07845	0.0124	0.07842	0.02353	0.4649	0.17618
	0.07911	0.14218	0.07911	0.01251	0.07911	0.0237	0.46757	0.17732
	0.07977	0.14322	0.07978	0.01264	0.07977	0.02387	0.47024	0.17854
	0.08044	0.14434	0.08044	0.01276	0.08044	0.02406	0.47291	0.17981
	0.08111	0.14545	0.08111	0.01287	0.08111	0.02424	0.47557	0.18103
	0.08177	0.14657	0.08177	0.01299	0.08177	0.02443	0.47823	0.18232
	0.08244	0.14771	0.08245	0.01312	0.08244	0.02462	0.48089	0.1835
	0.08311	0.14882	0.08311	0.01323	0.08311	0.0248	0.48423	0.18483
	0.08378	0.14993	0.08377	0.01331	0.08378	0.02499	0.48623	0.1859
	0.08444	0.15097	0.08444	0.01343	0.08444	0.02516	0.48823	0.18696
	0.0851	0.15203	0.0851	0.01356	0.0851	0.02534	0.4909	0.18823
	0.08577	0.15313	0.08577	0.01365	0.08577	0.02552	0.49357	0.18923
	0.08644	0.15423	0.08645	0.01374	0.08644	0.02571	0.49623	0.1904
	0.0871	0.15529	0.08711	0.01385	0.0871	0.02588	0.49823	0.19141
	0.08776	0.15637	0.08777	0.01396	0.08776	0.02606	0.50024	0.19247
	0.08844	0.15744	0.08844	0.01407	0.08844	0.02624	0.5029	0.19373
	0.0891	0.15848	0.08912	0.01418	0.0891	0.02641	0.50557	0.19497
	0.08976	0.1595	0.08978	0.0143	0.08976	0.02658	0.50823	0.19625
	0.09043	0.16062	0.09044	0.01443	0.09043	0.02677	0.5109	0.19749
	0.09111	0.16176	0.0911	0.01454	0.09111	0.02696	0.51357	0.19866
	0.09176	0.16283	0.09177	0.01463	0.09176	0.02714	0.51557	0.19966
	0.09243	0.16394	0.09244	0.01477	0.09243	0.02732	0.51756	0.20067
	0.0931	0.16511	0.09312	0.01491	0.0931	0.02752	0.51956	0.20167
	0.09377	0.16621	0.09378	0.01503	0.09377	0.0277	0.52223	0.20297
	0.09444	0.16735	0.09445	0.01513	0.09444	0.02789	0.5249	0.20415
	0.09511	0.16846	0.09512	0.01525	0.09511	0.02808	0.5269	0.2052
	0.09576	0.16959	0.09578	0.01536	0.09576	0.02826	0.52956	0.2064
	0.09644	0.17068	0.09645	0.01547	0.09644	0.02845	0.53156	0.20762
	0.0971	0.17166	0.09712	0.01559	0.0971	0.02861	0.53424	0.20888
	0.09777	0.17268	0.0978	0.01571	0.09777	0.02878	0.53623	0.20993
	0.09844	0.1737	0.09846	0.01585	0.09844	0.02895	0.5389	0.21112
	0.09911	0.17474	0.09912	0.01596	0.09911	0.02912	0.5409	0.21219
	0.09977	0.17574	0.09979	0.01608	0.09977	0.02929	0.54357	0.2134
	0.10044	0.17674	0.10046	0.01619	0.10044	0.02946	0.54557	0.21451
	0.10112	0.17771	0.10112	0.01631	0.10112	0.02962	0.54823	0.21591
	0.10178	0.1787	0.10178	0.01642	0.10178	0.02978	0.55024	0.21713
	0.10244	0.17968	0.10244	0.01654	0.10244	0.02995	0.55224	0.21816
	0.10311	0.18069	0.10311	0.01665	0.10311	0.03012	0.55424	0.21926
	0.10378	0.18174	0.10378	0.01676	0.10378	0.03029	0.5569	0.22059
	0.10445	0.18274	0.10445	0.01687	0.10445	0.03046	0.5589	0.22165
	0.10511	0.18383	0.10512	0.01698	0.10511	0.03064	0.5609	0.22289
	0.10579	0.18484	0.10578	0.01709	0.10579	0.03081	0.5629	0.22399
	0.10644	0.18587	0.10645	0.01719	0.10644	0.03098	0.56489	0.225
	0.10711	0.18695	0.1071	0.0173	0.10711	0.03116	0.5669	0.22601
	0.10778	0.18797	0.10778	0.01739	0.10778	0.03133	0.5689	0.22716
	0.10844	0.189	0.10844	0.01749	0.10844	0.0315	0.5709	0.22836
	0.10911	0.18999	0.10911	0.0176	0.10911	0.03166	0.5729	0.22943
	0.10978	0.19104	0.10978	0.01771	0.10978	0.03184	0.5749	0.23064
	0.11044	0.1921	0.11044	0.01781	0.11044	0.03202	0.5769	0.23172
	0.11111	0.19321	0.11112	0.01793	0.11111	0.0322	0.5789	0.23273
	0.11178	0.19419	0.11178	0.01802	0.11178	0.03237	0.5809	0.23386
	0.11244	0.19517	0.11244	0.01814	0.11244	0.03253	0.5829	0.23503
	0.11311	0.19613	0.11311	0.01827	0.11311	0.03269	0.5849	0.23613
	0.11378	0.19705	0.11378	0.01839	0.11378	0.03284	0.5869	0.23737
	0.11444	0.19809	0.11444	0.01852	0.11444	0.03302	0.5889	0.23874
	0.1151	0.1991	0.11511	0.01866	0.1151	0.03318	0.5909	0.23984
	0.11577	0.20011	0.11577	0.01879	0.11577	0.03335	0.5929	0.24106
	0.11644	0.2011	0.11644	0.0189	0.11644	0.03352	0.5949	0.24228
	0.11711	0.20205	0.1171	0.01906	0.11711	0.03367	0.5969	0.24343
	0.11777	0.20293	0.11777	0.01919	0.11777	0.03382	0.59889	0.24474
	0.11844	0.20389	0.11844	0.01932	0.11844	0.03398	0.60089	0.24583
	0.11911	0.20488	0.11911	0.01944	0.11911	0.03415	0.6029	0.24691
	0.11977	0.2058	0.11978	0.01956	0.11977	0.0343	0.6049	0.24816
	0.12044	0.20684	0.12044	0.01969	0.12044	0.03447	0.6069	0.24957
	0.1211	0.20781	0.1211	0.01981	0.1211	0.03463	0.6089	0.25082
	0.12177	0.20879	0.12177	0.01994	0.12177	0.0348	0.6109	0.25207
	0.12243	0.20972	0.12244	0.02006	0.12243	0.03495	0.6129	0.25326
	0.1231	0.21065	0.1231	0.02021	0.1231	0.03511	0.6149	0.25442
	0.12377	0.21161	0.12377	0.02031	0.12377	0.03527	0.6169	0.25559
	0.12444	0.21258	0.12444	0.02045	0.12444	0.03543	0.6189	0.25663
	0.12511	0.2135	0.1251	0.02057	0.12511	0.03558	0.6209	0.25795
	0.12577	0.21443	0.12577	0.02071	0.12577	0.03574	0.6229	0.25934
	0.12644	0.21541	0.12644	0.02087	0.12644	0.0359	0.6249	0.26086
	0.1271	0.21626	0.1271	0.02102	0.1271	0.03604	0.62624	0.26189
	0.12777	0.21712	0.12778	0.02116	0.12777	0.03619	0.62824	0.2632
	0.12844	0.21793	0.12845	0.02131	0.12844	0.03632	0.63024	0.26438
	0.1291	0.21887	0.12911	0.02146	0.1291	0.03648	0.63224	0.26566
	0.12977	0.21979	0.12979	0.02161	0.12977	0.03663	0.63424	0.26677
	0.13044	0.22076	0.13045	0.02176	0.13044	0.03679	0.63623	0.26806
	0.13111	0.22166	0.13111	0.02189	0.13111	0.03694	0.63823	0.26933
	0.13178	0.22259	0.13178	0.02206	0.13178	0.0371	0.64023	0.27088
	0.13244	0.22351	0.13246	0.02221	0.13244	0.03725	0.64156	0.27195
	0.13311	0.22443	0.13312	0.02234	0.13311	0.03741	0.6429	0.27298
	0.13377	0.22534	0.13379	0.02249	0.13377	0.03756	0.6449	0.27429
	0.13445	0.22629	0.13446	0.02264	0.13445	0.03772	0.64689	0.27544
	0.13512	0.2273	0.13512	0.02277	0.13512	0.03788	0.6489	0.27673
	0.13578	0.2282	0.13578	0.02292	0.13578	0.03803	0.6509	0.2782
	0.13645	0.22912	0.13644	0.02305	0.13645	0.03819	0.6529	0.27965
	0.13711	0.23	0.13712	0.02318	0.13711	0.03833	0.65423	0.28072
	0.13778	0.23094	0.13777	0.02333	0.13778	0.03849	0.65623	0.28201
	0.13846	0.23193	0.13844	0.02347	0.13846	0.03865	0.65823	0.28334
	0.13912	0.23289	0.13911	0.02363	0.13912	0.03882	0.65957	0.28438
	0.13978	0.23382	0.13978	0.02378	0.13978	0.03897	0.6609	0.28539
	0.14045	0.23477	0.14043	0.02393	0.14045	0.03913	0.6629	0.28684
	0.1411	0.23565	0.14111	0.0241	0.1411	0.03928	0.6649	0.28821
	0.14177	0.23655	0.14178	0.02427	0.14177	0.03942	0.6669	0.28952
	0.14244	0.23751	0.14245	0.02442	0.14244	0.03959	0.6689	0.29088
	0.14311	0.23849	0.1431	0.02457	0.14311	0.03975	0.6709	0.29222
	0.14378	0.23935	0.14378	0.02473	0.14378	0.03989	0.6729	0.29362
	0.14444	0.24021	0.14445	0.02487	0.14444	0.04004	0.6749	0.29499
	0.14511	0.2411	0.14511	0.02501	0.14511	0.04018	0.6769	0.29634
	0.14578	0.24198	0.14577	0.02515	0.14578	0.04033	0.67889	0.29774
	0.14644	0.2429	0.14644	0.0253	0.14644	0.04048	0.68023	0.29877
	0.14711	0.24384	0.1471	0.02546	0.14711	0.04064	0.68222	0.30018
	0.14777	0.24485	0.14778	0.02561	0.14777	0.04081	0.68423	0.30147
	0.14843	0.24575	0.14844	0.02575	0.14843	0.04096	0.68556	0.3025
	0.1491	0.24665	0.14909	0.02592	0.1491	0.04111	0.68757	0.30384
	0.14978	0.24754	0.14977	0.0261	0.14978	0.04126	0.6889	0.30495
	0.15044	0.24846	0.15043	0.02628	0.15044	0.04141	0.69023	0.30616
	0.15112	0.24937	0.15111	0.02647	0.15112	0.04156	0.69223	0.30761
	0.15177	0.25024	0.15177	0.02665	0.15177	0.04171	0.69423	0.30911
	0.15243	0.25115	0.15244	0.02683	0.15243	0.04186	0.69623	0.31044
	0.15311	0.25205	0.1531	0.027	0.15311	0.04201	0.69823	0.31186
	0.15377	0.25295	0.15377	0.02715	0.15377	0.04216	0.69956	0.31296
	0.15444	0.25377	0.15445	0.0273	0.15444	0.0423	0.70157	0.31432
	0.1551	0.25468	0.15511	0.0275	0.1551	0.04245	0.70357	0.31565
	0.15576	0.2555	0.15577	0.02765	0.15576	0.04258	0.7049	0.31673
	0.15643	0.25637	0.15645	0.02782	0.15643	0.04273	0.7069	0.31807
	0.1571	0.25729	0.15712	0.028	0.1571	0.04288	0.7089	0.31945
	0.15777	0.25824	0.15778	0.02818	0.15777	0.04304	0.71024	0.32053
	0.15844	0.25913	0.15845	0.02834	0.15844	0.04319	0.71224	0.3219
	0.1591	0.26001	0.1591	0.02851	0.1591	0.04334	0.71357	0.32293
	0.15977	0.26087	0.15977	0.02867	0.15977	0.04348	0.7149	0.32393
	0.16044	0.26178	0.16044	0.02888	0.16044	0.04363	0.71623	0.32494
	0.1611	0.2627	0.16111	0.02906	0.1611	0.04378	0.71824	0.32638
	0.16178	0.26362	0.16178	0.02924	0.16178	0.04394	0.71956	0.32741
	0.16244	0.26452	0.16244	0.02945	0.16244	0.04409	0.72156	0.32877
	0.16311	0.26534	0.16311	0.02963	0.16311	0.04422	0.72356	0.3302
	0.16378	0.26624	0.16378	0.02979	0.16378	0.04437	0.7249	0.33121
	0.16444	0.2671	0.16445	0.02997	0.16444	0.04452	0.72623	0.33233
	0.16511	0.26797	0.16512	0.03016	0.16511	0.04466	0.72823	0.33378
	0.16579	0.26883	0.16579	0.03035	0.16579	0.0448	0.73023	0.33527
	0.16644	0.26978	0.16645	0.03054	0.16644	0.04496	0.73223	0.33668
	0.1671	0.27068	0.16712	0.03072	0.1671	0.04511	0.73356	0.33784
	0.16778	0.27157	0.16779	0.0309	0.16778	0.04526	0.73557	0.33937
	0.16845	0.27243	0.16846	0.03107	0.16845	0.04541	0.73757	0.34084
	0.16911	0.27335	0.16913	0.03124	0.16911	0.04556	0.7389	0.34186
	0.16977	0.27427	0.16978	0.03144	0.16977	0.04571	0.74023	0.34294
	0.17045	0.27509	0.17046	0.03163	0.17045	0.04585	0.74157	0.34408
	0.17112	0.27598	0.17111	0.03183	0.17112	0.046	0.7429	0.34512
	0.17178	0.27689	0.17178	0.03202	0.17178	0.04615	0.74424	0.3463
	0.17245	0.27774	0.17245	0.03222	0.17245	0.04629	0.74557	0.34741
	0.17312	0.27852	0.17311	0.03243	0.17312	0.04642	0.7469	0.34848
	0.17379	0.27927	0.17378	0.03261	0.17379	0.04654	0.74823	0.34971
	0.17445	0.28001	0.17444	0.03283	0.17445	0.04667	0.74956	0.35091
	0.17511	0.28081	0.17511	0.03304	0.17511	0.0468	0.75091	0.35208
	0.17577	0.28158	0.17576	0.03324	0.17577	0.04693	0.75224	0.35329
	0.17644	0.28238	0.17643	0.03345	0.17644	0.04706	0.75357	0.35442
	0.17711	0.28321	0.17711	0.03368	0.17711	0.0472	0.7549	0.35552
	0.17778	0.28397	0.17778	0.0339	0.17778	0.04733	0.75623	0.35664
	0.17845	0.28475	0.17845	0.03413	0.17845	0.04746	0.75757	0.35781
	0.17911	0.28559	0.17912	0.03436	0.17911	0.0476	0.7589	0.35905
	0.17979	0.28643	0.17979	0.0346	0.17979	0.04774	0.76023	0.36022
	0.18044	0.28733	0.18045	0.03482	0.18044	0.04789	0.76157	0.36145
	0.18111	0.2882	0.18111	0.03506	0.18111	0.04803	0.7629	0.36261
	0.18178	0.289	0.18178	0.0353	0.18178	0.04817	0.76423	0.36381
	0.18245	0.28982	0.18245	0.03555	0.18245	0.0483	0.76557	0.36498
	0.18311	0.29065	0.18311	0.0358	0.18311	0.04844	0.7669	0.36618
	0.18377	0.29144	0.18377	0.03603	0.18377	0.04857	0.76823	0.36734
	0.18444	0.29232	0.18445	0.03626	0.18444	0.04872	0.76956	0.36852
	0.18511	0.29311	0.18511	0.03651	0.18511	0.04885	0.7709	0.36967
	0.18577	0.29391	0.18576	0.03672	0.18577	0.04899	0.77223	0.37073
	0.18644	0.29468	0.18644	0.03696	0.18644	0.04911	0.77356	0.37208
	0.18711	0.29543	0.1871	0.03723	0.18711	0.04924	0.7749	0.37314
	0.18777	0.29624	0.18776	0.03746	0.18777	0.04937	0.77623	0.37439
	0.18844	0.29705	0.18844	0.03771	0.18844	0.04951	0.77757	0.37566
	0.1891	0.29781	0.18911	0.03797	0.1891	0.04964	0.7789	0.377
	0.18978	0.29864	0.18977	0.03823	0.18978	0.04977	0.7809	0.37862
	0.19044	0.29945	0.19044	0.03847	0.19044	0.04991	0.78223	0.37986
	0.1911	0.30014	0.19111	0.03871	0.1911	0.05002	0.78356	0.38126
	0.19177	0.30091	0.19177	0.03895	0.19177	0.05015	0.7849	0.38259
	0.19244	0.30168	0.19244	0.03921	0.19244	0.05028	0.78623	0.38395
	0.19311	0.30246	0.1931	0.03945	0.19311	0.05041	0.78757	0.38542
	0.19378	0.30319	0.19376	0.03968	0.19378	0.05053	0.7889	0.38681
	0.19444	0.30388	0.19444	0.0399	0.19444	0.05065	0.79023	0.38798
	0.1951	0.3046	0.19511	0.04013	0.1951	0.05077	0.79157	0.38915
	0.19578	0.30539	0.19578	0.04036	0.19578	0.0509	0.7929	0.39038
	0.19645	0.30608	0.19645	0.04058	0.19645	0.05101	0.79424	0.39153
	0.19711	0.30678	0.19713	0.04083	0.19711	0.05113	0.79557	0.39277
	0.19777	0.30758	0.19778	0.04107	0.19777	0.05126	0.7969	0.39405
	0.19843	0.30834	0.19845	0.04132	0.19843	0.05139	0.79823	0.39543
	0.19911	0.30907	0.19912	0.04158	0.19911	0.05151	0.79956	0.39662
	0.19978	0.30979	0.19978	0.04185	0.19978	0.05163	0.8009	0.39805
	0.20044	0.31055	0.20044	0.04211	0.20044	0.05176	0.80223	0.39936
	0.20111	0.31132	0.20112	0.04239	0.20111	0.05189	0.80356	0.40085
	0.20178	0.31213	0.20179	0.04265	0.20178	0.05202	0.8049	0.40216
	0.20245	0.31291	0.20245	0.0429	0.20245	0.05215	0.80623	0.40363
	0.20311	0.31372	0.20311	0.04318	0.20311	0.05229	0.80756	0.40495
	0.20378	0.31448	0.20377	0.04345	0.20378	0.05241	0.8089	0.40622
	0.20445	0.31524	0.20445	0.04372	0.20445	0.05254	0.81023	0.40748
	0.20512	0.316	0.20511	0.04399	0.20512	0.05267	0.81157	0.40865
	0.20579	0.31672	0.20578	0.04426	0.20579	0.05279	0.8129	0.40987
	0.20646	0.31749	0.20644	0.04451	0.20646	0.05292	0.81423	0.41117
	0.20712	0.31828	0.20711	0.04479	0.20712	0.05305	0.81557	0.41249
	0.20779	0.31902	0.20778	0.04506	0.20779	0.05317	0.8169	0.41367
	0.20846	0.31972	0.20845	0.04536	0.20846	0.05329	0.81824	0.41496
	0.20911	0.32044	0.20911	0.04565	0.20911	0.05341	0.81957	0.4163
	0.20978	0.32111	0.20978	0.04593	0.20978	0.05352	0.8209	0.4175
	0.21044	0.32183	0.21045	0.04621	0.21044	0.05364	0.82223	0.41886
	0.2111	0.32251	0.21111	0.0465	0.2111	0.05375	0.82356	0.42034
	0.21178	0.32322	0.21178	0.04679	0.21178	0.05387	0.8249	0.422
	0.21245	0.324	0.21245	0.04706	0.21245	0.054	0.82623	0.42342
	0.21311	0.32467	0.21311	0.04737	0.21311	0.05411	0.82757	0.42504
	0.21377	0.32538	0.21378	0.04765	0.21377	0.05423	0.8289	0.42643
	0.21444	0.32612	0.21444	0.04794	0.21444	0.05435	0.83024	0.42786
	0.21511	0.32681	0.21511	0.04821	0.21511	0.05447	0.83157	0.42908
	0.21578	0.32749	0.21577	0.04849	0.21578	0.05458	0.8329	0.43059
	0.21644	0.32825	0.21643	0.04877	0.21644	0.05471	0.83424	0.43211
	0.21711	0.32897	0.2171	0.04905	0.21711	0.05483	0.83557	0.43357
	0.21777	0.32973	0.21776	0.04932	0.21777	0.05495	0.8369	0.43507
	0.21844	0.33049	0.21843	0.04963	0.21844	0.05508	0.83823	0.43658
	0.21911	0.33121	0.21911	0.04993	0.21911	0.0552	0.83956	0.43802
	0.21977	0.33197	0.21977	0.0502	0.21977	0.05533	0.8409	0.43927
	0.22045	0.33267	0.22043	0.0505	0.22045	0.05545	0.84223	0.44072
	0.2211	0.3334	0.22109	0.05078	0.2211	0.05557	0.84356	0.44222
	0.22177	0.33426	0.22178	0.05108	0.22177	0.05571	0.8449	0.4437
	0.22243	0.33518	0.22244	0.0514	0.22243	0.05586	0.84623	0.44504
	0.2231	0.33603	0.22311	0.0517	0.2231	0.05601	0.84756	0.44647
	0.22377	0.33692	0.22378	0.05203	0.22377	0.05615	0.8489	0.44792
	0.22443	0.33783	0.22444	0.05233	0.22443	0.0563	0.85023	0.44923
	0.22509	0.3387	0.2251	0.05263	0.22509	0.05645	0.85157	0.45061
	0.22577	0.33965	0.22577	0.05293	0.22577	0.05661	0.8529	0.45215
	0.22643	0.34057	0.22643	0.05326	0.22643	0.05676	0.85423	0.45364
	0.22711	0.34152	0.22711	0.05355	0.22711	0.05692	0.85557	0.45506
	0.22777	0.34242	0.22778	0.05387	0.22777	0.05707	0.8569	0.45656
	0.22844	0.34338	0.22844	0.05417	0.22844	0.05723	0.85823	0.45792
	0.2291	0.34421	0.22911	0.05445	0.2291	0.05737	0.85956	0.4593
	0.22977	0.34516	0.22978	0.05477	0.22977	0.05753	0.8609	0.46077
	0.23044	0.34603	0.23044	0.05505	0.23044	0.05767	0.86223	0.46233
	0.2311	0.34694	0.23112	0.05536	0.2311	0.05782	0.86357	0.46377
	0.23177	0.34783	0.23178	0.05566	0.23177	0.05797	0.8649	0.46547
	0.23243	0.3487	0.23245	0.05597	0.23243	0.05812	0.86623	0.467
	0.23311	0.34958	0.23312	0.05626	0.23311	0.05826	0.86757	0.46869
	0.23377	0.35049	0.23379	0.05658	0.23377	0.05842	0.8689	0.47019
	0.23443	0.35143	0.23446	0.05688	0.23443	0.05857	0.87024	0.47173
	0.23511	0.35229	0.23512	0.05721	0.23511	0.05872	0.87157	0.47322
	0.23578	0.35314	0.23579	0.05755	0.23578	0.05886	0.8729	0.47479
	0.23645	0.35396	0.23646	0.05785	0.23645	0.05899	0.87423	0.47629
	0.23711	0.35482	0.23712	0.05816	0.23711	0.05914	0.87557	0.4777
	0.23778	0.35565	0.23779	0.05848	0.23778	0.05928	0.8769	0.47929
	0.23844	0.35653	0.23844	0.05879	0.23844	0.05942	0.87823	0.48073
	0.23911	0.35736	0.23912	0.05911	0.23911	0.05956	0.87957	0.48222
	0.23979	0.35819	0.23979	0.05943	0.23979	0.0597	0.8809	0.48373
	0.24045	0.35901	0.24045	0.05973	0.24045	0.05983	0.88223	0.48536
	0.24112	0.35985	0.24111	0.06006	0.24112	0.05997	0.88356	0.48681
	0.24179	0.36071	0.24177	0.06036	0.24179	0.06012	0.88489	0.48842
	0.24245	0.36158	0.24244	0.06066	0.24245	0.06026	0.88623	0.48995
	0.24311	0.36238	0.2431	0.06096	0.24311	0.0604	0.88756	0.49138
	0.24377	0.3633	0.24377	0.06128	0.24377	0.06055	0.8889	0.49286
	0.24445	0.36418	0.24445	0.06159	0.24445	0.0607	0.89023	0.49434
	0.24511	0.36508	0.24511	0.06191	0.24511	0.06085	0.89156	0.49596
	0.24577	0.36598	0.24577	0.06223	0.24577	0.061	0.8929	0.49753
	0.24644	0.3669	0.24644	0.06253	0.24644	0.06115	0.89423	0.49906
	0.24712	0.3678	0.24711	0.06285	0.24712	0.0613	0.89557	0.50054
	0.24777	0.36874	0.24778	0.06317	0.24777	0.06146	0.8969	0.50213
	0.24844	0.36965	0.24845	0.06347	0.24844	0.06161	0.89823	0.50374
	0.24911	0.37059	0.24912	0.06378	0.24911	0.06177	0.89957	0.50532
	0.24978	0.37154	0.24978	0.06411	0.24978	0.06192	0.9009	0.50692
	0.25044	0.37243	0.25044	0.06445	0.25044	0.06207	0.90224	0.50849
	0.25111	0.37328	0.2511	0.06477	0.25111	0.06221	0.90357	0.51023
	0.25178	0.37412	0.25177	0.06508	0.25178	0.06235	0.9049	0.51165
	0.25244	0.37498	0.25244	0.06542	0.25244	0.0625	0.90623	0.51326
	0.2531	0.3759	0.2531	0.06575	0.2531	0.06265	0.90757	0.51478
	0.25377	0.3768	0.25377	0.06605	0.25377	0.0628	0.9089	0.5166
	0.25444	0.37757	0.25444	0.06635	0.25444	0.06293	0.91024	0.51817
	0.2551	0.37836	0.2551	0.06667	0.2551	0.06306	0.91157	0.51983
	0.25577	0.37923	0.25577	0.067	0.25577	0.0632	0.9129	0.52148
	0.25643	0.38009	0.25644	0.06731	0.25643	0.06335	0.91423	0.52323
	0.2571	0.38093	0.25711	0.0676	0.2571	0.06349	0.91557	0.52474
	0.25777	0.38184	0.25778	0.06791	0.25777	0.06364	0.9169	0.52631
	0.25844	0.3827	0.25843	0.06822	0.25844	0.06378	0.91823	0.52793
	0.2591	0.38354	0.25911	0.0685	0.2591	0.06392	0.91957	0.52953
	0.25977	0.38435	0.25978	0.06882	0.25977	0.06406	0.9209	0.53121
	0.26044	0.38518	0.26044	0.06914	0.26044	0.0642	0.92223	0.53281
	0.26111	0.38614	0.2611	0.06946	0.26111	0.06436	0.92356	0.53443
	0.26177	0.38703	0.26178	0.06978	0.26177	0.0645	0.92489	0.53611
	0.26244	0.38797	0.26246	0.07008	0.26244	0.06466	0.92624	0.53772
	0.26311	0.38887	0.26312	0.07039	0.26311	0.06481	0.92756	0.53925
	0.26377	0.38974	0.26378	0.07072	0.26377	0.06496	0.9289	0.54094
	0.26444	0.3906	0.26445	0.07104	0.26444	0.0651	0.93023	0.5425
	0.26511	0.39149	0.26511	0.07134	0.26511	0.06525	0.93157	0.54406
	0.26577	0.39236	0.26578	0.07168	0.26577	0.06539	0.9329	0.54584
	0.26644	0.39327	0.26644	0.072	0.26644	0.06555	0.93423	0.54756
	0.2671	0.39416	0.26712	0.0723	0.2671	0.06569	0.93557	0.54935
	0.26777	0.39505	0.26778	0.07262	0.26777	0.06584	0.9369	0.55127
	0.26843	0.39597	0.26845	0.07295	0.26843	0.066	0.93823	0.55312
	0.2691	0.39676	0.26912	0.07328	0.2691	0.06613	0.93957	0.55469
	0.26977	0.39759	0.26978	0.07362	0.26977	0.06626	0.9409	0.55636
	0.27044	0.3985	0.27045	0.07393	0.27044	0.06642	0.94223	0.5581
	0.27112	0.39939	0.27111	0.07427	0.27112	0.06656	0.94357	0.55956
	0.27178	0.40025	0.27178	0.07462	0.27178	0.06671	0.9449	0.56118
	0.27245	0.40113	0.27245	0.07492	0.27245	0.06685	0.94623	0.56289
	0.27312	0.40198	0.27311	0.07526	0.27312	0.067	0.94756	0.56456
	0.27378	0.40285	0.27378	0.07558	0.27378	0.06714	0.9489	0.56613
	0.27445	0.40373	0.27444	0.0759	0.27445	0.06729	0.95024	0.56804
	0.27511	0.40453	0.27512	0.0762	0.27511	0.06742	0.95157	0.5699
	0.27579	0.40542	0.27578	0.07651	0.27579	0.06757	0.95291	0.57154
	0.27645	0.40632	0.27644	0.07683	0.27645	0.06772	0.95424	0.57334
	0.27712	0.40715	0.27711	0.07715	0.27712	0.06786	0.95557	0.57508
	0.27779	0.40793	0.27778	0.07744	0.27779	0.06799	0.9569	0.57682
	0.27844	0.40872	0.27844	0.07772	0.27844	0.06812	0.95823	0.57837
	0.27911	0.40954	0.27911	0.07804	0.27911	0.06826	0.95957	0.58024
	0.27978	0.41039	0.27978	0.07834	0.27978	0.0684	0.96089	0.58203
	0.28044	0.41117	0.28045	0.07867	0.28044	0.06853	0.96223	0.58384
	0.28111	0.41196	0.28112	0.07896	0.28111	0.06866	0.96356	0.58563
	0.28177	0.41277	0.28179	0.07928	0.28177	0.06879	0.96489	0.58758
	0.28244	0.41351	0.28245	0.07957	0.28244	0.06892	0.96623	0.5895
	0.2831	0.41423	0.28311	0.07989	0.2831	0.06904	0.96756	0.5914
	0.28376	0.41501	0.28377	0.08018	0.28376	0.06917	0.9689	0.59335
	0.28444	0.41581	0.28444	0.08049	0.28444	0.0693	0.97023	0.59523
	0.28511	0.41664	0.2851	0.08081	0.28511	0.06944	0.97156	0.59708
	0.28578	0.41742	0.28577	0.08111	0.28578	0.06957	0.9729	0.59897
	0.28644	0.41815	0.28644	0.08143	0.28644	0.06969	0.97423	0.60074
	0.28711	0.41906	0.2871	0.08173	0.28711	0.06984	0.97557	0.6027
	0.28778	0.41969	0.28777	0.08205	0.28778	0.06995	0.97623	0.60371
	0.28844	0.42049	0.28844	0.08238	0.28844	0.07008	0.97757	0.60565
	0.28911	0.42124	0.28911	0.08271	0.28911	0.07021	0.97823	0.60666
	0.28979	0.42212	0.28978	0.08304	0.28979	0.07035	0.97957	0.60849
	0.29045	0.4229	0.29043	0.08336	0.29045	0.07048	0.98024	0.6095
	0.29109	0.42368	0.29111	0.08369	0.29109	0.07061	0.98156	0.6113
	0.29178	0.42446	0.29178	0.08398	0.29178	0.07074	0.9829	0.61304
	0.29244	0.42526	0.29243	0.08428	0.29244	0.07088	0.98423	0.6149
	0.29309	0.42606	0.2931	0.08456	0.29309	0.07101	0.98557	0.61662
	0.29377	0.42676	0.29377	0.08487	0.29377	0.07113	0.9869	0.61853
	0.29443	0.42767	0.29445	0.08518	0.29443	0.07128	0.98757	0.61954
	0.2951	0.42842	0.29511	0.08547	0.2951	0.0714	0.9889	0.62144
	0.29577	0.4292	0.29577	0.08578	0.29577	0.07153	0.99023	0.62332
	0.29643	0.43001	0.29644	0.08606	0.29643	0.07167	0.99157	0.62517
	0.2971	0.4308	0.29711	0.08637	0.2971	0.0718	0.99223	0.62623
	0.29777	0.43166	0.29777	0.0867	0.29777	0.07194	0.9929	0.62725
	0.29845	0.43241	0.29844	0.08705	0.29845	0.07207	0.99424	0.62904
	0.2991	0.43322	0.29911	0.08741	0.2991	0.0722	0.99491	0.63006
	0.29977	0.43398	0.29977	0.08778	0.29977	0.07233	0.99624	0.63175
	0.30043	0.43474	0.30046	0.08815	0.30043	0.07246	0.9969	0.63278
	0.30109	0.43555	0.30112	0.08852	0.30109	0.07259	0.99823	0.63471
	0.30177	0.43641	0.30178	0.08893	0.30177	0.07274	0.99957	0.63644
	0.30244	0.43728	0.30245	0.08931	0.30244	0.07288	1.0009	0.63838
	0.30311	0.43801	0.30312	0.08973	0.30311	0.073	1.00223	0.64036
	0.30378	0.43881	0.3038	0.09012	0.30378	0.07313	1.00356	0.64227
	0.30446	0.43953	0.30445	0.09052	0.30446	0.07325	1.00423	0.64328
	0.30511	0.44037	0.30512	0.09093	0.30511	0.07339	1.00556	0.64511
	0.30578	0.44118	0.30579	0.09135	0.30578	0.07353	1.00623	0.64615
	0.30645	0.44199	0.30645	0.09177	0.30645	0.07367	1.00757	0.64793
	0.30711	0.4428	0.30711	0.09219	0.30711	0.0738	1.00889	0.6498
	0.30778	0.44361	0.30778	0.09261	0.30778	0.07394	1.01023	0.65175
	0.30846	0.44438	0.30845	0.093	0.30846	0.07406	1.01157	0.65365
	0.30912	0.44512	0.30911	0.0934	0.30912	0.07419	1.01223	0.6547
	0.30978	0.44591	0.30978	0.09383	0.30978	0.07432	1.01357	0.65675
	0.31044	0.44672	0.31045	0.09426	0.31044	0.07445	1.0149	0.65873
	0.31111	0.44756	0.31113	0.09468	0.31111	0.07459	1.01557	0.65976
	0.31177	0.44834	0.31177	0.09508	0.31177	0.07472	1.01623	0.6608
	0.31244	0.44914	0.31245	0.09549	0.31244	0.07486	1.01757	0.66275
	0.31311	0.44999	0.31311	0.09591	0.31311	0.075	1.0189	0.66476
[truncated: 16,826 more rows]

[truncated: 21 more sheets: Figure 7e, Figure 7f, Figure S2a, Figure S2b, Figure S4a, Figure S4b, Figure S4c, Figure S5, Figure S6, Figure S8b, Figure S11a, Figure S11b, Figure S12, Figure S13, Figure S14, Figure S16, Figure S23, Table S1, Table S2, Table S3 …]
